# Supplementary material for: A Proteomic Approach to Understand the Clinical Significance of Acute Myeloid Leukemia–Derived Extracellular Vesicles Reflecting Essential Characteristics of Leukemia
Source: Mol Cell Proteomics. 2020 Dec 8;20:100017. doi: 10.1074/mcp.RA120.002169 (PMC7949255; doi:10.1074/mcp.RA120.002169)
Supplement: Supplemental Table S1 [file mmc1.xlsx]

## Sheet: Protein identification
Supplemental table S1: Information of identified protein groups by each technical replicate
			Coverage [%]			# Peptides			# PSMs			# Unique Peptides			Average Raw Abundances
Accession number	Protein name	Gene name	technical replicate1	technical replicate2	technical replicate3	technical replicate1	technical replicate2	technical replicate3	technical replicate1	technical replicate2	technical replicate3	technical replicate1	technical replicate2	technical replicate3	HDFa	hMSCs	KG-1	HL-60	THP-1
P02751	Fibronectin	FN1	55	55	55	103	101	97	981	990	838	103	101	97	12278.3	24174.3	2372.03	2795.73	3343.9
P02452	Collagen alpha-1(I) chain	COL1A1	77	74	76	76	76	76	535	512	484	74	74	74	7898.37	16763.6	864.933	1010.97	1452.97
P12111	Collagen alpha-3(VI) chain	COL6A3	40	37	36	111	103	102	257	244	230	111	103	102	5332.43	6541.6	957	1093.3	1358.97
Q9Y490	Talin-1	TLN1	49	48	46	103	99	94	254	247	226	88	82	78	3499	5425.07	1643.27	1734.9	2461.13
P08123	Collagen alpha-2(I) chain	COL1A2	64	69	68	63	66	64	328	330	314	63	66	64	5017.9	10983.1	414.967	762.3	942.7
P98160	Basement membrane-specific heparan sulfate proteoglycan core protein	HSPG2	28	28	27	88	87	87	198	201	189	88	87	87	3360.4	5406.47	533.8	591	901.433
P35579	Myosin-9	MYH9	38	39	37	81	80	77	234	213	184	68	65	64	2358.77	5521.27	896.2	976.1	1560.23
Q99715	Collagen alpha-1(XII) chain	COL12A1	36	32	35	88	79	84	149	138	137	88	79	84	3086.73	3887.37	478.533	523.767	623.233
P21333	Filamin-A	FLNA	33	35	28	69	75	63	133	131	106	62	68	56	2088.73	2409.97	1027	938	997.033
P24821	Tenascin	TNC	38	38	40	66	66	63	213	260	237	66	66	63	4679.3	4449.37	503.167	660.4	726.6
P35555	Fibrillin-1	FBN1	36	33	32	86	79	73	189	169	162	81	73	70	2264.17	5924.67	373.133	503	660.2
Q07954	Prolow-density lipoprotein receptor-related protein 1	LRP1	20	19	19	84	78	79	145	149	134	83	78	79	1557.57	2601.43	753.5	918.067	1101.43
P07996	Thrombospondin-1	THBS1	49	51	50	48	48	50	328	327	297	46	46	49	2350.43	8508.97	1389.3	1542.1	2180.07
Q16363	Laminin subunit alpha-4	LAMA4	36	35	31	58	58	53	128	126	120	58	58	53	2108.07	2581.33	194.9	216.867	307.633
P11047	Laminin subunit gamma-1	LAMC1	31	32	32	43	47	43	124	132	113	43	47	43	2739.5	2145.07	451.633	523.867	587.033
P13645	Keratin, type I cytoskeletal 10	KRT10	57	54	54	31	30	31	142	138	143	25	23	24	3070.87	2510.53	1134.77	1003.43	1462.7
P22105	Tenascin-X	TNXB	21	22	19	61	64	53	86	91	68	55	58	48	1957.07	1147.7	348.467	346.333	462.767
P07942	Laminin subunit beta-1	LAMB1	33	30	35	52	53	58	106	106	104	52	53	58	1854.3	3472.83	574.2	547.2	832.3
Q14204	Cytoplasmic dynein 1 heavy chain 1	DYNC1H1	17	17	17	70	77	72	80	84	80	70	77	72	1100.4	2000.8	870.767	898.267	1196.87
P02461	Collagen alpha-1(III) chain	COL3A1	35	38	40	39	41	41	74	78	74	39	40	40	1190.47	2734.4	245.433	261.867	367.9
P13611	Versican core protein	VCAN	12	12	12	36	37	38	250	283	277	36	37	38	4318.1	14314.2	494.167	830.467	1119.47
Q4LDE5	Sushi, von Willebrand factor type A, EGF and pentraxin domain-containing protein 1	SVEP1	17	17	14	52	49	46	96	92	79	52	49	46	2539.6	1466.4	382.8	385.133	515.167
P55268	Laminin subunit beta-2	LAMB2	33	34	29	48	50	45	73	87	87	48	50	45	2285.73	638.3	263.767	248.9	334.5
Q00610	Clathrin heavy chain 1	CLTC	28	28	30	43	42	40	76	80	71	43	32	29	651.3	908.967	940.5	799.067	980.333
P04264	Keratin, type II cytoskeletal 1	KRT1	51	49	48	37	37	34	141	133	129	31	30	27	2732.73	2846.17	1070.77	960.133	1336.13
P24043	Laminin subunit alpha-2	LAMA2	16	16	15	49	46	45	70	62	67	49	46	45	1619.97	1390.07	435.367	437.867	640.933
P26022	Pentraxin-related protein PTX3	PTX3	58	57	52	19	18	16	450	466	402	19	18	16	4474.2	8911.43	872.167	971.267	1148.07
Q96RW7	Hemicentin-1	HMCN1	10	9	10	51	44	47	73	60	63	51	44	47	1129.93	1446.97	393.933	471.733	577.233
P35527	Keratin, type I cytoskeletal 9	KRT9	47	50	49	28	30	27	129	133	111	27	29	26	1965.1	1901.5	922.933	673.667	1226.37
P11142	Heat shock cognate 71 kDa protein	HSPA8	46	48	49	28	30	30	114	108	92	17	17	16	1297.07	1469.77	1330	1319.8	1525.5
P16112	Aggrecan core protein	ACAN	15	15	14	35	35	33	143	151	131	35	35	33	1655.2	5551.4	555.3	638.567	826.367
P60709	Actin, cytoplasmic 1	ACTB	55	55	54	16	17	15	207	206	189	7	7	7	1689.47	2347.83	1748.13	1825.9	1688.17
P49327	Fatty acid synthase	FASN	19	19	17	39	39	35	55	56	41	39	39	35	511.1	621.767	1150.37	829.833	1111.17
P35908	Keratin, type II cytoskeletal 2 epidermal	KRT2	45	48	44	34	36	32	75	82	83	26	26	22	2147.73	1690.7	860.5	629	1015.4
P14618	Pyruvate kinase PKM	PKM	52	48	52	27	25	26	55	57	54	26	24	25	733.6	1142.93	775.733	574.1	578.867
P12109	Collagen alpha-1(VI) chain	COL6A1	34	33	29	28	25	23	91	93	91	28	25	23	1067.2	1624.63	215.133	257.433	294.9
P78527	DNA-dependent protein kinase catalytic subunit	PRKDC	12	11	9	46	43	35	56	50	41	46	43	35	332.367	388.967	601.8	758.433	908.533
Q13813	Spectrin alpha chain, non-erythrocytic 1	SPTAN1	17	18	19	38	40	40	44	46	46	38	40	40	421.067	729.1	425.2	405.3	645.8
Q8WUM4	Programmed cell death 6-interacting protein	PDCD6IP	39	41	46	36	34	35	61	61	58	36	34	35	632.567	792.1	707.267	1432.23	696.5
P14543	Nidogen-1	NID1	35	32	31	34	33	33	66	61	54	33	32	32	1217.73	806.5	211.7	241.833	412.833
Q09666	Neuroblast differentiation-associated protein AHNAK	AHNAK	18	18	16	33	36	28	51	48	36	33	36	28	967.167	1104.1	246.5	251.667	406.833
O94813	Slit homolog 2 protein	SLIT2	25	28	24	30	35	29	48	55	45	30	35	29	786.533	2016.97	221.7	271.333	306.067
P68366	Tubulin alpha-4A chain	TUBA4A	61	52	55	21	19	20	85	79	86	7	4	5	928.267	1151.73	770.5	982.267	925.933
P08238	Heat shock protein HSP 90-beta	HSP90AB1	39	39	37	26	25	26	66	66	64	14	13	13	708.567	832.5	1085.67	1097	1231.13
A1L4H1	Soluble scavenger receptor cysteine-rich domain-containing protein SSC5D	SSC5D	24	23	21	22	21	21	60	57	51	22	21	21	1277.83	1318.43	204.7	192.167	293.267
P18206	Vinculin	VCL	27	29	26	29	31	28	42	52	45	29	31	28	823.4	1218.93	540.867	507.6	585.4
P05023	Sodium/potassium-transporting ATPase subunit alpha-1	ATP1A1	29	30	29	26	27	24	46	46	42	16	27	14	840.433	729.533	544.3	479.367	474.767
P07900	Heat shock protein HSP 90-alpha	HSP90AA1	34	35	38	23	24	25	65	72	65	12	13	13	307.733	360.1	338.4	366	422.7
P26038	Moesin	MSN	53	56	52	36	38	36	77	74	81	28	29	27	550	1266.93	376.133	2441.83	1306.47
P15144	Aminopeptidase N	ANPEP	31	33	29	29	30	28	54	59	51	29	30	28	1002.33	1484.2	333.833	344.933	734
P98095	Fibulin-2	FBLN2	28	26	26	25	24	23	40	42	37	25	24	23	1555.23	308.233	97.7	86.9	122.5
Q7Z7G0	Target of Nesh-SH3	ABI3BP	25	28	27	20	21	19	57	75	63	20	21	19	1115.23	3193.23	240.933	290.633	300.633
Q9BQE3	Tubulin alpha-1C chain	TUBA1C	56	51	#N/A	20	19	#N/A	71	63	#N/A	6	1	#N/A	#N/A	#N/A	#N/A	#N/A	#N/A
Q15063	Periostin	POSTN	32	28	23	19	18	15	47	45	38	19	18	15	353.9	318.2	275.1	287.6	396.067
P35442	Thrombospondin-2	THBS2	21	24	25	20	22	23	42	38	33	18	20	22	376.067	537.067	114.233	133.6	156.733
P02786	Transferrin receptor protein 1	TFRC	36	32	27	23	22	19	56	55	50	23	22	19	448.2	454.167	617.8	1099.63	335.233
P12110	Collagen alpha-2(VI) chain	COL6A2	30	26	21	25	23	21	55	49	43	25	23	21	1064.37	1574.33	143.567	129.867	185.433
O00468	Agrin	AGRN	17	20	16	32	33	30	43	43	36	32	33	30	511	959.967	132.067	110.1	327.8
P04406	Glyceraldehyde-3-phosphate dehydrogenase	GAPDH	54	61	51	16	16	16	68	71	51	16	16	16	837.567	1124.37	1065.63	685.2	595.233
P10915	Hyaluronan and proteoglycan link protein 1	HAPLN1	57	48	44	18	15	14	47	53	41	16	13	12	510.1	1281.13	215.9	262.1	288.833
P05164	Myeloperoxidase	MPO	42	37	42	25	22	25	51	50	59	25	22	25	240.067	248.933	1523.1	174.967	248.5
P0DMV9	Heat shock 70 kDa protein 1B	HSPA1B	44	45	40	25	26	23	61	66	62	16	20	17	544.267	959.167	301.667	334.467	421.367
P13639	Elongation factor 2	EEF2	34	32	36	26	25	26	44	41	38	25	24	25	512.467	724.367	758.1	786.267	707.4
P08133	Annexin A6	ANXA6	45	47	41	31	32	26	64	76	60	31	32	26	679.333	1742.03	600.4	356.533	1058.87
P07437	Tubulin beta chain	TUBB	54	50	46	18	17	17	85	85	83	3	3	3	366.867	338.7	433.8	443.133	343.067
P13647	Keratin, type II cytoskeletal 5	KRT5	36	39	40	25	27	28	49	48	46	14	15	15	770.933	555.967	361.267	304.267	413.533
Q08431	Lactadherin	MFGE8	52	58	49	17	20	17	48	51	43	17	20	17	1298.97	2134.7	257.333	427.9	380.8
P35556	Fibrillin-2	FBN2	13	13	11	33	34	31	51	50	40	28	28	28	541.1	479.1	160.233	154.533	239.3
O75094	Slit homolog 3 protein	SLIT3	21	20	21	25	25	26	37	37	37	25	25	26	353.9	782.7	118.5	136.4	161.733
P00558	Phosphoglycerate kinase 1	PGK1	49	54	47	19	21	18	51	48	42	19	21	18	474.633	635.9	580.433	585.233	453.1
P02533	Keratin, type I cytoskeletal 14	KRT14	49	47	42	22	23	19	69	70	58	7	8	7	490.033	490.4	391.7	302.333	427.5
Q01518	Adenylyl cyclase-associated protein 1	CAP1	42	40	37	16	16	15	41	42	42	16	15	15	267.667	383.5	354	235.933	2225.07
P68371	Tubulin beta-4B chain	TUBB4B	53	50	46	18	17	17	67	85	71	1	1	1	952.267	1076.3	915.667	934.867	1124.33
P23142	Fibulin-1	FBLN1	37	28	32	21	18	20	79	83	72	21	18	20	1388.83	1762.93	474.9	508.667	750.267
Q01082	Spectrin beta chain, non-erythrocytic 1	SPTBN1	13	11	16	33	27	36	41	31	39	33	27	36	354.967	446.633	361.467	376.367	539.433
P05556	Integrin beta-1	ITGB1	28	28	26	21	21	19	53	62	51	21	21	19	479.267	659.267	426.8	585.933	289.967
P13796	Plastin-2	LCP1	41	43	37	22	22	20	33	35	30	18	17	16	226.533	254.333	672.633	441.5	422.933
P07093	Glia-derived nexin	SERPINE2	44	46	42	18	21	19	45	53	47	18	21	19	1150.07	1915.53	147.8	180.667	260.4
Q15582	Transforming growth factor-beta-induced protein ig-h3	TGFBI	43	37	35	22	20	19	34	34	37	22	20	19	502.833	986.4	138.767	151.3	207.333
P78509	Reelin	RELN	7	6	7	23	21	22	54	40	52	23	21	22	739.267	697.933	220.4	329.067	308
P53396	ATP-citrate synthase	ACLY	22	22	24	21	21	23	29	32	34	21	21	23	297.733	394.4	316.7	309.9	358.733
P68104	Elongation factor 1-alpha 1	EEF1A1	42	42	40	13	13	12	42	42	33	13	13	12	728.633	894.233	901.1	960.7	999.267
P15311	Ezrin	EZR	42	50	35	23	29	22	48	46	45	15	20	13	263.867	370.533	392.333	550.833	592.533
P04114	Apolipoprotein B-100	APOB	4	4	4	18	21	18	124	144	121	18	21	18	2647.1	1536.43	1498.97	1813.97	2197.03
Q9BXX0	EMILIN-2	EMILIN2	25	28	24	22	27	22	52	54	47	22	27	22	833.033	299.567	535.167	161.867	698.1
P08779	Keratin, type I cytoskeletal 16	KRT16	44	47	35	19	20	16	61	58	49	8	8	7	146.2	139.633	114.1	91.9333	144.567
P55072	Transitional endoplasmic reticulum ATPase	VCP	30	24	25	21	17	15	33	24	24	21	17	15	238.9	417.667	467.267	394.9	407.4
Q9Y6C2	EMILIN-1	EMILIN1	23	21	22	21	20	20	35	33	35	21	20	20	687.767	831.3	142.067	143.067	199.433
Q6V0I7	Protocadherin Fat 4	FAT4	4	4	4	19	16	16	30	27	19	19	16	16	447.533	744.3	266.533	308.067	395.8
Q13885	Tubulin beta-2A chain	TUBB2A	39	44	39	14	15	14	73	73	69	1	1	1	93.5	62.3333	36.1	51.6	50.2667
Q14767	Latent-transforming growth factor beta-binding protein 2	LTBP2	15	13	14	25	23	25	47	41	45	24	22	24	407.567	1775.13	93.4333	92.0333	146.4
P62736	Actin, aortic smooth muscle	ACTA2	38	#N/A	#N/A	12	#N/A	#N/A	162	#N/A	#N/A	3	#N/A	#N/A	#N/A	#N/A	#N/A	#N/A	#N/A
P01024	Complement C3	C3	8	9	8	15	16	13	148	145	114	15	16	13	1278.73	1216.83	1495.17	1614.33	1766.8
Q02809	Procollagen-lysine,2-oxoglutarate 5-dioxygenase 1	PLOD1	29	28	27	17	16	17	23	21	27	17	16	17	227.733	732.733	64.4333	57.7667	90.2
P46940	Ras GTPase-activating-like protein IQGAP1	IQGAP1	14	15	13	20	22	18	30	30	25	19	21	17	149.767	177.733	268.933	206.733	270.8
P19823	Inter-alpha-trypsin inhibitor heavy chain H2	ITIH2	15	15	17	16	16	17	234	217	196	16	16	17	4046.9	7038.2	664	701.733	1167.6
O43707	Alpha-actinin-4	ACTN4	27	27	28	22	22	24	37	34	29	11	12	15	511.133	469.733	455.333	404.3	538.533
P07948	Tyrosine-protein kinase Lyn	LYN	45	43	40	20	19	18	37	36	28	16	16	15	181.6	225.3	327.333	1215.63	280.033
P07355	Annexin A2	ANXA2	48	48	46	21	19	20	47	43	42	21	19	20	909.133	1349.47	202.467	212.6	310.7
Q08380	Galectin-3-binding protein	LGALS3BP	36	35	37	17	16	18	36	35	40	17	16	18	367.3	1102.7	87.0667	102.333	158.233
P39059	Collagen alpha-1(XV) chain	COL15A1	12	13	13	15	16	16	44	47	39	15	16	16	468.267	1646.37	94.6333	118.233	159.067
P00734	Prothrombin	F2	9	11	9	6	8	7	53	49	54	6	8	7	537.467	721.367	662.933	727.533	754.6
P49747	Cartilage oligomeric matrix protein	COMP	27	32	23	17	20	15	38	42	36	15	18	13	946.7	642.433	224.6	225.8	353.333
P61224	Ras-related protein Rap-1b	RAP1B	58	71	#N/A	9	10	#N/A	57	56	#N/A	2	2	#N/A	#N/A	#N/A	#N/A	#N/A	#N/A
P23528	Cofilin-1	CFL1	67	67	67	12	12	11	38	31	36	9	9	10	663.333	1338.63	1445.03	1146.43	708.867
P13612	Integrin alpha-4	ITGA4	21	20	14	17	16	13	39	33	24	17	16	13	99.7	126.3	347.433	453.1	218.2
P78371	T-complex protein 1 subunit beta	CCT2	31	31	25	14	14	11	23	24	16	14	14	11	184.9	376.833	452.167	299.367	357.633
Q9H4M9	EH domain-containing protein 1	EHD1	35	30	23	16	16	12	24	25	22	9	10	9	373	738.333	389.2	969.5	404.833
P35241	Radixin	RDX	32	29	29	18	17	18	31	25	29	9	7	8	326.2	520.633	290.467	531.633	396
P48643	T-complex protein 1 subunit epsilon	CCT5	40	46	32	19	22	15	23	28	20	19	22	15	370.667	464.733	1041.77	649.667	680.533
P23526	Adenosylhomocysteinase	AHCY	37	34	35	17	16	16	44	37	42	16	15	16	870	1187.93	525.767	641.733	624
Q86VP6	Cullin-associated NEDD8-dissociated protein 1	CAND1	19	17	16	22	18	17	30	30	25	22	18	17	384.567	464	337.333	325.533	358.5
P12814	Alpha-actinin-1	ACTN1	23	23	20	19	19	17	32	31	21	7	8	8	181.867	227.933	111.133	82.6	182.667
Q15758	Neutral amino acid transporter B(0)	SLC1A5	25	30	24	11	12	11	33	38	25	11	12	11	194.533	456.233	326.133	584.133	261.1
P63104	14-3-3 protein zeta/delta	YWHAZ	61	51	61	12	12	13	47	45	48	8	8	9	609.9	881.867	440.7	599.967	474.567
Q14254	Flotillin-2	FLOT2	37	42	39	16	17	16	23	26	22	16	17	16	308.6	331.867	131	253.733	168.233
P27105	Erythrocyte band 7 integral membrane protein	STOM	49	49	49	11	11	11	51	50	49	11	11	11	915.9	806.667	314.3	543.267	329.4
P54289	Voltage-dependent calcium channel subunit alpha-2/delta-1	CACNA2D1	23	18	18	20	19	18	24	28	23	20	19	18	170.767	1104.87	146.433	147.6	169.033
P02538	Keratin, type II cytoskeletal 6A	KRT6A	29	30	32	20	21	23	39	37	36	3	3	3	371.333	305.267	283.267	191.333	289.6
P08758	Annexin A5	ANXA5	54	58	58	15	18	16	38	44	39	15	18	16	807.433	1037.97	249.533	244.633	406.467
P20908	Collagen alpha-1(V) chain	COL5A1	13	13	11	19	20	16	31	35	25	15	16	16	549.1	1560.27	114.1	140.3	203.567
Q13509	Tubulin beta-3 chain	TUBB3	29	#N/A	31	12	#N/A	12	69	#N/A	67	1	#N/A	1	#N/A	#N/A	#N/A	#N/A	#N/A
P05107	Integrin beta-2	ITGB2	29	31	30	19	20	19	26	27	25	19	20	18	141	276.4	343.3	458.267	498.7
O00299	Chloride intracellular channel protein 1	CLIC1	59	66	45	12	12	9	25	24	23	11	12	9	204.7	299.1	221.5	676.9	330
P17987	T-complex protein 1 subunit alpha	TCP1	37	31	29	15	13	12	23	18	22	15	13	12	226.767	269.133	469.067	291.467	286.467
P04259	Keratin, type II cytoskeletal 6B	KRT6B	27	28	30	19	20	21	45	40	35	2	2	2	185.4	176.2	201.233	161.767	242.133
P06737	Glycogen phosphorylase, liver form	PYGL	24	24	22	19	20	19	33	35	35	15	16	15	348.967	509.367	278.033	282.067	409.367
P21810	Biglycan	BGN	26	33	33	8	10	10	20	24	22	7	9	9	256.3	1395.2	164.867	212.333	272.867
Q15113	Procollagen C-endopeptidase enhancer 1	PCOLCE	41	47	46	12	15	13	41	42	38	12	15	13	429.867	1135.83	54.2	76.2333	119.3
P12259	Coagulation factor V	F5	6	6	6	13	13	13	38	39	38	13	13	13	906.867	826.167	676.833	778.967	932.2
P00736	Complement C1r subcomponent	C1R	24	26	25	16	16	16	25	27	25	16	16	16	1056.67	273.267	114.433	114.1	138.167
P49368	T-complex protein 1 subunit gamma	CCT3	30	32	33	15	15	16	24	20	19	15	15	16	299.733	437.567	758.633	467.467	534.067
P08670	Vimentin	VIM	37	45	40	20	26	22	40	47	43	19	26	21	1249.17	1213.33	156.167	157.967	206.8
Q8IX30	Signal peptide, CUB and EGF-like domain-containing protein 3	SCUBE3	19	19	14	16	17	13	39	40	24	16	17	13	120	1324.97	48.3333	73.8667	94.2667
Q9Y4G6	Talin-2	TLN2	6	6	6	16	18	17	23	30	25	1	1	1	366.367	826	131.933	141.033	263.533
P35052	Glypican-1	GPC1	34	25	21	14	12	10	19	17	16	14	12	10	318.467	839.5	81.4	87.7667	123.067
P35443	Thrombospondin-4	THBS4	18	18	13	13	13	10	34	37	43	10	10	7	271.7	247.133	196.367	204.267	261.567
P14625	Endoplasmin	HSP90B1	24	23	22	19	19	17	28	26	26	18	18	16	184.1	301.167	273.733	188.133	475.467
Q05707	Collagen alpha-1(XIV) chain	COL14A1	11	10	10	15	14	16	17	15	17	15	14	16	81.7	674.467	41.2	46.8333	64.8667
P01023	Alpha-2-macroglobulin	A2M	7	7	5	11	12	8	254	267	261	8	9	6	6487.4	5211.17	3372.87	4448.83	5279.03
P50990	T-complex protein 1 subunit theta	CCT8	32	37	30	16	18	15	19	28	21	16	18	15	147.5	173.667	285.667	169.467	211.6
P22314	Ubiquitin-like modifier-activating enzyme 1	UBA1	16	15	14	14	14	12	20	18	19	14	14	12	315.4	560.833	410.433	446.367	416.9
P05997	Collagen alpha-2(V) chain	COL5A2	16	17	14	20	19	16	26	23	19	19	18	15	164.633	627.8	51.1333	50.8333	79.8667
P06733	Alpha-enolase	ENO1	38	39	37	15	16	14	32	34	40	14	15	13	355.8	929.167	486.1	442.3	554.933
Q14980	Nuclear mitotic apparatus protein 1	NUMA1	9	12	6	15	20	10	18	22	11	15	20	10	123.567	158.6	198.267	148.233	265.167
P11586	C-1-tetrahydrofolate synthase, cytoplasmic	MTHFD1	21	15	14	18	12	14	22	15	16	18	12	14	116.567	159.5	138.567	216.933	146.5
P07602	Prosaposin	PSAP	20	20	20	11	11	11	22	24	20	11	11	11	1059.97	525.9	467.833	317.033	468.133
Q9P2B2	Prostaglandin F2 receptor negative regulator	PTGFRN	22	19	19	21	18	18	32	22	24	21	18	18	237.767	1001.7	253.933	168.033	520.867
Q92743	Serine protease HTRA1	HTRA1	41	41	41	13	14	14	28	25	27	13	14	14	470.733	645.133	62.6667	63.0333	96.2
P06748	Nucleophosmin	NPM1	33	31	30	8	7	7	21	18	15	8	7	7	158.933	157.833	499.567	455.167	325.633
B0I1T2	Unconventional myosin-Ig	MYO1G	18	18	15	14	15	14	20	18	18	14	15	14	253.067	227.233	585.067	1004.5	318.333
P31939	Bifunctional purine biosynthesis protein PURH	ATIC	29	20	28	14	9	13	20	15	16	14	9	13	210.067	220.567	216.733	268.033	207.267
P02768	Serum albumin	ALB	20	18	19	13	13	13	169	157	154	13	13	13	970.967	927.133	2175.33	1206.27	2265.7
P20701	Integrin alpha-L	ITGAL	15	17	15	16	17	16	21	28	23	16	17	16	199.033	264.533	732.567	1116.37	722.467
Q99880	Histone H2B type 1-L	H2BC13	58	58	58	9	9	9	78	77	69	3	3	3	564.133	713.8	1050.27	1231.77	1949.57
P09871	Complement C1s subcomponent	C1S	24	22	22	12	11	12	18	17	15	11	10	11	537.667	581.4	108.733	116.7	141.633
Q06033	Inter-alpha-trypsin inhibitor heavy chain H3	ITIH3	9	10	10	10	10	11	71	68	76	10	10	11	1556.13	1073.87	231.033	243.8	299
P00338	L-lactate dehydrogenase A chain	LDHA	30	37	28	11	12	9	34	35	23	9	10	8	382.1	687.1	472.4	508.267	518.867
P06396	Gelsolin	GSN	16	18	18	12	14	13	48	44	45	12	14	13	242.067	539.033	335.733	203.533	452.7
O00560	Syntenin-1	SDCBP	35	37	30	6	7	6	28	26	19	6	7	6	188.467	192.633	226.433	333	180.033
P04075	Fructose-bisphosphate aldolase A	ALDOA	41	41	48	14	15	16	23	26	27	11	12	12	379.933	604.867	687.533	514.967	540.6
P51149	Ras-related protein Rab-7a	RAB7A	55	55	57	10	10	10	17	18	19	10	10	10	443.033	542.533	476.5	563.333	423.233
P50995	Annexin A11	ANXA11	27	30	22	14	15	11	28	23	16	14	15	11	189.867	211.833	267.267	270.4	161.6
Q14764	Major vault protein	MVP	22	22	17	16	17	13	19	22	15	16	17	13	328.3	598.267	148.133	139.167	324.167
Q9NR99	Matrix-remodeling-associated protein 5	MXRA5	7	6	9	18	15	23	20	18	27	18	15	23	1064.2	314.933	151.5	143.1	181.2
Q99832	T-complex protein 1 subunit eta	CCT7	29	35	29	12	15	13	17	24	21	12	15	13	179.933	202.5	347	242.533	244
P04083	Annexin A1	ANXA1	38	35	40	12	13	14	20	21	21	12	13	14	392.967	575.433	171.6	239.6	222.4
P30153	Serine/threonine-protein phosphatase 2A 65 kDa regulatory subunit A alpha isoform	PPP2R1A	25	25	16	13	13	9	21	19	13	13	13	9	402.667	670.3	355.2	316.167	508.667
O00159	Unconventional myosin-Ic	MYO1C	16	14	12	15	13	11	18	18	14	15	13	11	253.333	368.233	115.667	134.467	142.067
P11021	Endoplasmic reticulum chaperone BiP	HSPA5	20	22	18	10	11	10	30	25	33	8	8	7	216.533	248.367	259.1	213.8	318.8
Q16778	Histone H2B type 2-E	HIST2H2BE	52	52	52	8	8	8	70	71	60	2	2	2	102.367	83.3333	180.1	207.533	212.633
P21589	5'-nucleotidase	NT5E	26	30	25	13	13	12	22	18	19	13	13	12	272.2	597.7	73.8333	96.5333	102.333
P35998	26S proteasome regulatory subunit 7	PSMC2	34	39	39	12	14	13	14	15	14	12	14	13	178.667	188.067	162	137.467	174.5
P27701	CD82 antigen	CD82	23	31	31	6	7	7	79	68	31	6	7	7	334.467	382.7	363.967	1626.7	353.6
Q96S86	Hyaluronan and proteoglycan link protein 3	HAPLN3	37	28	37	13	10	13	27	24	24	11	8	11	246	803.9	81.8667	107.8	134.133
P62873	Guanine nucleotide-binding protein G(I)/G(S)/G(T) subunit beta-1	GNB1	29	31	38	8	9	10	20	20	22	5	5	5	271.533	414.567	220.233	225.533	236
P07585	Decorin	DCN	24	24	31	9	9	10	27	24	26	8	8	9	1198.07	394.267	101.467	109.267	113.433
Q86UX7	Fermitin family homolog 3	FERMT3	28	25	27	16	16	17	29	30	32	16	16	17	389.3	577.1	438.4	487.867	415.867
P07195	L-lactate dehydrogenase B chain	LDHB	41	39	39	12	12	10	29	26	20	10	10	9	209.967	210.267	239.967	202.033	240.833
Q14112	Nidogen-2	NID2	15	17	11	18	19	13	23	24	16	17	18	12	239.5	404.933	76.1	91.6333	106.9
P27348	14-3-3 protein theta	YWHAQ	45	51	56	10	10	12	40	41	41	6	6	7	141.867	198.6	135.567	189.667	149.367
P08575	Receptor-type tyrosine-protein phosphatase C	PTPRC	13	16	14	16	21	20	25	33	29	16	21	20	139.3	194.933	233.933	339.533	483.833
P61204	ADP-ribosylation factor 3	ARF3	44	44	44	6	6	6	35	26	31	3	3	3	408.4	355.967	288.967	387.867	291.667
P50395	Rab GDP dissociation inhibitor beta	GDI2	26	34	32	9	11	11	18	21	18	6	7	7	99.0333	206.033	113.5	165.733	145.167
P50993	Sodium/potassium-transporting ATPase subunit alpha-2	ATP1A2	13	#N/A	#N/A	11	#N/A	#N/A	18	#N/A	#N/A	1	#N/A	#N/A	#N/A	#N/A	#N/A	#N/A	#N/A
P13489	Ribonuclease inhibitor	RNH1	26	33	19	9	12	7	16	13	7	9	12	7	205.167	272.833	247.133	127.633	409.733
Q9NZN3	EH domain-containing protein 3	EHD3	24	25	20	11	13	9	17	20	15	3	4	4	431.967	461.9	175.267	261.533	215.833
P15924	Desmoplakin	DSP	7	5	5	20	17	16	23	22	18	20	17	16	279.233	321.567	212.067	188.833	246.933
Q7Z406	Myosin-14	MYH14	4	4	4	9	9	9	31	22	25	1	1	1	229.233	387.033	208.2	246.767	280.367
P36871	Phosphoglucomutase-1	PGM1	27	21	17	14	12	8	20	18	14	14	12	8	337.4	390.167	248.867	340.167	306.8
P21399	Cytoplasmic aconitate hydratase	ACO1	15	15	12	13	14	10	24	27	19	13	14	10	546.833	620.5	260.1	390.633	349.367
P60842	Eukaryotic initiation factor 4A-I	EIF4A1	32	34	30	12	11	11	22	19	18	4	3	4	270.867	377.067	518.133	457.1	398.133
P17066	Heat shock 70 kDa protein 6	HSPA6	19	#N/A	#N/A	11	#N/A	#N/A	38	#N/A	#N/A	1	#N/A	#N/A	#N/A	#N/A	#N/A	#N/A	#N/A
P60174	Triosephosphate isomerase	TPI1	36	34	41	8	9	11	14	15	21	8	9	11	377	661.8	562.9	439.833	482
P04899	Guanine nucleotide-binding protein G(i) subunit alpha-2	GNAI2	30	43	36	8	12	10	17	29	21	5	7	6	523.033	682.267	664.067	616.733	586.367
O60701	UDP-glucose 6-dehydrogenase	UGDH	27	26	25	10	8	10	18	11	14	10	8	10	239.367	368.1	94.2	115.567	135.033
P63010	AP-2 complex subunit beta	AP2B1	15	19	11	12	14	8	16	18	9	5	6	3	123.633	185.8	121.633	161.1	135.767
O75083	WD repeat-containing protein 1	WDR1	26	23	25	16	14	16	20	20	21	16	14	16	549.567	761.5	339.467	311.367	393.2
Q9P265	Disco-interacting protein 2 homolog B	DIP2B	10	7	9	14	11	14	15	13	15	14	11	14	247.067	359.433	263.1	483.2	325.2
P61158	Actin-related protein 3	ACTR3	31	26	26	9	7	8	19	14	16	9	7	8	302.6	332.333	465.967	369.533	364.733
P34932	Heat shock 70 kDa protein 4	HSPA4	17	17	16	11	11	11	13	13	13	10	10	10	316.2	367.867	265.833	325.167	342.233
O75369	Filamin-B	FLNB	6	7	4	15	16	12	17	16	12	10	11	7	213.733	286.2	168.833	146.767	215.233
P37802	Transgelin-2	TAGLN2	61	61	61	10	10	11	18	19	23	10	10	11	350.867	448.933	338.733	447.033	390.4
Q14974	Importin subunit beta-1	KPNB1	14	16	13	10	12	10	14	18	15	10	12	10	126.767	283.333	298.3	245.433	348.367
P31146	Coronin-1A	CORO1A	34	31	25	15	13	12	17	17	14	14	12	12	208.067	302.833	570.867	375.1	375.367
P80723	Brain acid soluble protein 1	BASP1	57	57	70	9	9	9	12	15	13	9	9	9	117.267	1097.23	98.2667	29.1	282.667
P62834	Ras-related protein Rap-1A	RAP1A	43	57	64	8	9	10	42	47	45	1	1	3	815.767	631.5	445.5	671.9	481.4
Q9UKU9	Angiopoietin-related protein 2	ANGPTL2	20	33	26	9	16	12	12	19	15	8	15	11	848.4	248.433	82.9	90.7667	92.1333
P50991	T-complex protein 1 subunit delta	CCT4	31	32	28	13	14	12	14	18	14	13	14	12	174.833	244.333	281.033	195.933	207.833
P60033	CD81 antigen	CD81	34	34	21	6	7	4	18	23	17	6	7	4	276.733	523.033	343.233	661.167	358.367
P62805	Histone H4	H4C1	48	40	48	7	5	7	66	72	67	7	5	7	432.067	468.733	901.733	1352.07	1203.27
Q9NZM1	Myoferlin	MYOF	7	6	5	13	11	9	16	14	10	13	11	9	260.967	356.2	74.8	62.2333	96.8333
Q13219	Pappalysin-1	PAPPA	11	10	9	15	15	15	17	17	20	15	15	15	191.267	437.6	67.8667	75.8667	88.9667
Q13200	26S proteasome non-ATPase regulatory subunit 2	PSMD2	14	13	17	11	11	14	14	12	15	11	11	14	280.967	335.467	323.133	276.133	324
P40227	T-complex protein 1 subunit zeta	CCT6A	25	21	20	11	9	8	17	13	11	11	9	8	169.033	231.867	405.133	250.767	248.8
P49588	Alanine--tRNA ligase, cytoplasmic	AARS	14	16	15	11	13	11	13	17	12	11	13	11	131.2	188.433	198.5	152.6	203.567
Q10567	AP-1 complex subunit beta-1	AP1B1	14	15	10	11	11	8	15	14	9	4	3	3	46.5667	68.1333	44.6667	56.1333	47.3
P35580	Myosin-10	MYH10	5	6	5	11	14	11	34	28	25	2	2	1	76.0667	82.9	35.7333	46.8333	45.8
Q92626	Peroxidasin homolog	PXDN	13	12	11	17	17	16	17	17	17	17	17	16	344.1	747.2	134.533	165.533	205.733
P16070	CD44 antigen	CD44	10	10	10	7	8	7	54	48	51	7	8	7	259.467	455.233	201.767	954.7	257.633
P61981	14-3-3 protein gamma	YWHAG	47	33	29	10	8	7	34	31	30	6	4	2	78.1333	132.4	79.5333	130.667	80.6667
O75891	Cytosolic 10-formyltetrahydrofolate dehydrogenase	ALDH1L1	16	15	15	12	11	10	15	18	13	12	11	10	262.833	353.467	183.733	223.9	251.067
Q86UP2	Kinectin	KTN1	7	7	7	8	9	10	13	12	13	8	9	10	97.9667	182.033	137.5	126.267	199.4
Q969P0	Immunoglobulin superfamily member 8	IGSF8	20	20	15	8	9	6	15	12	10	8	9	6	166.433	241.2	155.633	326.7	166.833
Q9UBG0	C-type mannose receptor 2	MRC2	10	10	12	13	14	15	18	20	19	13	14	15	159.533	398.967	174.1	139.167	299.433
O00410	Importin-5	IPO5	10	10	7	9	9	5	12	11	6	9	9	5	74.7667	147.767	126.333	95.1667	79.3667
P51148	Ras-related protein Rab-5C	RAB5C	43	43	43	7	7	7	11	13	13	5	5	5	343.067	336.4	244.833	235.833	218.767
Q9H4B7	Tubulin beta-1 chain	TUBB1	17	17	17	8	8	8	35	45	43	3	3	3	805.567	685.733	326.933	477.833	375.8
P63000	Ras-related C3 botulinum toxin substrate 1	RAC1	39	39	39	8	8	8	19	19	21	4	4	4	558.9	763.033	395	469.333	481.7
P62195	26S proteasome regulatory subunit 8	PSMC5	34	31	28	12	11	9	13	14	13	11	10	9	92.9333	160.267	118.9	116.133	138.233
P06756	Integrin alpha-V	ITGAV	12	13	12	14	15	13	17	19	17	14	15	13	258.633	906.467	92.5333	91.8333	154.5
Q16610	Extracellular matrix protein 1	ECM1	20	17	25	10	9	11	15	13	12	10	9	11	474.433	586.533	102.1	130.533	153.633
Q15149	Plectin	PLEC	3	2	2	15	10	11	16	10	12	14	10	11	43.0667	137.167	39.3667	32	40.1
P01903	HLA class II histocompatibility antigen, DR alpha chain	HLA-DRA	32	33	32	6	7	6	16	22	14	6	7	6	84.9667	94.3	77.6	780.333	72.5
P62258	14-3-3 protein epsilon	YWHAE	47	44	44	11	10	11	38	35	37	8	7	8	108.433	333	107.133	110.767	134.933
P05106	Integrin beta-3	ITGB3	16	16	11	11	11	8	29	32	26	11	11	8	544.6	446.033	148.833	216.333	157
O43175	D-3-phosphoglycerate dehydrogenase	PHGDH	26	24	19	9	8	7	20	19	13	9	8	7	77.8	116.233	109.6	134.5	129.867
P62136	Serine/threonine-protein phosphatase PP1-alpha catalytic subunit	PPP1CA	27	26	24	9	9	7	13	11	10	2	2	2	270.867	343.967	342.633	346.033	254.9
Q14517	Protocadherin Fat 1	FAT1	3	3	2	13	12	10	14	13	12	13	12	9	236.6	354.7	201.8	193.3	259.133
Q04695	Keratin, type I cytoskeletal 17	KRT17	27	22	25	14	12	12	32	29	26	4	3	4	134.767	148.533	94.5333	75.6	109.633
P62820	Ras-related protein Rab-1A	RAB1A	62	43	46	12	9	8	20	11	16	5	3	2	240.467	732	145.067	156.867	180.5
Q9P2E9	Ribosome-binding protein 1	RRBP1	21	22	20	13	14	11	13	14	11	13	14	11	130.7	357.067	78.2333	83.4333	108.633
P54136	Arginine--tRNA ligase, cytoplasmic	RARS	19	15	17	12	10	11	13	10	11	12	10	11	136.167	232.233	229.867	161.667	214.533
P61586	Transforming protein RhoA	RHOA	50	41	46	8	7	7	16	16	17	3	3	3	472.933	634.267	470	626.9	457.133
P62879	Guanine nucleotide-binding protein G(I)/G(S)/G(T) subunit beta-2	GNB2	26	28	31	7	8	8	17	15	14	2	2	2	132.9	173.067	152.7	110.333	147.767
P09972	Fructose-bisphosphate aldolase C	ALDOC	32	17	37	8	6	10	12	11	14	4	2	6	137.767	146.5	120.167	126.5	110.1
Q13418	Integrin-linked protein kinase	ILK	27	31	20	13	14	9	23	24	15	13	14	9	622.967	615.333	222.5	287.633	294.1
P09211	Glutathione S-transferase P	GSTP1	35	40	40	5	6	6	21	22	13	5	6	6	194.967	210.833	178.667	251.067	201.533
Q15075	Early endosome antigen 1	EEA1	11	14	8	14	18	10	16	21	10	14	18	10	204	312.467	218.133	171.933	265.7
P23921	Ribonucleoside-diphosphate reductase large subunit	RRM1	14	17	11	8	10	7	10	11	8	8	10	7	273.033	315.367	313.733	261.533	262.367
O14672	Disintegrin and metalloproteinase domain-containing protein 10	ADAM10	15	18	14	9	11	8	16	19	13	9	11	8	189.367	296.367	142.2	197.8	136.033
P62140	Serine/threonine-protein phosphatase PP1-beta catalytic subunit	PPP1CB	24	24	21	8	8	6	12	10	9	1	1	1	244.733	268.6	168.867	240.867	183.567
Q15907	Ras-related protein Rab-11B	RAB11B	45	31	45	9	7	9	17	18	17	9	7	9	410.167	683.3	274.333	367.233	326.4
P36873	Serine/threonine-protein phosphatase PP1-gamma catalytic subunit	PPP1CC	24	27	24	8	9	7	12	11	10	1	2	2	113.3	136.467	174.2	192.6	143.733
O43854	EGF-like repeat and discoidin I-like domain-containing protein 3	EDIL3	27	27	27	13	13	13	22	23	23	13	13	13	249.933	1980.53	148.167	155.533	211.1
P31946	14-3-3 protein beta/alpha	YWHAB	36	48	47	8	10	10	36	38	38	3	5	4	122.167	156.033	110.5	121.233	121.7
P36955	Pigment epithelium-derived factor	SERPINF1	11	11	9	5	5	4	19	23	16	5	5	4	229.2	302.167	574.5	573.833	659.367
Q99816	Tumor susceptibility gene 101 protein	TSG101	25	25	25	8	8	9	12	12	13	8	8	9	319.4	372.833	307.933	941.4	458.1
Q02413	Desmoglein-1	DSG1	12	10	8	9	8	6	12	11	7	9	8	6	169.3	122.067	73.7333	64.4	97.3667
P84085	ADP-ribosylation factor 5	ARF5	44	39	36	6	5	5	31	23	27	3	2	2	180.1	144.733	102.5	124.767	99.2667
P04424	Argininosuccinate lyase	ASL	20	18	17	7	6	6	9	8	7	7	6	6	167.933	150.3	113.567	140.5	136.7
Q16473	Putative tenascin-XA	TNXA	29	29	26	7	7	6	13	11	9	1	1	1	74.8	90.4667	76.6667	72.7667	90.8333
Q14315	Filamin-C	FLNC	5	5	5	12	12	10	12	12	10	5	5	3	152.367	182.467	92.6333	97.3667	125.1
P0C0L4	Complement C4-A	C4A	6	6	6	11	12	11	27	31	27	11	12	11	461.167	586.933	325.667	446.133	454.133
P11216	Glycogen phosphorylase, brain form	PYGB	13	11	12	12	10	11	23	22	23	8	6	7	343.633	472.733	188.4	255.233	240.867
Q16658	Fascin	FSCN1	23	16	18	8	6	6	10	8	7	8	6	6	60.1667	78.2667	73.8667	135.067	87.5
P49746	Thrombospondin-3	THBS3	12	12	9	9	10	7	16	13	13	7	8	6	119.133	268.233	77.8	72.3667	136.067
P20742	Pregnancy zone protein	PZP	3	3	2	4	4	3	125	134	130	1	1	1	319.1	278.033	146.767	204.367	192.067
P08754	Guanine nucleotide-binding protein G(i) subunit alpha	GNAI3	21	26	23	6	8	7	12	18	13	3	3	3	71.2	85.8667	99.7	122.833	105.8
P12956	X-ray repair cross-complementing protein 6	XRCC6	27	19	15	14	11	10	14	13	11	14	11	10	209.833	199.667	626.433	494.7	985.333
P06744	Glucose-6-phosphate isomerase	GPI	16	17	17	7	7	7	10	11	11	7	7	7	246.233	305.067	527.8	488.233	397.333
Q9NRN5	Olfactomedin-like protein 3	OLFML3	27	22	26	9	7	9	11	11	12	9	7	9	365.933	294.4	119.7	125.5	181.533
Q04917	14-3-3 protein eta	YWHAH	30	26	29	7	6	7	32	30	30	4	3	3	79.6333	178.9	127.767	110.067	104.467
P02774	Vitamin D-binding protein	GC	10	10	10	5	5	5	20	37	19	5	5	5	646.633	268.9	430.9	269.1	404.633
P39060	Collagen alpha-1(XVIII) chain	COL18A1	7	6	6	10	10	8	14	14	12	10	10	8	336.9	386.533	78.0667	82.8333	122.2
P26641	Elongation factor 1-gamma	EEF1G	26	22	28	14	10	12	16	12	14	14	10	12	232.467	621.433	349.767	275.233	244.667
P05067	Amyloid-beta precursor protein	APP	16	16	14	12	12	10	18	15	13	11	11	9	157.733	952.667	113.533	181.7	256.533
P08865	40S ribosomal protein SA	RPSA	29	32	19	6	7	5	10	13	9	6	7	5	141.6	151.6	310.533	225.5	217.2
P29966	Myristoylated alanine-rich C-kinase substrate	MARCKS	26	24	22	6	5	5	11	7	7	6	5	5	236.533	769.233	28.9	37.2	84.2
P11171	Protein 4.1	EPB41	9	9	9	7	6	6	16	16	17	6	6	6	467.467	374.533	205.567	249.6	202.233
Q15286	Ras-related protein Rab-35	RAB35	42	36	27	8	7	5	15	14	10	6	6	4	169.967	287.233	195.733	207.8	220.767
Q96QK1	Vacuolar protein sorting-associated protein 35	VPS35	14	17	10	10	10	7	13	14	8	10	10	7	137.7	209.467	164.067	135.9	190.733
Q9Y696	Chloride intracellular channel protein 4	CLIC4	34	48	31	7	9	6	10	13	8	6	9	6	241	341.8	162.4	237.633	208.3
P07814	Bifunctional glutamate/proline--tRNA ligase	EPRS	8	8	5	11	12	8	13	14	11	10	11	7	234.533	300	294.533	243.367	321.667
P53621	Coatomer subunit alpha	COPA	7	12	7	8	12	7	11	14	8	8	12	7	259.533	212.533	328.767	218.5	319.567
Q04721	Neurogenic locus notch homolog protein 2	NOTCH2	4	6	3	8	11	7	10	14	9	8	11	7	193.367	176	116.833	174.733	157.167
O95782	AP-2 complex subunit alpha-1	AP2A1	12	10	11	11	10	11	15	14	14	11	6	11	144.7	247.767	170.433	242.833	160.4
P55060	Exportin-2	CSE1L	12	8	8	12	9	8	13	9	9	12	9	8	190.133	305.667	358.733	274.567	369.133
P09525	Annexin A4	ANXA4	39	37	30	14	13	11	16	16	12	14	13	11	176	385.433	155	156.4	285.4
P02545	Prelamin-A/C	LMNA	17	11	13	11	8	9	13	8	9	10	7	8	358.333	196.967	165.7	123.733	345.567
P69905	Hemoglobin subunit alpha	HBA1	35	35	35	5	5	5	118	107	90	5	5	5	573	610.7	433.433	533.767	606.733
Q9NZN4	EH domain-containing protein 2	EHD2	23	21	17	12	11	9	16	14	13	11	9	7	292.067	852.9	139.8	137.867	177.167
O14745	Na(+)/H(+) exchange regulatory cofactor NHE-RF1	SLC9A3R1	27	27	28	8	8	8	16	14	12	8	8	8	152.467	192.833	137.333	809.467	147.4
P61978	Heterogeneous nuclear ribonucleoprotein K	HNRNPK	24	22	16	9	9	6	11	12	10	9	9	6	89	158.4	112.767	123.367	135.833
P08195	4F2 cell-surface antigen heavy chain	SLC3A2	17	21	19	10	14	12	13	15	17	10	14	12	235.767	262.4	299.767	460.967	224.7
P48059	LIM and senescent cell antigen-like-containing domain protein 1	LIMS1	29	31	29	8	9	8	15	14	12	8	9	8	757.133	913.2	262.1	318.433	361.233
P60953	Cell division control protein 42 homolog	CDC42	39	39	39	7	7	7	27	28	26	6	6	6	228.867	362.833	188.467	281.933	199.133
Q14240	Eukaryotic initiation factor 4A-II	EIF4A2	26	30	26	10	11	9	14	17	13	2	3	2	184.9	190.533	182.267	173.2	189.033
P51884	Lumican	LUM	17	14	14	5	4	4	36	31	30	5	4	4	219.667	283.1	754.9	739.4	816.667
P62937	Peptidyl-prolyl cis-trans isomerase A	PPIA	40	41	48	7	7	9	23	22	22	7	7	8	260.667	357.2	212.967	226.8	297.667
P62330	ADP-ribosylation factor 6	ARF6	39	33	30	5	4	4	12	8	7	5	4	4	113.133	163.033	148.7	263.933	108.833
Q6UVK1	Chondroitin sulfate proteoglycan 4	CSPG4	5	4	5	10	7	10	10	7	10	10	7	10	174.5	265.833	98.7333	92	120.533
Q9Y4K0	Lysyl oxidase homolog 2	LOXL2	13	11	11	10	8	9	13	11	14	10	8	9	319.867	959	36.9	85	103.633
Q9H0U4	Ras-related protein Rab-1B	RAB1B	48	45	45	9	9	9	18	12	18	2	3	3	655.433	1014.9	240.867	170.467	395.8
P63244	Receptor of activated protein C kinase 1	RACK1	26	32	38	9	12	12	16	19	16	9	12	12	136.6	230.633	540.967	273.167	358.433
P23471	Receptor-type tyrosine-protein phosphatase zeta	PTPRZ1	3	3	3	7	7	6	12	10	10	7	7	6	176.7	179.933	156.7	191.867	241.167
Q06830	Peroxiredoxin-1	PRDX1	46	46	46	9	9	9	16	15	16	7	7	7	359.5	306.5	294.433	873.667	304.4
Q15404	Ras suppressor protein 1	RSU1	27	24	27	6	5	6	11	9	9	6	5	6	259.233	232.533	166	206.533	175.3
P02458	Collagen alpha-1(II) chain	COL2A1	8	9	8	10	11	10	19	20	19	7	7	6	190.167	162	77.3333	106.8	87.5667
Q15019	Septin-2	SEPTIN2	21	12	14	5	3	4	8	9	7	5	3	4	136.4	126.167	61.5333	80.5333	66.1667
P61020	Ras-related protein Rab-5B	RAB5B	32	32	26	5	5	4	8	6	7	3	3	2	325.1	280.8	280.133	272.233	249.2
P08572	Collagen alpha-2(IV) chain	COL4A2	7	8	5	8	10	7	9	12	7	8	10	7	89.8667	425.033	67.4	69.8667	96.3667
P07737	Profilin-1	PFN1	59	41	49	7	5	6	19	16	24	7	5	6	266.867	296.533	336.933	302.6	326.333
P32942	Intercellular adhesion molecule 3	ICAM3	14	10	14	8	5	8	15	12	14	8	5	8	92.8	139.733	121.467	464.9	116.433
P23634	Plasma membrane calcium-transporting ATPase 4	ATP2B4	9	12	7	9	15	7	13	19	14	6	9	5	191.733	343.8	135.2	173.133	159.8
P61006	Ras-related protein Rab-8A	RAB8A	46	43	33	10	9	7	16	18	17	3	4	4	286.067	326.5	202.133	359.7	196.3
P49189	4-trimethylaminobutyraldehyde dehydrogenase	ALDH9A1	19	21	20	8	9	9	17	17	12	8	9	9	414.9	580.033	292.533	351.333	376.2
P68431	Histone H3.1	H3C1	51	52	47	6	6	5	21	29	17	1	1	1	229.767	300.2	443.3	558.633	568.733
P84095	Rho-related GTP-binding protein RhoG	RHOG	37	27	45	6	5	6	14	12	16	5	4	5	268.5	341.367	493.433	612.3	408.267
P10412	Histone H1.4	H1-4	30	26	22	8	7	6	11	9	9	3	6	5	458.633	1059.43	318.867	96.7	186.067
O75874	Isocitrate dehydrogenase [NADP] cytoplasmic	IDH1	22	22	19	9	9	8	15	17	15	9	9	8	214.367	467.633	172.433	276.933	220.467
Q12884	Prolyl endopeptidase FAP	FAP	11	8	14	9	6	10	13	9	13	8	6	10	155.467	353.633	174.367	199.2	227.333
P23396	40S ribosomal protein S3	RPS3	53	48	51	13	11	13	16	14	16	13	11	13	122.3	159.767	306.1	174.2	224.233
O14786	Neuropilin-1	NRP1	12	12	8	9	9	6	10	11	6	9	9	6	167.133	182.667	129.3	137.867	134.1
Q92954	Proteoglycan 4	PRG4	15	15	15	8	8	8	17	21	23	8	8	8	255.033	1123.63	130.667	114.3	356.5
P08648	Integrin alpha-5	ITGA5	10	10	11	9	9	10	12	11	11	9	9	10	288.233	345.4	416.6	364.333	387
P27708	CAD protein	CAD	5	5	1	10	10	3	10	11	4	10	10	3	134.2	175.3	178	159.733	193.767
P53618	Coatomer subunit beta	COPB1	12	5	10	9	4	7	10	5	8	9	4	7	118	152.833	220.7	156.667	213.2
P19012	Keratin, type I cytoskeletal 15	KRT15	14	#N/A	#N/A	10	#N/A	#N/A	29	#N/A	#N/A	1	#N/A	#N/A	#N/A	#N/A	#N/A	#N/A	#N/A
P07339	Cathepsin D	CTSD	20	21	23	7	7	7	13	10	10	7	7	7	211.333	276.6	101.733	113.8	126.833
Q71DI3	Histone H3.2	HIST2H3A	51	52	47	6	6	5	21	31	17	1	1	1	16.7667	21.5333	76.8	57.0667	80.7667
Q01813	ATP-dependent 6-phosphofructokinase, platelet type	PFKP	13	11	8	8	7	4	11	10	4	3	3	3	78.3333	96.6667	46.7667	70.1667	68.6333
P12270	Nucleoprotein TPR	TPR	3	5	2	7	11	5	9	13	5	7	11	5	90.6	122	167	140.333	187.2
P05388	60S acidic ribosomal protein P0	RPLP0	42	33	23	9	7	6	16	12	9	9	7	6	547.9	589.1	785	571.9	643.1
O00231	26S proteasome non-ATPase regulatory subunit 11	PSMD11	17	16	18	7	6	7	10	9	9	7	6	7	181.533	372.7	161.1	150.133	188.167
Q9P289	Serine/threonine-protein kinase 26	STK26	15	13	11	5	4	4	7	6	6	5	4	4	60.4	92.9333	159.2	209.267	118.133
O60610	Protein diaphanous homolog 1	DIAPH1	9	9	5	9	9	5	10	13	6	9	9	5	209	200.033	189.433	160.533	193.633
Q12860	Contactin-1	CNTN1	12	13	10	10	11	9	16	16	17	10	11	9	235	249.533	301.033	223.367	445.867
P61106	Ras-related protein Rab-14	RAB14	33	28	33	7	6	7	9	9	10	6	6	7	248.233	483.8	135.7	128.933	209.067
Q14766	Latent-transforming growth factor beta-binding protein 1	LTBP1	6	6	5	9	9	7	10	10	8	9	9	7	211.867	295.167	46.5	56.8667	61.1333
P23229	Integrin alpha-6	ITGA6	11	11	10	12	11	9	14	11	11	12	11	9	117.733	359.233	57.0333	118.633	75.5
P61026	Ras-related protein Rab-10	RAB10	47	37	46	10	7	7	14	12	15	7	6	6	287.633	385.7	230.967	250.5	264
O43491	Band 4.1-like protein 2	EPB41L2	13	10	11	13	10	9	15	10	10	12	10	9	66.8	94.1333	40.1	86.4	73.9333
P37837	Transaldolase	TALDO1	27	14	24	10	5	8	11	6	10	10	5	8	137.267	288.567	298.133	156.5	262.733
P13010	X-ray repair cross-complementing protein 5	XRCC5	15	19	16	10	11	11	13	16	14	10	11	11	108.733	211.3	404.1	301.267	641.1
P19827	Inter-alpha-trypsin inhibitor heavy chain H1	ITIH1	5	3	3	5	4	4	19	17	14	5	4	4	305.267	639.433	116.8	119.2	170.033
P0CG47	Polyubiquitin-B	UBB	71	71	#N/A	7	7	#N/A	67	64	#N/A	7	7	#N/A	#N/A	#N/A	#N/A	#N/A	#N/A
P39023	60S ribosomal protein L3	RPL3	17	18	19	6	7	7	10	11	8	6	7	7	165.867	166.333	328.2	317.6	239.533
P25391	Laminin subunit alpha-1	LAMA1	4	4	3	13	11	10	13	11	10	13	11	9	95.3667	478.667	78.5333	76.5333	107.267
Q8IUX7	Adipocyte enhancer-binding protein 1	AEBP1	10	9	8	10	10	8	12	11	8	10	10	8	418.833	202.3	116.2	128.367	142.533
O95631	Netrin-1	NTN1	15	15	12	8	8	6	9	10	7	8	8	6	801.667	112.6	57.1667	46.6333	83.0333
P78539	Sushi repeat-containing protein SRPX	SRPX	14	13	10	5	5	4	7	8	7	5	5	4	488.8	229.167	108.633	94.7667	123.3
P17813	Endoglin	ENG	16	14	14	9	8	7	13	12	12	9	8	7	229.367	628.033	116.8	172.633	167.033
O43242	26S proteasome non-ATPase regulatory subunit 3	PSMD3	16	10	11	8	5	5	9	7	5	8	5	5	385.867	418.833	495.733	445.767	411.067
O00232	26S proteasome non-ATPase regulatory subunit 12	PSMD12	23	21	12	8	7	5	8	9	6	8	7	5	108.133	132.4	103.533	103.633	105
P68400	Casein kinase II subunit alpha	CSNK2A1	13	10	10	5	3	3	8	6	6	5	3	3	142.1	178.567	351.767	405.133	209.033
O94804	Serine/threonine-protein kinase 10	STK10	10	8	9	8	7	7	9	8	9	8	7	7	83.0333	129.867	133.967	239	127.667
Q13576	Ras GTPase-activating-like protein IQGAP2	IQGAP2	7	4	6	10	6	8	12	8	10	9	5	7	73.6333	117.867	171.233	319.4	108.967
Q8WUJ3	Cell migration-inducing and hyaluronan-binding protein	CEMIP	9	9	7	12	12	9	14	14	9	12	12	9	250.067	643.867	123.533	133.567	156.8
P08134	Rho-related GTP-binding protein RhoC	RHOC	45	24	28	7	5	5	11	8	8	2	1	1	129.667	183.2	36.9	55.0333	57
Q9HAV0	Guanine nucleotide-binding protein subunit beta-4	GNB4	20	20	16	6	6	5	16	14	12	1	1	1	52.1	86.1	107.733	186.567	65
Q99536	Synaptic vesicle membrane protein VAT-1 homolog	VAT1	18	12	12	6	4	4	10	8	6	6	4	4	310.667	319.167	167.2	147.833	151.6
P35221	Catenin alpha-1	CTNNA1	8	9	8	4	5	4	5	6	5	4	5	4	182.567	504.167	64.8333	90.9	114.567
P62826	GTP-binding nuclear protein Ran	RAN	21	21	21	4	4	4	8	11	7	4	4	4	711.833	742.867	696.733	635.933	648.3
Q15435	Protein phosphatase 1 regulatory subunit 7	PPP1R7	15	12	13	5	4	3	7	7	3	5	4	3	160.533	208.267	185.267	168.133	165.9
Q9UNM6	26S proteasome non-ATPase regulatory subunit 13	PSMD13	24	24	26	9	9	10	11	9	11	9	9	10	275.933	297.367	333.8	287.767	275.067
P10321	HLA class I histocompatibility antigen, C alpha chain	HLA-C	27	30	23	7	8	7	9	9	9	2	3	3	65.0333	65.5	135.333	51.2333	71.3667
Q9Y265	RuvB-like 1	RUVBL1	17	22	19	6	8	7	8	14	11	6	8	7	76.0667	92.8333	203.367	152.167	158.633
Q06210	Glutamine--fructose-6-phosphate aminotransferase [isomerizing] 1	GFPT1	12	16	13	7	10	7	8	12	7	7	10	7	218.5	272.3	133.4	172.367	173.3
P09543	2',3'-cyclic-nucleotide 3'-phosphodiesterase	CNP	22	27	23	11	12	9	12	13	11	11	12	9	228.833	335.9	190.733	252.233	293.733
Q9UK41	Vacuolar protein sorting-associated protein 28 homolog	VPS28	45	23	34	7	4	5	7	5	8	7	4	5	82.7667	90.2667	73.4	154.9	105.567
P49915	GMP synthase [glutamine-hydrolyzing]	GMPS	14	12	4	7	5	2	8	6	2	7	5	2	49.7	63.0667	76.8667	70.9667	68.3667
P31431	Syndecan-4	SDC4	25	25	25	5	5	5	7	9	11	5	5	5	234.167	732.333	93.4333	96.9	125.333
P13591	Neural cell adhesion molecule 1	NCAM1	8	8	8	6	6	6	8	9	8	6	6	6	160.2	271.367	179.167	103.967	365.633
P12268	Inosine-5'-monophosphate dehydrogenase 2	IMPDH2	16	8	15	6	3	6	6	3	7	5	3	6	99.6667	130.033	195.467	170.7	129.667
Q9UM47	Neurogenic locus notch homolog protein 3	NOTCH3	5	6	5	10	12	9	14	16	12	10	12	9	174.8	351.867	94.1333	96.5	184.7
P00966	Argininosuccinate synthase	ASS1	17	16	17	7	7	7	11	12	13	7	7	7	207.933	296.133	122.2	137.467	184.867
Q9C0H2	Protein tweety homolog 3	TTYH3	11	11	7	6	6	3	7	11	8	6	6	3	42.8	76.5667	46.2333	77.3	121.767
P45974	Ubiquitin carboxyl-terminal hydrolase 5	USP5	9	7	8	5	5	5	8	8	9	5	5	5	111.733	166.033	114.367	146.5	134.1
P18085	ADP-ribosylation factor 4	ARF4	27	30	36	4	4	5	27	19	23	2	2	3	100	203.433	163.733	200	166.033
Q9ULV4	Coronin-1C	CORO1C	18	12	13	9	7	7	11	8	8	8	6	7	361.933	496.633	251.7	280.367	290.433
P31150	Rab GDP dissociation inhibitor alpha	GDI1	23	26	23	8	9	8	8	15	10	5	5	4	148.267	398.633	180.7	197.867	234.333
Q99460	26S proteasome non-ATPase regulatory subunit 1	PSMD1	9	14	8	7	10	6	7	11	6	7	10	6	100.367	105.633	82.9667	94.4333	93.7333
O60488	Long-chain-fatty-acid--CoA ligase 4	ACSL4	10	10	9	6	7	5	9	7	5	6	7	5	339.067	385.733	416.1	403.233	313.167
Q8N5I2	Arrestin domain-containing protein 1	ARRDC1	16	20	12	6	6	4	8	8	6	6	6	4	33.2	59.1	88.0333	130.467	127.8
Q99497	Protein/nucleic acid deglycase DJ-1	PARK7	34	42	28	5	6	5	7	7	6	5	6	5	184.2	249.5	260.033	295.7	234.967
P32119	Peroxiredoxin-2	PRDX2	23	23	19	5	5	4	7	8	9	4	4	3	144.867	258.533	100.7	145.567	185.233
P01008	Antithrombin-III	SERPINC1	15	13	16	7	6	8	28	31	27	7	6	8	750.7	577.267	734.467	811.067	855.5
P16284	Platelet endothelial cell adhesion molecule	PECAM1	15	12	9	8	7	6	9	8	7	8	7	6	107.367	140.067	182.9	317	374.233
P33992	DNA replication licensing factor MCM5	MCM5	13	15	9	7	7	5	7	8	6	7	7	5	103.767	153.667	216.233	150.067	210.033
P02765	Alpha-2-HS-glycoprotein	AHSG	9	9	7	5	5	4	85	72	77	5	5	4	183.333	336.667	516.733	245.167	717.767
P11233	Ras-related protein Ral-A	RALA	39	32	17	6	5	3	9	10	3	3	5	3	152.367	266.367	132.5	233.067	114.967
Q9Y240	C-type lectin domain family 11 member A	CLEC11A	25	30	23	7	9	7	24	26	29	7	9	7	187.2	289.967	161.8	142.733	743.367
Q7L576	Cytoplasmic FMR1-interacting protein 1	CYFIP1	8	5	#N/A	10	6	#N/A	13	6	#N/A	10	6	#N/A	#N/A	#N/A	#N/A	#N/A	#N/A
Q00266	S-adenosylmethionine synthase isoform type-1	MAT1A	22	18	12	7	6	4	7	7	5	5	4	4	207.867	364.333	142.567	177.467	203.7
P38919	Eukaryotic initiation factor 4A-III	EIF4A3	14	10	14	6	5	6	7	6	6	3	3	3	104.5	133.867	263.233	170.3	178.7
P30101	Protein disulfide-isomerase A3	PDIA3	16	12	9	7	5	4	11	6	5	7	5	4	64.6333	106.8	80.6	89.9333	118.333
P29692	Elongation factor 1-delta	EEF1D	23	14	14	6	4	4	8	6	6	4	3	3	236.033	346.2	276.533	330.4	304.7
P46531	Neurogenic locus notch homolog protein 1	NOTCH1	4	3	3	10	7	7	15	10	11	10	7	7	143.133	151.233	180.9	859.467	176.7
P17858	ATP-dependent 6-phosphofructokinase, liver type	PFKL	13	8	#N/A	10	7	#N/A	11	7	#N/A	5	3	#N/A	#N/A	#N/A	#N/A	#N/A	#N/A
P33176	Kinesin-1 heavy chain	KIF5B	8	4	8	6	4	7	7	6	8	3	4	7	136.567	211.733	143.567	125.5	144.667
P43007	Neutral amino acid transporter A	SLC1A4	10	10	14	5	5	7	12	14	17	5	5	7	54.4667	146.1	122.733	113.533	143.9
Q15029	116 kDa U5 small nuclear ribonucleoprotein component	EFTUD2	7	8	7	5	6	5	8	8	9	4	5	4	289.167	276.433	536.033	528.733	527.9
P20339	Ras-related protein Rab-5A	RAB5A	29	34	29	5	6	5	7	9	7	3	4	3	124.133	186.333	75.6667	82.3	80.5667
Q9Y281	Cofilin-2	CFL2	42	30	#N/A	5	4	#N/A	15	14	#N/A	2	1	#N/A	#N/A	#N/A	#N/A	#N/A	#N/A
P56192	Methionine--tRNA ligase, cytoplasmic	MARS	10	11	7	6	7	5	7	8	6	6	7	5	100.1	110.767	264.133	153.9	141.367
Q16181	Septin-7	SEPTIN7	24	33	16	13	13	7	14	16	8	12	12	7	186.633	400.467	139.1	141.767	176.2
P26640	Valine--tRNA ligase	VARS	7	8	8	9	9	9	9	9	9	9	9	9	107.167	123.233	167.5	109.9	156.367
P62241	40S ribosomal protein S8	RPS8	23	32	29	4	6	5	9	11	11	4	6	5	156.1	169.033	364.067	326.367	211.1
Q92930	Ras-related protein Rab-8B	RAB8B	36	20	#N/A	8	6	#N/A	15	12	#N/A	1	1	#N/A	#N/A	#N/A	#N/A	#N/A	#N/A
P22234	Multifunctional protein ADE2	PAICS	16	21	18	6	8	6	8	10	8	6	8	6	222.3	284.333	390.133	488.333	364.067
P19883	Follistatin	FST	20	29	22	6	9	7	8	12	9	6	9	7	115.467	880.567	49.7	61.1333	74.3333
P62333	26S proteasome regulatory subunit 10B	PSMC6	16	18	20	6	6	6	8	9	9	6	6	6	337.5	542.733	412.533	375.9	485.567
Q01469	Fatty acid-binding protein 5	FABP5	39	24	39	4	3	4	6	5	6	4	3	4	161.8	191.5	239.167	616.633	237.7
Q9P2J5	Leucine--tRNA ligase, cytoplasmic	LARS	6	5	4	6	5	4	7	5	4	6	5	4	53.1667	84.3	164.967	74.9667	121.367
P13929	Beta-enolase	ENO3	8	7	8	2	2	2	7	5	6	1	1	1	221.1	232.367	360.167	359.033	317.933
Q9NUQ9	Protein FAM49B	FAM49B	27	20	27	6	4	6	11	7	10	6	4	6	93.7667	102.467	83.6667	102.7	120.633
O15031	Plexin-B2	PLXNB2	5	6	5	9	9	8	12	12	13	9	9	8	148.833	188.8	192.433	177.467	220.867
P01889	HLA class I histocompatibility antigen, B alpha chain	HLA-B	19	25	25	5	6	6	6	14	16	1	2	2	36.3333	41.0667	96.9667	26.9667	34.7
Q9H9H4	Vacuolar protein sorting-associated protein 37B	VPS37B	19	14	15	3	3	3	6	4	4	3	3	3	87.8667	120.633	91.5667	145.8	130.2
P47756	F-actin-capping protein subunit beta	CAPZB	29	24	21	6	5	4	8	9	5	6	5	4	213.667	205.367	160.3	236.633	178.733
P00738	Haptoglobin	HP	9	9	9	4	4	4	17	17	16	4	4	4	771.367	615.867	97.2	198.567	121.6
O94769	Extracellular matrix protein 2	ECM2	11	10	8	5	4	3	7	6	4	5	4	3	70.1	205.067	35.6	29.3	31.7
P61019	Ras-related protein Rab-2A	RAB2A	31	38	32	6	7	6	10	9	8	6	7	6	286.5	236.2	174.533	221.233	191.2
P00352	Retinal dehydrogenase 1	ALDH1A1	9	8	10	6	4	6	7	8	7	6	4	6	435.333	466.567	221.1	292.567	291.167
Q08211	ATP-dependent RNA helicase A	DHX9	6	9	5	7	9	5	8	12	5	7	9	5	112.367	120.467	243.5	183.167	202.367
P04275	von Willebrand factor	VWF	2	2	2	6	7	5	12	13	12	6	7	5	507.267	740.333	190.7	239.733	329.7
P28907	ADP-ribosyl cyclase/cyclic ADP-ribose hydrolase 1	CD38	27	26	22	9	8	7	10	8	7	9	8	7	75.5	73.7333	54.9333	410.967	232.333
P50570	Dynamin-2	DNM2	11	9	12	10	8	10	11	10	12	7	6	6	290.5	430.133	179.3	158.833	232.267
Q9NVA2	Septin-11	SEPTIN11	17	15	10	6	5	4	9	9	9	5	4	4	272.667	341.867	257.7	353.667	325.233
P15880	40S ribosomal protein S2	RPS2	22	20	16	6	5	4	10	9	8	6	5	4	121.3	145.7	282.333	255.1	209.133
P98066	Tumor necrosis factor-inducible gene 6 protein	TNFAIP6	33	33	43	7	7	9	15	17	15	7	7	9	530.6	575.633	109	127.267	134.7
Q9NQW7	Xaa-Pro aminopeptidase 1	XPNPEP1	10	10	14	5	5	8	6	8	11	5	5	7	528.8	490.267	343.367	463.133	317.2
P46459	Vesicle-fusing ATPase	NSF	11	10	9	8	7	6	10	9	6	8	7	6	103.3	130.467	85.2333	90.5	114.233
Q9GZY6	Linker for activation of T-cells family member 2	LAT2	25	21	21	4	3	3	8	7	6	4	3	3	51.6333	54.2	89.0333	88.9	70.8
P14868	Aspartate--tRNA ligase, cytoplasmic	DARS	19	15	11	9	7	5	11	7	5	9	7	5	122.067	179.833	278.8	265.433	202.967
Q5JWF2	Guanine nucleotide-binding protein G(s) subunit alpha isoforms XLas	GNAS	9	10	10	8	8	8	11	13	11	7	7	7	131.233	530.3	164.633	204.2	159.1
O75955	Flotillin-1	FLOT1	15	21	26	7	9	10	15	18	18	7	9	10	348.1	601.633	126.033	219.733	178.233
P49720	Proteasome subunit beta type-3	PSMB3	39	20	16	6	3	3	8	4	4	6	3	3	228.067	252.567	296.933	202.133	289.833
P07686	Beta-hexosaminidase subunit beta	HEXB	14	10	7	7	6	4	7	7	4	7	6	4	175.533	178.4	94.3333	126.2	216.633
Q6UWD8	Transmembrane protein C16orf54	C16orf54	25	25	25	4	4	4	9	11	11	4	4	4	51.4	60.5333	81.4333	404.433	173.8
P31943	Heterogeneous nuclear ribonucleoprotein H	HNRNPH1	12	9	9	4	3	3	8	5	5	3	3	3	137.5	147.133	193.7	237.3	236.567
P17980	26S proteasome regulatory subunit 6A	PSMC3	17	14	12	6	5	4	8	7	4	6	5	4	96.3	120.1	83	84.6333	84.9333
Q13740	CD166 antigen	ALCAM	16	20	12	7	9	5	9	10	6	7	9	5	71.6	139.167	37.8667	94.3	74
P19440	Glutathione hydrolase 1 proenzyme	GGT1	8	11	#N/A	4	6	#N/A	6	7	#N/A	4	6	#N/A	#N/A	#N/A	#N/A	#N/A	#N/A
P14923	Junction plakoglobin	JUP	12	18	8	8	12	5	9	14	5	6	10	3	65.7	83.0333	40.5	45.7	57.3667
Q9NR31	GTP-binding protein SAR1a	SAR1A	21	31	27	3	5	4	5	6	6	3	5	4	281.5	275.767	200.2	178.033	178.867
Q14344	Guanine nucleotide-binding protein subunit alpha-13	GNA13	16	14	18	5	5	6	8	7	8	4	4	4	52.1667	78.9333	83.8667	123.833	74.8
Q9NPH3	Interleukin-1 receptor accessory protein	IL1RAP	12	7	11	7	5	6	8	6	8	7	5	6	132.367	123.667	221.5	155.7	235.667
Q96FW1	Ubiquitin thioesterase OTUB1	OTUB1	22	22	17	5	5	4	7	6	4	5	5	4	154	215.4	96.9667	128.3	116.9
P22102	Trifunctional purine biosynthetic protein adenosine-3	GART	9	6	5	7	4	4	9	4	5	7	4	4	68.5	95.1	162.9	180.567	136.733
P61225	Ras-related protein Rap-2b	RAP2B	29	29	29	5	5	5	8	9	7	3	3	3	96.3667	120.833	114.567	200.933	111.433
Q16555	Dihydropyrimidinase-related protein 2	DPYSL2	14	21	3	5	10	2	6	12	2	5	8	2	248.3	315.133	181.3	199.233	243.7
P04792	Heat shock protein beta-1	HSPB1	31	27	30	6	5	5	11	8	7	6	5	5	201.833	511.267	144.5	151.567	355.1
Q12805	EGF-containing fibulin-like extracellular matrix protein 1	EFEMP1	19	22	16	7	8	6	9	10	8	7	8	6	127.2	240.033	53.5	50.9	70.4667
O95967	EGF-containing fibulin-like extracellular matrix protein 2	EFEMP2	20	19	17	6	6	5	7	7	5	6	6	5	141.467	148.867	36.6333	38.1667	46.0667
Q8IZP2	Putative protein FAM10A4	ST13P4	22	18	#N/A	5	4	#N/A	8	7	#N/A	5	4	#N/A	#N/A	#N/A	#N/A	#N/A	#N/A
P06753	Tropomyosin alpha-3 chain	TPM3	22	26	22	7	8	7	9	10	8	3	2	2	143.9	159.1	206.133	131.967	191.033
Q9UN37	Vacuolar protein sorting-associated protein 4A	VPS4A	18	13	17	8	6	7	10	9	8	5	4	4	92.5667	151.6	176.333	161.367	115.367
P02771	Alpha-fetoprotein	AFP	10	10	8	7	6	5	26	22	27	7	6	5	563.8	404.033	1467.87	706.233	1462.73
P62191	26S proteasome regulatory subunit 4	PSMC1	19	20	8	8	8	3	9	10	4	7	7	3	148.367	147.433	147.933	149.5	160.767
P05386	60S acidic ribosomal protein P1	RPLP1	57	14	14	3	1	1	7	3	2	3	1	1	113.833	158.167	314.633	220.6	198.6
Q8WWI5	Choline transporter-like protein 1	SLC44A1	12	11	12	7	6	8	10	12	10	7	6	8	83.7333	128.367	83.0667	130.767	156.4
O95834	Echinoderm microtubule-associated protein-like 2	EML2	9	9	11	6	6	6	9	10	8	6	6	6	349.533	409.167	179.667	223.9	226.533
O15230	Laminin subunit alpha-5	LAMA5	3	2	2	8	6	6	8	6	6	7	6	4	51.4667	136.5	37.3667	28.3667	68.7667
Q04756	Hepatocyte growth factor activator	HGFAC	9	11	11	5	6	6	9	7	9	5	6	6	112.633	114.833	124.467	98.0333	140.4
P10124	Serglycin	SRGN	17	17	17	2	2	2	27	18	18	2	2	2	192.167	2689.47	625.533	237.833	759.733
Q9NWQ8	Phosphoprotein associated with glycosphingolipid-enriched microdomains 1	PAG1	14	10	3	4	3	1	7	6	3	4	3	1	60.2667	65.5667	50.4667	544.367	68.3333
P13797	Plastin-3	PLS3	13	15	13	6	7	6	9	9	9	2	2	2	62.9667	78.4667	30.2333	38.5667	36.9667
Q9Y230	RuvB-like 2	RUVBL2	23	25	25	9	10	10	9	12	11	9	10	10	100.033	127.767	229.367	213.733	186.8
P50148	Guanine nucleotide-binding protein G(q) subunit alpha	GNAQ	15	17	23	5	6	8	7	7	11	3	3	5	257.467	392.933	185.3	253.2	222.233
Q07912	Activated CDC42 kinase 1	TNK2	9	7	10	9	8	9	9	9	11	9	8	9	86.8333	94.5667	71.1	421.233	57.5
Q6UXH8	Collagen and calcium-binding EGF domain-containing protein 1	CCBE1	20	19	17	6	6	5	8	7	7	6	6	5	525.667	437.433	74.1667	79.9333	104.1
P11717	Cation-independent mannose-6-phosphate receptor	IGF2R	2	3	2	5	7	6	7	13	10	5	7	6	414.733	308.1	169.267	190.933	274.767
P30626	Sorcin	SRI	40	51	36	7	9	6	12	13	7	7	9	6	496.433	538.7	302.9	543.4	197.9
B5ME19	Eukaryotic translation initiation factor 3 subunit C-like protein	EIF3CL	11	6	6	10	6	5	11	6	6	10	6	5	134.433	180.467	303.033	179.5	220.533
P11387	DNA topoisomerase 1	TOP1	8	12	10	6	9	7	9	12	9	6	9	7	92.5667	126.8	230.567	272.933	301.4
P54920	Alpha-soluble NSF attachment protein	NAPA	17	31	31	5	8	8	7	11	10	5	8	8	214.067	269.033	165.467	156.567	168.433
P02649	Apolipoprotein E	APOE	14	17	19	5	6	6	32	40	42	5	6	6	399.967	784.367	306.4	318.367	537.033
P25788	Proteasome subunit alpha type-3	PSMA3	21	16	9	6	4	3	7	5	3	6	4	3	229.433	289.633	213	148.2	220.467
Q7L7L0	Histone H2A type 3	HIST3H2A	27	#N/A	#N/A	3	#N/A	#N/A	35	#N/A	#N/A	2	#N/A	#N/A	#N/A	#N/A	#N/A	#N/A	#N/A
P12277	Creatine kinase B-type	CKB	17	10	13	4	3	3	5	5	3	4	3	3	72.4333	78.7667	63.5667	165.033	76.6
P07947	Tyrosine-protein kinase Yes	YES1	15	14	18	8	8	9	16	17	14	5	3	4	115.067	109.7	88.6333	165.667	102.833
P18669	Phosphoglycerate mutase 1	PGAM1	22	26	20	5	5	5	8	9	10	2	3	2	247.267	346.533	256.567	123.267	228.7
Q9ULH0	Kinase D-interacting substrate of 220 kDa	KIDINS220	4	3	3	6	5	5	7	5	5	6	5	5	285.467	279.9	131.167	264.633	149.067
P24534	Elongation factor 1-beta	EEF1B2	19	20	14	4	4	3	6	6	5	2	3	2	161.667	228.3	404.133	341.567	255.267
Q9BT78	COP9 signalosome complex subunit 4	COPS4	17	13	14	5	4	4	6	4	4	5	4	4	99.5333	111.567	95.1667	92.8333	101.1
P48740	Mannan-binding lectin serine protease 1	MASP1	11	10	8	6	5	5	11	10	9	5	4	4	492.867	464.8	353.533	501.333	496
Q9H4G4	Golgi-associated plant pathogenesis-related protein 1	GLIPR2	42	32	47	4	4	5	8	8	8	4	4	5	136.133	150.767	49.7333	59.2667	84.8
P10301	Ras-related protein R-Ras	RRAS	19	19	16	4	4	3	8	7	8	2	3	3	216.767	531.567	64.7	80.2667	124.9
O15484	Calpain-5	CAPN5	12	12	11	7	7	6	9	8	7	7	7	6	623.767	638.267	247.6	345.467	296.933
P62249	40S ribosomal protein S16	RPS16	36	28	28	6	5	5	15	15	11	6	5	5	212.933	158.267	419.133	267.3	254.067
P28482	Mitogen-activated protein kinase 1	MAPK1	19	17	8	7	5	2	8	7	2	6	5	1	268.067	298.333	171.8	211.9	185.633
Q13332	Receptor-type tyrosine-protein phosphatase S	PTPRS	4	2	2	6	4	4	6	4	4	5	4	4	133.633	224.467	135.933	101.467	207.467
P20073	Annexin A7	ANXA7	15	18	13	8	9	7	11	10	9	8	9	7	300.067	536.7	183.467	238.367	155.767
Q92598	Heat shock protein 105 kDa	HSPH1	6	6	9	4	4	5	5	4	6	3	3	4	117.2	109.867	108.067	130.9	124
Q7Z6Z7	E3 ubiquitin-protein ligase HUWE1	HUWE1	2	2	1	8	6	5	8	6	5	8	6	5	117.133	188.6	116.267	123	165.467
P49591	Serine--tRNA ligase, cytoplasmic	SARS	12	11	9	6	5	4	7	5	5	6	5	4	321.567	372.633	366.933	243.1	313.933
Q14699	Raftlin	RFTN1	11	11	12	6	6	7	8	7	7	6	6	7	265.5	887.267	141.067	155.333	199.667
P07237	Protein disulfide-isomerase	P4HB	13	17	17	8	10	10	9	11	10	8	10	10	266.967	361	428.033	152.067	505.9
Q9H444	Charged multivesicular body protein 4b	CHMP4B	33	37	41	5	6	7	11	12	12	5	6	7	58.1333	90.6	145.7	144.333	79.0333
P09382	Galectin-1	LGALS1	45	45	36	6	6	5	10	8	8	6	6	5	263.867	608.1	258.1	201	302.733
Q07020	60S ribosomal protein L18	RPL18	22	22	29	4	4	5	8	7	9	4	4	5	299.967	305.667	589.1	434.667	435.167
O00429	Dynamin-1-like protein	DNM1L	8	8	4	7	7	3	8	8	4	7	7	3	259	308.833	193.167	173.5	211.933
O43747	AP-1 complex subunit gamma-1	AP1G1	9	4	2	6	3	2	7	5	2	6	3	2	137.533	192.833	90	91.1667	140.367
Q9Y376	Calcium-binding protein 39	CAB39	18	17	16	7	6	6	9	7	7	7	6	5	111.8	233.4	374.467	578.767	273.433
O75351	Vacuolar protein sorting-associated protein 4B	VPS4B	12	11	9	5	5	4	8	8	6	2	3	1	75.9	72.8667	140.6	106.3	93.8667
Q8N2S1	Latent-transforming growth factor beta-binding protein 4	LTBP4	5	5	4	7	7	7	11	8	7	6	6	6	174.867	177.4	84.2667	79.9667	150.7
P01031	Complement C5	C5	4	2	3	8	3	5	12	6	7	8	3	5	630.933	398.767	323.067	315.433	442.3
Q86WI1	Fibrocystin-L	PKHD1L1	2	1	1	7	5	3	8	6	3	7	5	3	164.133	228.067	122.433	105.9	185.133
P00918	Carbonic anhydrase 2	CA2	25	19	17	5	4	3	6	4	3	5	4	3	45.7667	64.6333	76.3333	56.8333	1000.67
Q15493	Regucalcin	RGN	11	14	14	3	4	4	7	7	7	3	4	4	191.467	221.5	119	140.7	147.733
P81605	Dermcidin	DCD	48	36	34	8	6	5	9	8	8	8	6	5	309.567	264.233	106.033	49.8333	120.367
P05543	Thyroxine-binding globulin	SERPINA7	9	9	9	4	4	4	16	18	12	4	4	4	103.833	116.633	588.267	462.567	506.8
Q99873	Protein arginine N-methyltransferase 1	PRMT1	11	20	18	5	7	6	6	8	6	5	7	6	70.7	62.3667	171.767	109.633	96.8
O43736	Integral membrane protein 2A	ITM2A	35	29	16	8	7	4	9	7	5	8	7	4	28.4667	34.8333	32.0667	218.033	23.5
O00487	26S proteasome non-ATPase regulatory subunit 14	PSMD14	18	28	31	3	5	6	6	8	9	3	5	6	205.6	206.7	274.967	240.067	216.9
P52566	Rho GDP-dissociation inhibitor 2	ARHGDIB	35	35	35	5	5	5	6	7	5	5	5	5	135.4	157.533	765.067	298.233	386.367
P62701	40S ribosomal protein S4, X isoform	RPS4X	18	21	23	5	6	6	10	8	10	5	6	6	106	104.733	225.5	172.167	174.667
A6NMZ7	Collagen alpha-6(VI) chain	COL6A6	2	1	1	5	3	3	7	5	4	5	3	3	423.1	920.9	161.467	200.9	290.9
P04216	Thy-1 membrane glycoprotein	THY1	24	15	15	3	2	2	6	6	3	3	2	2	131.733	206.733	56.8333	63.6667	71.0333
Q9Y617	Phosphoserine aminotransferase	PSAT1	13	11	8	5	4	3	9	8	7	5	4	3	98.8	171.333	83.1333	86.6	87.4
Q5T4S7	E3 ubiquitin-protein ligase UBR4	UBR4	2	2	2	6	9	8	6	9	8	6	9	8	62.6333	79.4	53.4333	55.1667	60.4333
P48960	CD97 antigen	CD97	6	7	3	4	5	3	6	5	5	4	5	3	98.4667	109.567	161.467	133.467	98.9667
Q7Z794	Keratin, type II cytoskeletal 1b	KRT77	8	8	7	7	6	6	11	13	10	2	2	1	169	234.8	85.0333	69.6333	105.933
P29992	Guanine nucleotide-binding protein subunit alpha-11	GNA11	13	15	14	4	5	5	6	7	8	2	2	2	83.9	157.867	40.9	47.5	52.3
O75695	Protein XRP2	RP2	16	15	15	7	7	7	9	9	9	7	7	7	178.833	257.267	352.133	368.667	360.4
O15162	Phospholipid scramblase 1	PLSCR1	14	14	14	3	3	3	13	8	8	3	3	3	34.3	60.2	55.1333	180.6	59.1333
P61247	40S ribosomal protein S3a	RPS3A	24	17	21	7	5	6	9	7	8	7	5	6	103.9	239.033	253.5	196.633	173.367
P02647	Apolipoprotein A-I	APOA1	8	6	8	2	1	2	33	29	29	1	1	1	166.2	333.467	239.833	286.967	346.433
P30622	CAP-Gly domain-containing linker protein 1	CLIP1	4	5	5	7	8	7	7	8	7	7	8	7	205	266.3	96.9333	121.733	132.133
Q16394	Exostosin-1	EXT1	11	9	7	9	7	5	9	9	6	9	7	5	134.767	151.567	134.533	153.1	168.333
P08253	72 kDa type IV collagenase	MMP2	8	14	16	4	7	7	6	10	9	4	7	7	200.8	204.6	108.667	103.933	123.033
P15169	Carboxypeptidase N catalytic chain	CPN1	6	6	6	2	2	2	7	3	5	2	2	2	60.6	56.0667	149.867	226.067	173.3
Q9NRY6	Phospholipid scramblase 3	PLSCR3	23	9	7	7	3	2	9	5	4	7	3	2	206.6	496.4	87.7667	136.433	112.367
Q92859	Neogenin	NEO1	6	6	7	7	7	9	7	7	10	7	7	9	347.767	197.8	145.3	152.333	211.7
P07951	Tropomyosin beta chain	TPM2	22	#N/A	#N/A	7	#N/A	#N/A	8	#N/A	#N/A	2	#N/A	#N/A	#N/A	#N/A	#N/A	#N/A	#N/A
P18124	60S ribosomal protein L7	RPL7	22	23	21	5	5	5	9	6	6	5	5	5	226.333	274.7	591.933	553.9	450.167
Q15365	Poly(rC)-binding protein 1	PCBP1	11	11	13	3	3	4	5	4	6	3	3	3	255.4	259.633	222.567	301.9	251.6
Q16851	UTP--glucose-1-phosphate uridylyltransferase	UGP2	14	12	10	6	5	4	6	7	5	6	5	4	326.8	308.533	284.467	327.6	364.633
O15144	Actin-related protein 2/3 complex subunit 2	ARPC2	18	18	17	6	6	5	7	6	8	6	6	5	177.167	252.8	188.5	191.7	180.267
P60900	Proteasome subunit alpha type-6	PSMA6	19	17	21	4	3	4	5	3	4	4	3	4	211.7	213.467	205.367	110.667	217.733
P31947	14-3-3 protein sigma	SFN	13	13	#N/A	4	4	#N/A	26	25	#N/A	1	1	#N/A	#N/A	#N/A	#N/A	#N/A	#N/A
Q9Y262	Eukaryotic translation initiation factor 3 subunit L	EIF3L	10	7	7	6	4	4	7	5	4	6	4	4	128.367	220.733	220.333	137.767	156.9
Q8N1N4	Keratin, type II cytoskeletal 78	KRT78	13	10	12	7	6	6	8	7	6	5	5	5	153.2	131.567	108.6	91.6	129.933
P52209	6-phosphogluconate dehydrogenase, decarboxylating	PGD	8	13	13	5	6	7	8	8	10	5	6	7	229.633	239.967	180.867	254.433	212
O14980	Exportin-1	XPO1	4	8	4	4	7	3	5	7	4	4	7	3	127.667	110.267	170.067	163.033	154.7
Q03135	Caveolin-1	CAV1	22	20	22	4	3	3	5	4	4	4	3	3	251.933	502.033	36.4	40.2667	74.3333
Q86UX2	Inter-alpha-trypsin inhibitor heavy chain H5	ITIH5	7	7	3	7	6	3	8	6	4	7	6	3	154.833	444.333	97	73.8	115.7
P53990	IST1 homolog	IST1	15	15	19	6	6	7	10	7	10	6	6	7	263.567	285.7	561.633	258	352.733
P00441	Superoxide dismutase [Cu-Zn]	SOD1	29	29	29	4	4	4	5	5	5	4	4	4	105.8	318.767	194.767	152.8	109.4
P07203	Glutathione peroxidase 1	GPX1	24	18	25	4	3	4	5	3	5	4	3	4	94	95.2667	191.267	109.033	120.7
P27695	DNA-(apurinic or apyrimidinic site) lyase	APEX1	18	13	15	4	3	3	5	3	3	4	3	3	66.5333	87.1	106.433	102.133	81.1667
P06858	Lipoprotein lipase	LPL	13	16	11	5	6	4	6	6	4	5	6	4	255.733	308.033	588.7	200.567	522.233
Q15393	Splicing factor 3B subunit 3	SF3B3	6	8	10	5	9	10	5	9	13	5	9	10	80.2	120.8	190	128.3	146.633
Q8IWA5	Choline transporter-like protein 2	SLC44A2	9	9	9	5	5	6	7	7	8	5	5	6	173.4	296.467	74.2333	132.3	90.1667
P11279	Lysosome-associated membrane glycoprotein 1	LAMP1	9	9	10	4	4	5	7	6	8	4	4	5	182.867	201.733	172.867	150.033	105.133
P31949	Protein S100-A11	S100A11	43	43	41	4	4	4	8	11	10	4	4	4	344.367	816.167	130.967	132.8	198.367
P10643	Complement component C7	C7	5	4	4	5	4	4	13	10	9	4	4	4	340.5	325.067	249.867	188.167	339.7
Q9H223	EH domain-containing protein 4	EHD4	11	16	10	5	8	6	6	9	8	3	4	3	88.9333	117.867	110.233	122.133	133.9
O95373	Importin-7	IPO7	6	4	5	4	3	3	5	3	3	4	3	3	102.467	158.5	181.033	185.567	178.8
P11166	Solute carrier family 2, facilitated glucose transporter member 1	SLC2A1	10	10	8	6	6	4	9	8	7	6	6	4	270.8	387.667	223.5	215.133	225.4
Q99961	Endophilin-A2	SH3GL1	13	11	11	5	4	4	6	4	4	5	4	4	197.067	215.1	172.4	159.3	188.1
Q9Y3F4	Serine-threonine kinase receptor-associated protein	STRAP	15	15	7	4	4	2	4	4	2	4	4	2	125.233	154.533	175.067	140.867	117.867
Q6ZNJ1	Neurobeachin-like protein 2	NBEAL2	2	3	1	4	6	2	4	7	3	4	6	2	277.933	297.867	191.767	222.4	239.3
P04439	HLA class I histocompatibility antigen, A alpha chain	HLA-A	18	18	11	5	5	4	9	8	6	3	3	3	207.667	254.033	76.8333	65.0333	242.867
P42356	Phosphatidylinositol 4-kinase alpha	PI4KA	3	4	1	4	6	2	5	8	3	4	6	2	50.6	66.5	63.2	69.3667	67.6
O14950	Myosin regulatory light chain 12B	MYL12B	27	38	27	3	5	3	5	6	3	3	5	3	243.833	392.8	263	309.933	391.5
P17655	Calpain-2 catalytic subunit	CAPN2	9	4	6	5	3	4	6	3	4	5	3	4	206.833	160.467	173.7	131.5	247
P62424	60S ribosomal protein L7a	RPL7A	21	15	12	5	4	3	6	5	4	5	4	3	211.8	106.967	184.467	141.9	129.033
P55786	Puromycin-sensitive aminopeptidase	NPEPPS	7	5	6	6	5	5	9	8	6	6	5	5	212.167	238.5	166.433	182.167	187.333
P55263	Adenosine kinase	ADK	16	13	14	6	5	5	9	9	9	6	5	5	225.033	379.467	282.5	347.967	299.967
P07738	Bisphosphoglycerate mutase	BPGM	15	22	12	4	6	3	7	9	5	4	6	3	321.4	337.933	150.6	142.367	193.833
Q8NG11	Tetraspanin-14	TSPAN14	20	20	20	5	5	5	7	8	6	5	5	5	172.533	241.067	347.433	293.8	224.1
P36578	60S ribosomal protein L4	RPL4	12	15	13	4	6	5	7	7	7	4	6	5	164.867	196.467	488.333	457.233	348.733
P17301	Integrin alpha-2	ITGA2	5	6	6	4	5	5	5	6	6	4	5	5	418.933	434.767	215.667	261.5	343.633
Q92616	eIF-2-alpha kinase activator GCN1	GCN1	2	2	1	3	3	3	4	4	3	3	3	3	181.4	193.567	208.8	193.5	237.367
Q86Y46	Keratin, type II cytoskeletal 73	KRT73	8	#N/A	9	6	#N/A	7	10	#N/A	9	1	#N/A	1	#N/A	#N/A	#N/A	#N/A	#N/A
Q01995	Transgelin	TAGLN	27	35	36	5	7	8	6	8	9	5	7	8	261.867	599.933	119.4	127.433	153.3
P30520	Adenylosuccinate synthetase isozyme 2	ADSS2	11	8	12	4	2	4	6	3	4	4	2	4	60.1667	66.6	91.6	81.9	71.7
Q9HBI1	Beta-parvin	PARVB	16	13	13	5	4	4	7	4	5	5	4	4	71.2	96.1333	53.8333	67.2333	61.1333
Q92608	Dedicator of cytokinesis protein 2	DOCK2	2	2	1	3	4	2	4	5	3	3	4	2	85.8	113.733	176.933	269.267	191.9
P00450	Ceruloplasmin	CP	4	3	3	5	3	3	9	7	9	5	3	3	84.7333	164.633	192.133	136.4	195.567
Q86YZ3	Hornerin	HRNR	5	3	8	4	3	5	6	4	6	4	3	5	138.4	486.133	58.4333	22.9667	96.8333
Q15818	Neuronal pentraxin-1	NPTX1	17	17	11	6	6	5	6	6	5	6	6	5	110.733	219.6	107.8	91.8333	195.967
P25786	Proteasome subunit alpha type-1	PSMA1	22	30	28	6	8	7	7	11	9	6	8	7	274.6	218.9	269.333	219.6	267.433
Q7Z5G4	Golgin subfamily A member 7	GOLGA7	25	25	25	3	3	3	5	4	7	3	3	3	136.633	162.133	147.8	268.6	148.667
Q16270	Insulin-like growth factor-binding protein 7	IGFBP7	18	20	18	4	4	5	6	4	5	4	4	5	106.267	685.833	100.733	94.8667	181.6
P62993	Growth factor receptor-bound protein 2	GRB2	24	28	24	5	6	5	7	7	7	5	6	5	118.2	140.933	214.667	290.367	200.8
P20700	Lamin-B1	LMNB1	5	11	10	3	6	6	4	7	7	2	5	5	53	56.2	132.767	69.1667	127.867
Q7KZF4	Staphylococcal nuclease domain-containing protein 1	SND1	7	7	7	6	6	7	6	6	7	6	6	7	107.533	198.267	144.367	97.7	130
P57737	Coronin-7	CORO7	5	2	2	3	1	1	4	2	2	3	1	1	56.6	113	93.9	111.133	105.4
O14964	Hepatocyte growth factor-regulated tyrosine kinase substrate	HGS	7	5	4	6	4	3	6	4	3	6	4	3	108.033	142.233	78.5333	112.833	71.1333
P40925	Malate dehydrogenase, cytoplasmic	MDH1	20	20	18	6	6	5	6	6	5	6	6	5	210.367	308.4	484.8	293.1	401.4
Q9Y6R7	IgGFc-binding protein	FCGBP	1	1	1	4	4	4	8	6	7	4	4	4	396.067	521.6	93.1333	116.067	192.2
Q96QD8	Sodium-coupled neutral amino acid transporter 2	SLC38A2	6	6	3	2	2	1	3	3	2	2	2	1	13.5	46.6333	223.767	99.7667	67.4667
P51153	Ras-related protein Rab-13	RAB13	21	#N/A	22	5	#N/A	4	9	#N/A	11	2	#N/A	2	#N/A	#N/A	#N/A	#N/A	#N/A
P06732	Creatine kinase M-type	CKM	10	15	17	3	4	4	4	4	4	3	4	4	114.667	128	155.533	185.267	183.9
P23284	Peptidyl-prolyl cis-trans isomerase B	PPIB	19	28	31	4	6	7	5	7	8	4	6	6	342.333	508.567	297.2	286.933	497.333
P41240	Tyrosine-protein kinase CSK	CSK	11	13	11	4	5	4	5	6	5	4	5	4	61.1667	93.7667	96	261.833	84.1333
P50454	Serpin H1	SERPINH1	14	17	16	5	6	6	6	7	7	5	6	6	188.133	226.767	129.3	148.4	196.8
P11766	Alcohol dehydrogenase class-3	ADH5	13	20	16	5	7	6	7	8	10	5	7	6	521.933	583.5	293.633	339.333	387.033
P30566	Adenylosuccinate lyase	ADSL	11	9	9	6	5	5	9	7	5	6	5	5	95	110.933	79.9	73.1667	91.6333
Q7LGC8	Carbohydrate sulfotransferase 3	CHST3	11	9	8	4	3	3	6	4	4	4	3	3	85.1667	103.8	94.4	107.367	144.1
Q9Y371	Endophilin-B1	SH3GLB1	13	13	9	5	5	3	7	7	5	5	5	3	65.0333	78.9333	47.5333	63.0333	57.5
P50897	Palmitoyl-protein thioesterase 1	PPT1	21	19	8	5	4	2	6	6	2	5	4	2	77.5333	96.1333	71.3667	56.8333	698.767
P41252	Isoleucine--tRNA ligase, cytoplasmic	IARS	6	11	11	8	11	11	10	14	12	8	11	11	150.7	165.667	271.633	206.8	219.833
P02788	Lactotransferrin	LTF	5	5	6	4	5	5	14	20	17	4	5	5	175.167	220.7	280.867	163.367	287.633
Q06828	Fibromodulin	FMOD	16	16	9	6	5	2	8	7	3	6	5	2	202.833	246.533	210.433	195.267	291.4
P08962	CD63 antigen	CD63	8	8	8	3	2	2	25	21	26	3	2	2	230.633	346.2	154.3	154.867	238.933
P14384	Carboxypeptidase M	CPM	14	4	10	5	2	3	5	2	3	5	2	3	108.567	108.033	107.633	91.3667	596.233
P46781	40S ribosomal protein S9	RPS9	31	25	31	7	6	8	10	7	13	7	6	8	199.233	255.8	435.567	382.167	415.167
P01111	GTPase NRas	NRAS	20	16	16	3	3	3	5	5	7	1	1	1	264.133	266.967	174.733	240.533	189.6
O95980	Reversion-inducing cysteine-rich protein with Kazal motifs	RECK	7	7	3	6	6	3	6	6	4	6	6	3	320.7	246.967	79.2667	131.667	139
P09619	Platelet-derived growth factor receptor beta	PDGFRB	5	5	6	5	5	6	6	6	7	5	5	6	181.7	207.7	64.4333	67.4667	79.8
Q99829	Copine-1	CPNE1	8	12	5	5	6	3	6	7	3	5	6	3	171.533	195.067	191.333	273.3	231.8
O95466	Formin-like protein 1	FMNL1	3	3	#N/A	3	3	#N/A	5	4	#N/A	3	3	#N/A	#N/A	#N/A	#N/A	#N/A	#N/A
P60660	Myosin light polypeptide 6	MYL6	39	34	39	5	4	5	6	10	8	5	4	5	120.167	150.9	100	107.4	135.067
P62829	60S ribosomal protein L23	RPL23	36	36	36	4	4	4	6	5	6	4	4	4	94.0667	118.967	181.6	165.333	160.933
P04004	Vitronectin	VTN	10	5	12	3	2	4	23	20	30	3	2	4	907.733	766.4	529.7	497.133	678.5
Q02818	Nucleobindin-1	NUCB1	9	13	7	4	5	3	5	6	4	4	5	3	169.833	158.367	112.8	129.333	142.067
Q5KU26	Collectin-12	COLEC12	6	3	4	5	3	4	5	3	4	5	3	4	246.367	276.633	107.6	119.133	191.7
O15394	Neural cell adhesion molecule 2	NCAM2	7	5	5	5	4	5	5	4	5	5	4	5	84.5667	159.667	61.3333	48.7667	306.767
Q8N9N7	Leucine-rich repeat-containing protein 57	LRRC57	15	23	15	3	5	3	5	8	3	3	5	3	160.633	210.933	211.3	337.833	313.433
P17812	CTP synthase 1	CTPS1	10	6	9	5	4	4	5	6	4	5	4	4	98.7667	121.6	144.6	122.4	263.633
Q01581	Hydroxymethylglutaryl-CoA synthase, cytoplasmic	HMGCS1	8	12	13	5	6	6	6	7	6	5	6	6	125.133	258.533	193.7	155.6	185.8
Q96S97	Myeloid-associated differentiation marker	MYADM	19	14	14	4	3	3	5	3	3	4	3	3	62.2	81.0333	95.7	72.3	66.9667
P36507	Dual specificity mitogen-activated protein kinase kinase 2	MAP2K2	16	16	3	5	5	1	5	5	1	5	5	1	233.067	240.767	154.633	183.533	185.367
O76074	cGMP-specific 3',5'-cyclic phosphodiesterase	PDE5A	4	6	3	3	4	3	4	4	3	3	4	3	207.433	232.2	97.3667	121.967	118.967
Q15185	Prostaglandin E synthase 3	PTGES3	36	28	24	5	4	3	6	5	4	5	4	3	291.033	428.033	460.5	365.2	417.267
P20338	Ras-related protein Rab-4A	RAB4A	24	19	11	5	4	2	5	4	2	4	4	2	330.067	296.667	127.733	153.633	146.233
P10768	S-formylglutathione hydrolase	ESD	23	23	20	5	5	4	7	7	8	5	5	4	104.867	137.767	165.733	167.5	134.7
P47755	F-actin-capping protein subunit alpha-2	CAPZA2	18	18	24	4	4	5	5	4	6	3	3	4	138.733	161.133	80.8667	114.967	100.867
O95865	N(G),N(G)-dimethylarginine dimethylaminohydrolase 2	DDAH2	19	19	11	4	4	2	4	4	2	3	3	1	227.133	236.033	56.5333	39.5333	89.7667
Q08945	FACT complex subunit SSRP1	SSRP1	8	9	8	4	5	4	5	6	6	4	5	4	254.367	274.667	353.333	322.867	446.3
Q9H2K8	Serine/threonine-protein kinase TAO3	TAOK3	5	4	5	5	4	5	6	6	7	5	4	5	122.333	156.767	181.2	235.933	164.933
P08246	Neutrophil elastase	ELANE	19	16	9	5	4	3	6	6	3	5	4	3	93.1667	199.433	233.333	46.7667	890.967
P0DP25	Calmodulin-3	CALM3	26	24	30	5	4	5	8	6	5	5	4	5	173.567	348.9	175.9	191.2	170.667
P11234	Ras-related protein Ral-B	RALB	29	#N/A	#N/A	4	#N/A	#N/A	6	#N/A	#N/A	1	#N/A	#N/A	#N/A	#N/A	#N/A	#N/A	#N/A
P26639	Threonine--tRNA ligase 1, cytoplasmic	TARS1	10	8	7	6	6	5	6	7	5	6	6	5	93.9333	120.9	132.267	129.6	138.133
Q9NY15	Stabilin-1	STAB1	3	3	1	5	4	1	5	4	1	5	4	1	71.2333	49.4667	27.9	47.9667	32.6667
P48147	Prolyl endopeptidase	PREP	7	7	10	4	5	6	5	7	8	4	5	6	81.6	116.567	107.567	111.4	119.433
P22392	Nucleoside diphosphate kinase B	NME2	36	36	25	5	5	4	6	7	4	2	2	2	122.833	183.833	288.467	308.967	179.333
P42224	Signal transducer and activator of transcription 1-alpha/beta	STAT1	9	6	3	6	5	2	6	6	2	6	5	2	121.167	164.933	97.7667	213.067	118.967
Q9NSD9	Phenylalanine--tRNA ligase beta subunit	FARSB	9	11	12	5	6	7	5	7	7	5	6	7	153.733	200.5	355.633	310.967	210
P61160	Actin-related protein 2	ACTR2	10	15	7	3	5	2	6	9	4	3	5	2	258.733	281.3	372.2	330.7	342.333
O15145	Actin-related protein 2/3 complex subunit 3	ARPC3	21	17	17	4	3	3	6	5	4	4	3	3	250.133	387.4	570.2	420.467	489.233
P58335	Anthrax toxin receptor 2	ANTXR2	9	4	1	5	2	1	5	2	1	5	2	1	130.3	160.6	221.833	200.2	177.367
P10586	Receptor-type tyrosine-protein phosphatase F	PTPRF	3	2	3	4	4	4	4	4	4	4	3	4	127.8	114.5	157.067	169.233	221.567
P09493	Tropomyosin alpha-1 chain	TPM1	15	#N/A	#N/A	5	#N/A	#N/A	7	#N/A	#N/A	1	#N/A	#N/A	#N/A	#N/A	#N/A	#N/A	#N/A
P23381	Tryptophan--tRNA ligase, cytoplasmic	WARS	18	9	11	6	3	4	6	3	4	6	3	4	70.1667	133.8	81.9667	77.3333	107.2
P04745	Alpha-amylase 1	AMY1A	12	9	7	6	5	4	11	9	8	6	5	4	83.5	121.067	410.1	288.533	501.233
Q96KP4	Cytosolic non-specific dipeptidase	CNDP2	9	9	11	3	3	4	6	5	9	3	3	4	69.0333	96.8	126.667	119.833	101.367
P00488	Coagulation factor XIII A chain	F13A1	7	7	5	4	4	3	18	15	13	4	4	3	389.767	411.633	143.667	222.9	204.033
P26006	Integrin alpha-3	ITGA3	5	3	4	6	3	5	7	3	6	6	3	5	151.767	901	67.5333	59.4	85.9
P10599	Thioredoxin	TXN	30	30	21	3	3	2	4	5	3	3	3	2	281.767	386.833	413.8	442.333	397.467
P27797	Calreticulin	CALR	14	14	21	4	4	7	4	6	8	4	4	7	152.933	252.067	329.433	187.5	395.767
Q15833	Syntaxin-binding protein 2	STXBP2	11	8	4	7	5	2	7	5	2	6	5	2	341.5	350.467	161.467	154.3	175.333
O15511	Actin-related protein 2/3 complex subunit 5	ARPC5	30	30	30	5	5	5	6	6	5	5	5	5	276.3	568.767	374.4	328.533	470.633
Q9NP72	Ras-related protein Rab-18	RAB18	17	32	11	3	5	2	4	6	3	3	5	2	225.1	250.067	135.3	186.767	165.467
P22061	Protein-L-isoaspartate(D-aspartate) O-methyltransferase	PCMT1	19	19	19	3	3	3	3	5	4	3	3	3	203.967	169.667	148.967	182.567	160.933
P28799	Progranulin	GRN	12	11	9	6	5	4	6	5	4	6	5	4	105.4	107.8	49.7	21.5	88.7667
P40763	Signal transducer and activator of transcription 3	STAT3	7	4	2	4	2	1	4	2	1	4	2	1	69.5333	74.1	50.1	80.4667	66.1
P17844	Probable ATP-dependent RNA helicase DDX5	DDX5	7	9	9	4	6	6	5	6	6	3	5	4	131.7	194.067	270.7	236.233	200.367
P20849	Collagen alpha-1(IX) chain	COL9A1	6	5	3	6	5	3	8	6	3	6	5	3	565.667	592.3	196.8	238.067	343.467
P52272	Heterogeneous nuclear ribonucleoprotein M	HNRNPM	8	4	5	6	4	4	7	4	6	6	4	4	141.5	202.467	231.7	262.867	408.133
P25205	DNA replication licensing factor MCM3	MCM3	7	6	9	5	5	6	5	5	7	5	5	6	54.8	72.8	162.6	119.767	131.6
P12004	Proliferating cell nuclear antigen	PCNA	17	16	18	4	5	4	5	5	5	4	5	4	153.333	214.2	753.3	421.267	246.267
Q16531	DNA damage-binding protein 1	DDB1	6	4	3	5	4	3	5	4	4	5	4	3	175.767	163.6	215.267	242.233	223.133
P20774	Mimecan	OGN	17	14	11	6	5	4	13	10	6	6	5	4	222.633	293.033	361.833	335.2	480.833
P59998	Actin-related protein 2/3 complex subunit 4	ARPC4	29	39	21	4	6	4	6	8	5	4	6	4	353.833	462.3	463.933	389.967	443.733
O14818	Proteasome subunit alpha type-7	PSMA7	17	20	20	4	5	5	5	7	6	4	5	5	135.567	172.367	192.067	129	210.333
O75643	U5 small nuclear ribonucleoprotein 200 kDa helicase	SNRNP200	4	4	4	6	6	6	6	6	6	6	6	6	92.4	106.6	180.833	162.267	179.267
P67775	Serine/threonine-protein phosphatase 2A catalytic subunit alpha isoform	PPP2CA	19	19	22	5	5	5	6	6	8	5	5	1	45.9667	62.2	41.2	45.7667	40.0667
P30041	Peroxiredoxin-6	PRDX6	32	30	27	7	7	6	7	8	7	7	7	6	199.8	292.667	195.433	204.3	263.7
Q14566	DNA replication licensing factor MCM6	MCM6	5	2	2	4	1	1	4	1	1	4	1	1	70.1667	80.6667	116.133	98.6667	113.9
P16152	Carbonyl reductase [NADPH] 1	CBR1	10	19	9	2	4	2	3	4	2	2	4	2	182.767	327.167	211.333	239.167	219.033
P60981	Destrin	DSTN	30	38	36	5	6	6	6	9	6	4	5	5	168.033	405.967	124.6	152.633	133.367
P07358	Complement component C8 beta chain	C8B	7	7	7	3	3	3	6	7	5	3	3	3	208.633	174.333	179	162.1	234.667
P52907	F-actin-capping protein subunit alpha-1	CAPZA1	14	14	20	3	4	4	9	7	8	2	3	3	265.3	302.533	296.7	361.433	328.4
P11049	Leukocyte antigen CD37	CD37	19	19	16	4	4	3	7	7	4	4	4	3	56.8667	77.3333	76.8667	555.333	215.333
P54577	Tyrosine--tRNA ligase, cytoplasmic	YARS	10	14	8	5	7	4	5	7	5	5	7	4	86.9	177.267	161.033	216.067	158.467
P30825	High affinity cationic amino acid transporter 1	SLC7A1	5	6	6	3	4	4	4	5	5	3	4	4	123.267	138.533	117.933	125.1	73.5333
Q10589	Bone marrow stromal antigen 2	BST2	19	19	19	3	4	4	3	4	4	3	4	4	47.4	72.7	98.4333	500.433	91.1333
P05121	Plasminogen activator inhibitor 1	SERPINE1	11	10	14	5	5	6	6	11	9	5	5	6	355.333	1035	134.633	143.833	193.667
Q08629	Testican-1	SPOCK1	8	6	4	4	3	2	5	3	2	4	3	2	51.5333	321.233	87.5333	21.5333	35.6
Q96EY5	Multivesicular body subunit 12A	MVB12A	18	12	5	3	2	1	3	5	3	3	2	1	123.767	136.033	105.467	223.6	109.1
Q14152	Eukaryotic translation initiation factor 3 subunit A	EIF3A	4	9	4	6	10	5	6	10	7	6	10	5	158.567	199	256.633	206.767	236.767
P05186	Alkaline phosphatase, tissue-nonspecific isozyme	ALPL	8	4	5	4	2	2	4	2	2	4	2	2	27.9333	205.233	29.1	23.9333	31.7333
P11413	Glucose-6-phosphate 1-dehydrogenase	G6PD	9	9	11	5	5	6	5	7	7	5	5	6	170.8	180.5	185.333	189.233	175.167
P13674	Prolyl 4-hydroxylase subunit alpha-1	P4HA1	13	10	8	6	4	4	6	4	4	6	4	4	144.2	184.6	164.067	134.867	157.3
Q7LDG7	RAS guanyl-releasing protein 2	RASGRP2	7	12	7	3	6	3	5	8	4	3	6	3	151.6	179.733	109.1	219.567	129.8
Q93088	Betaine--homocysteine S-methyltransferase 1	BHMT	11	11	11	4	4	4	9	8	9	4	4	4	277.767	282.867	280.867	260.067	281.667
Q9UGM3	Deleted in malignant brain tumors 1 protein	DMBT1	6	6	6	2	2	2	3	5	5	2	2	2	130.033	104.4	55.0667	82.8667	63
P05362	Intercellular adhesion molecule 1	ICAM1	12	9	12	5	4	5	5	4	7	5	4	5	65.3	113.333	63.3667	245.933	69.2
P61313	60S ribosomal protein L15	RPL15	18	18	18	4	4	4	5	6	5	4	4	4	191.7	249.3	301.733	228.5	246.133
P54709	Sodium/potassium-transporting ATPase subunit beta-3	ATP1B3	16	18	11	5	5	3	9	8	5	5	5	3	122.2	271.967	546.2	347.933	363.567
P30613	Pyruvate kinase PKLR	PKLR	6	5	9	3	2	4	7	5	9	2	1	3	142.567	268.8	89.5667	107.067	125.9
P43405	Tyrosine-protein kinase SYK	SYK	7	3	2	3	2	1	3	2	1	3	2	1	96.6667	100.333	123.633	179.8	162
P08243	Asparagine synthetase [glutamine-hydrolyzing]	ASNS	9	8	4	4	3	2	4	3	2	4	3	2	30.6333	70.1	44.7667	23.9333	29.4333
O60565	Gremlin-1	GREM1	24	24	14	3	3	2	5	3	3	3	3	2	245.1	120.1	37.0667	31.7667	48.1333
P36222	Chitinase-3-like protein 1	CHI3L1	9	4	11	3	1	4	4	2	5	3	1	4	178.667	124.467	110.667	111.333	217.667
O95819	Mitogen-activated protein kinase kinase kinase kinase 4	MAP4K4	5	3	3	5	4	4	5	4	4	3	2	2	94.1333	175.067	132.167	315.267	145.4
Q9C0C4	Semaphorin-4C	SEMA4C	6	5	5	4	4	4	5	4	5	4	4	4	152.567	219.3	112.333	116.033	145.767
Q9H4E7	Differentially expressed in FDCP 6 homolog	DEF6	9	7	9	5	4	5	5	4	5	5	4	5	48.4667	132.067	60.0333	99.7667	172.867
Q15555	Microtubule-associated protein RP/EB family member 2	MAPRE2	11	17	11	4	5	4	5	9	6	4	5	3	147.933	206.3	107.133	154.867	127.933
P61421	V-type proton ATPase subunit d 1	ATP6V0D1	12	21	9	3	5	3	3	5	4	3	5	3	172.5	227.7	116.567	111.533	112.933
Q14289	Protein-tyrosine kinase 2-beta	PTK2B	5	4	1	4	3	1	6	4	1	4	3	1	144.167	206.067	203.533	180.133	263.367
P27487	Dipeptidyl peptidase 4	DPP4	8	8	7	7	7	6	7	8	6	7	7	6	567.567	276.6	107.2	118.767	136.4
P30050	60S ribosomal protein L12	RPL12	19	15	15	2	2	2	3	3	3	2	2	2	182	197.7	222.9	172.633	201.333
Q02543	60S ribosomal protein L18a	RPL18A	22	16	22	4	3	4	5	4	4	4	3	4	163.033	228.733	372.3	259.933	337.767
Q96AC1	Fermitin family homolog 2	FERMT2	9	4	5	5	3	3	5	3	4	5	2	3	198.7	505.267	94.0333	98.8667	135.867
P18433	Receptor-type tyrosine-protein phosphatase alpha	PTPRA	6	7	5	5	5	3	5	5	4	5	5	3	116.833	154.267	233.267	270.6	140.733
P62280	40S ribosomal protein S11	RPS11	26	34	33	4	5	5	4	6	5	4	5	5	199.067	236.1	341.633	263.433	215.833
Q10588	ADP-ribosyl cyclase/cyclic ADP-ribose hydrolase 2	BST1	13	10	13	4	3	4	7	6	6	4	3	4	106.5	176.7	157.267	90.1333	395.167
P08311	Cathepsin G	CTSG	21	21	17	5	5	4	8	7	7	5	5	4	40.5667	80.5333	87.3	54.5667	565.533
Q9UKX5	Integrin alpha-11	ITGA11	4	2	6	5	3	8	5	3	8	5	3	8	173.833	515.133	98.7333	95.1333	126.9
Q13263	Transcription intermediary factor 1-beta	TRIM28	7	7	6	4	4	4	4	4	4	4	4	4	39.6333	62.4	82.8	78.5	102.267
P62269	40S ribosomal protein S18	RPS18	30	30	30	5	5	5	6	6	6	5	5	5	107.767	158.9	463.8	245.2	280.667
Q8IWU6	Extracellular sulfatase Sulf-1	SULF1	5	6	3	5	6	3	6	6	3	5	6	3	117.333	637.733	50.6333	36.3	63.4333
P02462	Collagen alpha-1(IV) chain	COL4A1	2	4	3	3	5	3	5	6	4	3	5	3	124.967	264.5	59.3667	62.3	86.5667
O00160	Unconventional myosin-If	MYO1F	5	3	4	4	2	3	4	2	3	4	2	3	75.5667	81.2667	106.2	95.9	144.733
O00391	Sulfhydryl oxidase 1	QSOX1	8	5	5	6	4	4	6	6	5	6	4	4	241.4	280.2	141	129.267	264.867
O00161	Synaptosomal-associated protein 23	SNAP23	10	27	32	2	4	4	5	6	7	2	4	4	229.1	273.833	235.967	341.467	275.433
P38606	V-type proton ATPase catalytic subunit A	ATP6V1A	8	12	11	5	6	5	5	6	5	5	6	5	176.4	207.933	161.767	149.7	189.033
P46777	60S ribosomal protein L5	RPL5	24	22	21	6	5	5	6	6	6	6	5	5	153.3	229.467	217.567	209.2	157.967
O95336	6-phosphogluconolactonase	PGLS	12	26	12	3	5	3	5	5	3	3	5	3	239.067	208.3	176.133	238.833	226.667
P36269	Glutathione hydrolase 5 proenzyme	GGT5	6	6	6	3	3	3	3	3	4	3	3	3	33	310.667	24.3667	38.6	31.7
Q68BL8	Olfactomedin-like protein 2B	OLFML2B	9	3	1	5	2	1	5	2	1	5	2	1	83.8333	648.5	51.7333	41.1	77.3
P48723	Heat shock 70 kDa protein 13	HSPA13	8	11	10	4	5	5	5	8	6	4	5	5	217.6	322.5	293.733	305	374.6
Q16787	Laminin subunit alpha-3	LAMA3	1	1	2	4	4	7	4	5	8	3	4	5	140.967	419.3	188.267	166.733	256.333
Q9ULI3	Protein HEG homolog 1	HEG1	3	4	3	4	5	4	7	8	5	4	5	4	605.567	674.067	281.067	319.6	346.267
P01137	Transforming growth factor beta-1 proprotein	TGFB1	15	15	5	5	5	2	5	8	2	5	5	2	201.9	176	64	83.6333	65.1333
O75340	Programmed cell death protein 6	PDCD6	21	27	22	4	5	4	6	8	5	4	5	4	281.6	407.467	347.167	410.667	254
Q8NBJ4	Golgi membrane protein 1	GOLM1	6	5	6	3	2	4	4	4	5	3	2	4	375.933	366.567	289.533	261.467	580.5
P22732	Solute carrier family 2, facilitated glucose transporter member 5	SLC2A5	6	4	6	3	2	3	4	2	4	3	2	3	97.2667	108.967	134.567	208.867	949
Q4V9L6	Transmembrane protein 119	TMEM119	16	8	8	4	2	2	4	2	2	4	2	2	220.467	501.767	58.2667	62.4	95.6667
Q96KG7	Multiple epidermal growth factor-like domains protein 10	MEGF10	4	3	#N/A	4	3	#N/A	5	4	#N/A	4	3	#N/A	#N/A	#N/A	#N/A	#N/A	#N/A
O75165	DnaJ homolog subfamily C member 13	DNAJC13	2	#N/A	0	4	#N/A	1	4	#N/A	1	4	#N/A	1	#N/A	#N/A	#N/A	#N/A	#N/A
P26010	Integrin beta-7	ITGB7	6	8	6	4	6	5	4	7	6	4	6	4	70.6667	116.467	237.533	102.2	192.2
O15427	Monocarboxylate transporter 4	SLC16A3	12	6	9	6	4	5	7	4	5	6	4	5	200.967	465.233	559.9	269.533	386.233
Q6YHK3	CD109 antigen	CD109	4	4	4	6	7	6	9	8	8	6	7	6	280.767	287.533	177.8	127.6	281.033
P19338	Nucleolin	NCL	7	9	6	4	5	3	4	5	3	4	5	3	55.9333	80.8333	111.5	132.867	255.367
Q14697	Neutral alpha-glucosidase AB	GANAB	6	6	3	6	6	3	6	6	3	6	6	3	198.067	321.3	245.867	224.467	387.867
P13473	Lysosome-associated membrane glycoprotein 2	LAMP2	7	7	5	3	3	2	5	5	3	3	3	2	221.067	214.367	347.8	212.5	350.767
Q9H7P6	Multivesicular body subunit 12B	MVB12B	17	10	7	4	2	1	4	3	2	4	2	1	47.1	74.3	32.9	70.3333	79.1667
Q9UQ16	Dynamin-3	DNM3	4	6	4	4	5	3	5	5	3	1	3	1	187.933	157.1	88.1	121.067	122.467
Q13308	Inactive tyrosine-protein kinase 7	PTK7	4	6	4	4	7	4	4	7	4	4	7	4	129.7	181.8	60.7667	81.5667	98.5
Q92556	Engulfment and cell motility protein 1	ELMO1	7	4	1	4	3	1	5	4	2	4	3	1	105.633	118.033	93.3333	104.633	114.1
Q9NQC3	Reticulon-4	RTN4	4	4	5	3	3	3	5	6	3	3	3	3	138.733	386.533	119.167	93.9	150.167
O14579	Coatomer subunit epsilon	COPE	18	16	#N/A	3	3	#N/A	3	6	#N/A	3	3	#N/A	#N/A	#N/A	#N/A	#N/A	#N/A
Q5VW32	BRO1 domain-containing protein BROX	BROX	12	6	4	5	2	1	6	5	1	5	2	1	74.1333	172.7	107.833	93.1333	103.3
Q06481	Amyloid-like protein 2	APLP2	4	6	4	3	4	3	4	4	4	2	3	2	86.1333	119.433	68.3667	61	123.733
Q08188	Protein-glutamine gamma-glutamyltransferase E	TGM3	5	1	3	3	1	2	4	1	2	3	1	2	190.467	419.2	107.4	75.8	174.833
P13497	Bone morphogenetic protein 1	BMP1	6	7	3	6	7	3	6	7	3	6	7	3	164.2	227.133	116.967	104.3	131.933
Q14203	Dynactin subunit 1	DCTN1	5	2	1	5	3	1	5	3	1	5	3	1	162.633	210.4	125.167	108.367	150.267
P04040	Catalase	CAT	13	13	13	6	6	5	7	8	6	6	6	5	82.4333	104.433	91.6	80.9	149.2
P29350	Tyrosine-protein phosphatase non-receptor type 6	PTPN6	4	5	7	2	3	4	3	4	5	2	3	4	59.0333	62.8333	145.467	139.367	90.8667
O75882	Attractin	ATRN	2	4	0	3	5	1	4	7	1	3	5	1	146.8	118.3	111.433	113.633	133.8
P46821	Microtubule-associated protein 1B	MAP1B	2	1	1	3	2	1	3	2	1	3	2	1	72.4	134.467	26.4667	34.1667	39.2
O75116	Rho-associated protein kinase 2	ROCK2	3	2	#N/A	4	3	#N/A	4	3	#N/A	2	1	#N/A	#N/A	#N/A	#N/A	#N/A	#N/A
Q9P258	Protein RCC2	RCC2	10	5	7	5	3	4	5	3	4	5	3	4	123.1	161.467	196.433	175.533	199.067
Q13464	Rho-associated protein kinase 1	ROCK1	4	7	6	5	8	8	5	8	9	3	6	7	165.4	244.2	172.867	150.9	168.767
Q96FN4	Copine-2	CPNE2	10	10	8	5	5	4	5	5	5	4	4	3	167.8	204.067	137.467	136.767	162.5
P06702	Protein S100-A9	S100A9	25	25	14	4	4	3	5	4	3	4	4	3	1566.67	247.5	287.133	204.967	354
P62266	40S ribosomal protein S23	RPS23	15	21	21	2	3	3	3	3	3	2	3	3	129.267	189.467	233.367	159.467	124.667
P14210	Hepatocyte growth factor	HGF	8	8	5	7	6	5	9	10	7	7	6	5	123.5	335.867	126.067	179.533	147.9
Q16720	Plasma membrane calcium-transporting ATPase 3	ATP2B3	4	5	#N/A	4	6	#N/A	6	8	#N/A	1	1	#N/A	#N/A	#N/A	#N/A	#N/A	#N/A
Q12841	Follistatin-related protein 1	FSTL1	15	17	12	6	6	5	9	7	5	6	6	5	138.267	384.7	76.9667	65.9333	108.833
Q9Y285	Phenylalanine--tRNA ligase alpha subunit	FARSA	9	5	7	4	2	3	4	2	3	4	2	3	28.3667	48.8	86.5333	59.8333	52.5667
P25311	Zinc-alpha-2-glycoprotein	AZGP1	11	8	17	3	2	5	4	3	6	3	2	5	167.4	159.167	103.267	96.5	104.467
Q9Y6Z7	Collectin-10	COLEC10	15	9	10	5	3	3	6	6	3	5	3	3	358.767	363.433	172.7	216.967	275.2
P05452	Tetranectin	CLEC3B	22	16	16	3	2	2	4	3	2	3	2	2	76.4333	56.7333	78.9	46.1	83.3333
Q76M96	Coiled-coil domain-containing protein 80	CCDC80	5	4	6	4	4	5	4	4	6	4	4	5	87.5333	158.533	24.7333	30.4333	33.5333
Q9Y3I0	RNA-splicing ligase RtcB homolog	RTCB	7	15	11	3	6	5	3	6	5	3	6	5	121	166.6	183	180.967	145.933
P27361	Mitogen-activated protein kinase 3	MAPK3	8	#N/A	8	2	#N/A	2	3	#N/A	3	1	#N/A	1	#N/A	#N/A	#N/A	#N/A	#N/A
P12955	Xaa-Pro dipeptidase	PEPD	8	4	4	4	2	2	4	2	2	4	2	2	66.4667	94.7	78.4667	112.767	76.2
P25325	3-mercaptopyruvate sulfurtransferase	MPST	8	4	7	2	1	2	3	2	3	2	1	2	201.467	282.933	105.033	146.367	136
P06493	Cyclin-dependent kinase 1	CDK1	9	7	7	2	2	2	3	2	2	2	2	1	30.5333	35.2	69.6667	70.4	44.6667
Q9UHD8	Septin-9	SEPTIN9	8	9	5	4	5	3	4	5	4	4	5	3	180.3	299.167	155.4	141.267	161.933
P29401	Transketolase	TKT	8	8	5	4	4	2	5	5	3	4	4	2	152.4	166.467	241.9	169.433	187.433
Q8WUX1	Sodium-coupled neutral amino acid transporter 5	SLC38A5	7	7	7	3	3	3	5	5	4	3	3	3	77.6333	66.0333	99.2667	162.367	62.0333
Q9BSJ8	Extended synaptotagmin-1	ESYT1	4	4	5	4	3	4	4	4	4	4	3	4	55.6	94.9	112.567	89.5333	128.533
P20160	Azurocidin	AZU1	15	15	9	3	3	2	5	4	2	3	3	2	101.3	142.9	63.7333	56.9333	281.4
Q99828	Calcium and integrin-binding protein 1	CIB1	24	30	30	4	5	5	5	8	7	4	5	5	119.367	100.167	194.133	417.733	184.433
Q13561	Dynactin subunit 2	DCTN2	11	7	4	5	3	2	5	3	2	5	3	2	187.233	292.833	126.967	141.4	149.633
Q92974	Rho guanine nucleotide exchange factor 2	ARHGEF2	3	4	8	2	4	7	3	4	8	2	4	7	82.3	137.6	97.9667	76.1	142.5
P16885	1-phosphatidylinositol 4,5-bisphosphate phosphodiesterase gamma-2	PLCG2	4	3	1	4	3	2	4	3	2	4	3	2	118	144.067	110.933	131.6	144.833
Q9C0B5	Palmitoyltransferase ZDHHC5	ZDHHC5	9	6	10	4	3	5	4	3	6	4	3	5	105.067	155.7	136.4	263.933	144.367
P43686	26S proteasome regulatory subunit 6B	PSMC4	10	7	12	4	3	4	4	3	4	3	2	4	160.533	252.3	161.467	173.4	196.733
Q13571	Lysosomal-associated transmembrane protein 5	LAPTM5	9	9	9	2	2	2	3	2	3	2	2	2	34.4333	45.9	204.4	133.333	118.967
P54727	UV excision repair protein RAD23 homolog B	RAD23B	11	13	13	4	5	5	4	5	5	3	5	5	92.9333	180.3	112.833	86.4333	121.467
Q7Z304	MAM domain-containing protein 2	MAMDC2	5	5	4	4	4	3	4	4	3	4	4	3	256.3	306.367	115.233	146.067	151.3
P55010	Eukaryotic translation initiation factor 5	EIF5	8	8	6	3	3	2	3	3	2	3	3	2	304.1	336.233	248.6	390.233	266.933
P62314	Small nuclear ribonucleoprotein Sm D1	SNRPD1	28	28	#N/A	2	2	#N/A	3	3	#N/A	2	2	#N/A	#N/A	#N/A	#N/A	#N/A	#N/A
A0FGR8	Extended synaptotagmin-2	ESYT2	5	3	3	3	2	2	3	2	2	3	2	2	48.7667	62.7	55.2	68.5333	67.8
Q8WVM8	Sec1 family domain-containing protein 1	SCFD1	6	8	6	3	3	3	4	3	3	3	3	3	137.167	167	130.833	130.767	190
P59768	Guanine nucleotide-binding protein G(I)/G(S)/G(O) subunit gamma-2	GNG2	42	42	42	3	3	3	4	4	3	3	3	3	229.3	338.533	129.6	570.867	134.8
O00462	Beta-mannosidase	MANBA	4	1	3	3	1	3	4	1	3	3	1	2	294.333	371.3	177.433	171.933	237.1
O43592	Exportin-T	XPOT	6	7	6	4	5	4	5	9	4	4	5	4	125.2	158.633	236.9	169.333	182
Q9Y3L5	Ras-related protein Rap-2c	RAP2C	16	16	16	3	3	3	5	6	5	1	1	1	23.9	35.1333	69.9667	125.5	55.4
P02042	Hemoglobin subunit delta	HBD	26	#N/A	13	3	#N/A	2	28	#N/A	30	2	#N/A	1	#N/A	#N/A	#N/A	#N/A	#N/A
Q16543	Hsp90 co-chaperone Cdc37	CDC37	6	10	8	1	3	2	2	3	3	1	3	2	141.9	155.267	144.467	168.833	158.367
P05198	Eukaryotic translation initiation factor 2 subunit 1	EIF2S1	11	14	11	3	4	4	3	4	4	3	4	4	94.4667	124.867	96.9	101.533	122.2
Q07092	Collagen alpha-1(XVI) chain	COL16A1	3	3	1	3	3	1	3	3	1	3	3	1	42.1	82.2667	6.93333	11.5	16.5
P09603	Macrophage colony-stimulating factor 1	CSF1	11	7	1	5	3	1	5	3	1	5	3	1	85.4667	425.1	34.6	30.7	62.5667
P41091	Eukaryotic translation initiation factor 2 subunit 3	EIF2S3	8	13	5	3	5	2	3	6	3	3	5	2	127.233	127.333	145.1	134.233	141.033
P54578	Ubiquitin carboxyl-terminal hydrolase 14	USP14	8	10	9	5	5	4	6	5	4	5	5	4	157.333	236.5	185.567	194.733	168.567
Q12882	Dihydropyrimidine dehydrogenase [NADP(+)]	DPYD	4	4	3	3	3	2	4	4	2	3	3	2	150.767	139.433	112.167	152.533	124.7
P20020	Plasma membrane calcium-transporting ATPase 1	ATP2B1	4	5	2	4	6	3	6	8	7	1	1	1	330	496.6	185.867	118.567	190
Q9NZZ3	Charged multivesicular body protein 5	CHMP5	19	11	19	3	2	3	5	3	3	3	2	3	191.867	227.2	200.2	163.367	178.067
Q15049	Membrane protein MLC1	MLC1	8	6	6	3	2	2	5	3	3	3	2	2	91.4	122.433	114.267	247.5	103.933
Q01970	1-phosphatidylinositol 4,5-bisphosphate phosphodiesterase beta-3	PLCB3	3	3	2	4	4	3	4	4	4	4	4	3	70.3333	112.6	105.8	139.8	115.467
Q99435	Protein kinase C-binding protein NELL2	NELL2	5	4	6	4	4	5	4	4	5	4	4	5	105.633	93.8667	98.3667	89.1333	143.767
P30043	Flavin reductase (NADPH)	BLVRB	7	7	7	1	1	1	3	3	3	1	1	1	323.833	286.167	241.333	317.267	270.967
Q92841	Probable ATP-dependent RNA helicase DDX17	DDX17	4	5	4	3	4	3	3	4	3	2	3	1	28.3667	43.6	79.9667	65.2333	65.6
Q96CW1	AP-2 complex subunit mu	AP2M1	11	8	11	6	5	6	7	5	6	6	5	6	223.333	372.867	171.1	192.567	224.4
P28066	Proteasome subunit alpha type-5	PSMA5	9	9	9	2	3	3	3	5	4	2	3	3	218.2	232.433	349.333	239.5	323.467
P51570	Galactokinase	GALK1	8	10	10	3	4	4	5	7	5	3	4	4	245.467	269.8	91.5667	110.467	124.267
P55884	Eukaryotic translation initiation factor 3 subunit B	EIF3B	5	8	6	4	5	4	4	6	4	4	5	4	180.833	184.6	296.2	214.367	226.5
P20036	HLA class II histocompatibility antigen, DP alpha 1 chain	HLA-DPA1	11	11	11	2	2	2	4	3	5	2	2	2	111.667	287.867	122.867	1639.43	135.5
P02675	Fibrinogen beta chain	FGB	11	11	7	6	6	4	10	9	8	6	6	4	923.367	723.533	243.367	299.7	340.633
Q5T749	Keratinocyte proline-rich protein	KPRP	7	5	9	4	3	6	6	3	6	4	3	6	268.333	261	77.2	45.2333	115.167
P10114	Ras-related protein Rap-2a	RAP2A	16	#N/A	#N/A	3	#N/A	#N/A	4	#N/A	#N/A	1	#N/A	#N/A	#N/A	#N/A	#N/A	#N/A	#N/A
P08473	Neprilysin	MME	7	7	2	5	4	1	5	4	1	5	4	1	520.5	69.4333	47.2333	45.6333	53.1
P05109	Protein S100-A8	S100A8	40	40	40	4	4	4	4	4	5	4	4	4	409.633	87.5333	129.8	85.6333	129.967
P16150	Leukosialin	SPN	9	10	9	4	4	4	9	8	9	4	4	4	92.5333	134.233	193.567	225.5	181.067
P01040	Cystatin-A	CSTA	31	20	27	2	2	2	2	2	2	2	2	2	715.1	412.367	180.167	105.067	199.733
Q8TDZ2	[F-actin]-monooxygenase MICAL1	MICAL1	5	3	#N/A	4	2	#N/A	4	2	#N/A	4	2	#N/A	#N/A	#N/A	#N/A	#N/A	#N/A
Q9H361	Polyadenylate-binding protein 3	PABPC3	7	5	#N/A	5	4	#N/A	5	4	#N/A	5	4	#N/A	#N/A	#N/A	#N/A	#N/A	#N/A
Q8N163	Cell cycle and apoptosis regulator protein 2	CCAR2	5	3	1	2	2	1	3	2	1	2	2	1	35.2333	49.6	85.1	69.4333	146.333
Q5JTB6	Placenta-specific protein 9	PLAC9	33	33	33	3	3	3	3	3	3	3	3	3	666.467	426.433	92.9333	69.6	93.8
O00186	Syntaxin-binding protein 3	STXBP3	7	12	10	5	8	7	5	8	7	5	8	7	95.5333	197.933	122.333	151.9	129.3
P50552	Vasodilator-stimulated phosphoprotein	VASP	10	14	17	3	4	5	5	7	7	3	4	5	154.733	136.6	62.9667	79.3	83.4667
Q13530	Serine incorporator 3	SERINC3	9	5	6	4	3	3	4	3	4	4	3	3	180.767	206.4	300.767	609.833	195.633
Q96BM9	ADP-ribosylation factor-like protein 8A	ARL8A	22	23	#N/A	3	3	#N/A	3	3	#N/A	3	3	#N/A	#N/A	#N/A	#N/A	#N/A	#N/A
P19013	Keratin, type II cytoskeletal 4	KRT4	8	#N/A	6	4	#N/A	3	4	#N/A	3	1	#N/A	1	#N/A	#N/A	#N/A	#N/A	#N/A
Q92614	Unconventional myosin-XVIIIa	MYO18A	1	2	#N/A	2	3	#N/A	3	3	#N/A	2	3	#N/A	#N/A	#N/A	#N/A	#N/A	#N/A
P12107	Collagen alpha-1(XI) chain	COL11A1	3	2	#N/A	5	5	#N/A	5	7	#N/A	1	1	#N/A	#N/A	#N/A	#N/A	#N/A	#N/A
Q8IWV2	Contactin-4	CNTN4	4	4	2	3	3	2	3	3	2	3	3	2	44.4	43.3667	50.3333	56.3667	65.3333
P01730	T-cell surface glycoprotein CD4	CD4	6	5	3	2	2	1	3	3	1	2	2	1	22.7667	34.2333	344.1	101.267	143.6
Q00839	Heterogeneous nuclear ribonucleoprotein U	HNRNPU	5	5	5	4	5	5	4	5	7	4	5	5	91.3333	75.8667	298.533	310.733	429.433
P15531	Nucleoside diphosphate kinase A	NME1	30	30	20	5	5	3	6	7	3	2	2	1	159.367	329.1	620.133	625.967	395.2
Q9BXJ9	N-alpha-acetyltransferase 15, NatA auxiliary subunit	NAA15	5	5	5	4	4	4	4	6	5	4	4	4	132.3	179.433	277.233	249.3	235.3
Q9UBI6	Guanine nucleotide-binding protein G(I)/G(S)/G(O) subunit gamma-12	GNG12	60	#N/A	25	3	#N/A	1	3	#N/A	1	3	#N/A	1	#N/A	#N/A	#N/A	#N/A	#N/A
Q7Z4W1	L-xylulose reductase	DCXR	9	9	9	2	2	2	3	3	2	2	2	2	220.933	226.4	126.6	164.933	162.867
Q9NP79	Vacuolar protein sorting-associated protein VTA1 homolog	VTA1	9	14	3	4	4	2	4	4	2	4	4	2	251.067	361.867	841.033	648.533	585.267
Q6KB66	Keratin, type II cytoskeletal 80	KRT80	8	10	13	3	4	5	3	5	5	2	4	5	126.333	148.733	72.9	72.4333	109
O94979	Protein transport protein Sec31A	SEC31A	4	2	4	5	3	4	5	3	5	5	3	4	146.5	211.267	155.267	181.1	182.4
P31689	DnaJ homolog subfamily A member 1	DNAJA1	5	12	7	2	3	2	5	3	2	2	3	2	121.967	101.2	169.433	295.133	212.233
P12273	Prolactin-inducible protein	PIP	28	28	34	3	3	3	4	4	3	3	3	3	93.9667	96.6	94.5333	81.8	89.7667
P28070	Proteasome subunit beta type-4	PSMB4	13	4	#N/A	3	1	#N/A	3	1	#N/A	3	1	#N/A	#N/A	#N/A	#N/A	#N/A	#N/A
P46782	40S ribosomal protein S5	RPS5	19	15	15	4	3	3	5	4	4	4	3	3	58.7667	94	152.2	81.9333	111.9
P19801	Amiloride-sensitive amine oxidase [copper-containing]	AOC1	3	4	4	2	3	3	3	5	4	2	3	3	290.467	386.567	118.367	183.667	212.333
Q8WV92	MIT domain-containing protein 1	MITD1	10	15	15	2	3	3	3	4	3	2	3	3	50.6333	55.1	172.133	110.7	95.1667
P18084	Integrin beta-5	ITGB5	5	10	5	4	7	4	4	8	4	4	7	3	247.667	501.533	110.867	107.333	162.833
P07741	Adenine phosphoribosyltransferase	APRT	26	28	28	5	5	5	7	5	9	5	5	5	268.7	380.4	394.733	403.6	553.133
Q99584	Protein S100-A13	S100A13	39	42	39	4	4	4	4	4	4	4	4	4	206.533	588.033	81.5667	81.7333	95.4
P25789	Proteasome subunit alpha type-4	PSMA4	18	21	18	4	4	4	5	5	6	4	4	4	139.367	162.733	209.467	145.533	204.833
Q93099	Homogentisate 1,2-dioxygenase	HGD	7	5	7	2	2	3	3	2	4	2	2	3	326.033	336.933	207.467	262.767	275.3
O60502	Protein O-GlcNAcase	OGA	2	3	1	1	2	1	2	3	1	1	2	1	44.0667	46	49.8	53.7333	48.8333
Q16401	26S proteasome non-ATPase regulatory subunit 5	PSMD5	6	11	6	3	4	3	3	4	3	3	4	3	74.9667	98.4667	59.2667	86.2667	78.8667
P08514	Integrin alpha-IIb	ITGA2B	1	1	2	1	1	2	3	3	4	1	1	2	1007.13	736.967	139.333	251.567	182.733
Q14624	Inter-alpha-trypsin inhibitor heavy chain H4	ITIH4	3	3	3	3	3	3	16	13	12	3	3	3	426.8	539.5	1075.73	719.333	1249.4
Q9UBH6	Xenotropic and polytropic retrovirus receptor 1	XPR1	6	3	5	4	2	3	4	2	3	4	2	3	133.6	194.967	86.7333	135.6	88.1
O43639	Cytoplasmic protein NCK2	NCK2	11	8	5	4	3	2	4	4	2	4	3	1	36.2667	47.6667	53.9	254.8	53.2
P23470	Receptor-type tyrosine-protein phosphatase gamma	PTPRG	2	2	0	3	3	1	3	3	1	3	3	1	267.833	257.067	216.667	254.867	261.133
Q9H299	SH3 domain-binding glutamic acid-rich-like protein 3	SH3BGRL3	40	40	40	3	3	3	4	4	3	3	3	3	136.433	266.733	83.1	85.7	110.767
Q9NRA1	Platelet-derived growth factor C	PDGFC	8	3	3	2	1	1	3	1	1	2	1	1	29.4667	52.0333	50.5	55.6333	65.1
P52565	Rho GDP-dissociation inhibitor 1	ARHGDIA	15	33	16	2	3	3	2	3	3	2	3	3	93.0333	106.033	130.567	134.667	125.033
P41221	Protein Wnt-5a	WNT5A	10	7	6	4	3	3	4	3	3	2	2	3	187.333	623.867	52.7667	40.0333	66.6333
Q9Y639	Neuroplastin	NPTN	7	5	6	3	2	3	3	2	4	3	2	3	127.9	227.933	96.0667	105.933	99.3667
P61081	NEDD8-conjugating enzyme Ubc12	UBE2M	15	22	8	3	4	2	4	6	2	3	4	2	260.233	345.5	251.367	190.867	211.267
P20645	Cation-dependent mannose-6-phosphate receptor	M6PR	11	8	8	3	2	2	6	2	3	3	2	2	216.7	260.267	413.667	221.667	243.733
P83731	60S ribosomal protein L24	RPL24	18	25	25	3	4	4	4	4	4	3	4	4	116.167	121.3	223.967	195.1	179
Q07960	Rho GTPase-activating protein 1	ARHGAP1	11	9	5	4	3	1	4	3	2	4	3	1	93.9333	187.933	95	73.0667	122.267
Q9H2A2	2-aminomuconic semialdehyde dehydrogenase	ALDH8A1	7	6	3	3	2	1	3	3	2	3	2	1	197.833	249.767	156.967	233.533	203.7
Q13177	Serine/threonine-protein kinase PAK 2	PAK2	5	6	3	2	3	2	3	3	2	2	3	2	91.8	86.1	97.3667	128.733	119.3
Q6ZMU1	Putative protein C3P1	C3P1	6	6	4	2	2	1	4	3	2	2	2	1	273.167	294.933	351.333	288.933	524.233
P62244	40S ribosomal protein S15a	RPS15A	24	24	13	4	4	2	5	4	2	4	4	2	123.9	190.633	339.067	200.833	294.167
Q7LBR1	Charged multivesicular body protein 1b	CHMP1B	19	19	23	5	5	6	5	5	6	5	5	6	194	505.967	514.1	260.167	361.767
P48509	CD151 antigen	CD151	10	13	10	3	4	3	4	8	4	3	4	3	172.7	949.067	106.6	92.8	160.1
P35606	Coatomer subunit beta'	COPB2	5	4	4	4	3	4	4	3	4	4	3	4	156.067	176.833	210.033	137.867	201.5
P62913	60S ribosomal protein L11	RPL11	8	13	17	1	2	3	2	4	3	1	2	3	118.4	144.9	422.233	293.067	270.8
P09960	Leukotriene A-4 hydrolase	LTA4H	7	7	1	4	4	1	4	4	1	4	4	1	196.5	212.967	137.4	131.9	175
P08603	Complement factor H	CFH	1	1	1	1	1	1	4	5	10	1	1	1	517.5	372.9	292.533	346.033	403.067
O00571	ATP-dependent RNA helicase DDX3X	DDX3X	7	5	4	3	3	2	3	5	3	3	3	2	174.1	202.667	223.8	228.1	206.733
P78417	Glutathione S-transferase omega-1	GSTO1	16	20	10	4	5	2	4	7	2	4	5	2	120.567	129.733	122.133	113.367	94.9667
P21281	V-type proton ATPase subunit B, brain isoform	ATP6V1B2	7	7	9	4	3	4	4	4	4	4	3	4	111.167	177.267	95.8	118.667	120.6
Q8TEX9	Importin-4	IPO4	4	5	2	3	4	2	3	5	2	3	4	2	41.6	58.4333	99.1333	75.4667	82
Q15008	26S proteasome non-ATPase regulatory subunit 6	PSMD6	9	10	6	3	3	2	3	4	3	3	3	2	232.767	299.333	281.6	264.833	280.867
P50914	60S ribosomal protein L14	RPL14	15	15	15	3	3	3	3	3	3	3	3	3	108.467	111.333	323.1	330.8	227.3
P27658	Collagen alpha-1(VIII) chain	COL8A1	3	1	1	2	1	1	3	1	1	2	1	1	37.7	141.433	20.8667	24.8	26.1
P09874	Poly [ADP-ribose] polymerase 1	PARP1	4	5	3	3	5	3	3	6	5	3	5	3	88.4333	94.4333	109.433	142.933	259.667
P55212	Caspase-6	CASP6	6	4	4	2	1	1	3	2	1	2	1	1	141.6	261.9	150.433	236.5	182.6
Q01650	Large neutral amino acids transporter small subunit 1	SLC7A5	7	7	7	2	2	2	2	3	2	2	2	2	73.5	130.6	81.4667	130.1	75.5333
P16278	Beta-galactosidase	GLB1	2	2	#N/A	1	1	#N/A	2	1	#N/A	1	1	#N/A	#N/A	#N/A	#N/A	#N/A	#N/A
P61626	Lysozyme C	LYZ	20	14	5	3	2	1	3	2	1	3	2	1	393.467	276.867	319.5	63.7333	123.133
Q12904	Aminoacyl tRNA synthase complex-interacting multifunctional protein 1	AIMP1	6	9	#N/A	2	3	#N/A	3	4	#N/A	2	3	#N/A	#N/A	#N/A	#N/A	#N/A	#N/A
Q5VYK3	Proteasome adapter and scaffold protein ECM29	ECPAS	2	2	#N/A	3	3	#N/A	3	4	#N/A	3	3	#N/A	#N/A	#N/A	#N/A	#N/A	#N/A
Q96B97	SH3 domain-containing kinase-binding protein 1	SH3KBP1	5	4	#N/A	3	2	#N/A	4	2	#N/A	3	2	#N/A	#N/A	#N/A	#N/A	#N/A	#N/A
Q32P51	Heterogeneous nuclear ribonucleoprotein A1-like 2	HNRNPA1L2	10	5	10	3	2	3	4	3	3	2	1	3	69.6667	60.3667	124.767	160.4	108.967
P21580	Tumor necrosis factor alpha-induced protein 3	TNFAIP3	4	4	3	3	3	2	3	3	2	3	3	2	72.8667	133.733	260.9	50.4667	85.2333
Q32P28	Prolyl 3-hydroxylase 1	P3H1	4	1	1	3	1	1	3	1	1	3	1	1	80.5333	161.367	66.2667	47.7333	139.5
Q12907	Vesicular integral-membrane protein VIP36	LMAN2	11	11	8	4	4	3	4	4	3	4	4	3	121.8	122.067	106.8	114.667	177.033
P08567	Pleckstrin	PLEK	13	#N/A	4	3	#N/A	2	3	#N/A	2	3	#N/A	2	#N/A	#N/A	#N/A	#N/A	#N/A
P13861	cAMP-dependent protein kinase type II-alpha regulatory subunit	PRKAR2A	10	13	2	4	5	1	5	6	1	4	5	1	190.667	369	102.9	114.933	183.7
Q04760	Lactoylglutathione lyase	GLO1	24	14	38	4	3	6	5	4	7	4	3	6	186.067	249.7	224.8	223.233	334.6
P69891	Hemoglobin subunit gamma-1	HBG1	11	11	11	2	2	2	19	17	17	1	1	1	352.733	470.467	233.533	169.033	329.967
P55290	Cadherin-13	CDH13	6	10	12	4	7	7	4	7	7	4	7	7	57.4333	399.467	38.2667	30.1667	56.5
Q08257	Quinone oxidoreductase	CRYZ	5	5	5	2	2	2	3	3	3	2	2	2	405.3	338.9	325.333	318.3	406.167
P34896	Serine hydroxymethyltransferase, cytosolic	SHMT1	3	3	3	1	1	1	2	2	1	1	1	1	288.4	308.367	172.667	234.2	210
Q9NT62	Ubiquitin-like-conjugating enzyme ATG3	ATG3	4	8	8	1	2	2	2	3	3	1	2	2	171.733	166.067	117.833	112.533	132.533
P20340	Ras-related protein Rab-6A	RAB6A	13	25	21	3	5	4	3	6	5	3	5	4	339.033	357.167	200	236.467	198.933
A8TX70	Collagen alpha-5(VI) chain	COL6A5	1	1	1	4	3	3	4	3	3	4	3	3	274.633	375.2	98.7	74.3333	107.967
O75367	Core histone macro-H2A.1	H2AFY	10	14	6	3	4	2	3	5	2	2	2	2	140.267	177.9	156.4	255.467	285.067
P49736	DNA replication licensing factor MCM2	MCM2	4	8	9	3	6	7	3	8	7	3	6	7	115.2	175.7	226.667	194.6	159.233
Q96G03	Phosphoglucomutase-2	PGM2	5	6	5	3	4	3	3	4	3	3	4	3	170.067	142.9	151.767	179.6	163.733
O60763	General vesicular transport factor p115	USO1	4	6	6	5	7	5	5	8	6	5	7	5	318.467	625.733	309.867	332	404.8
O43505	Beta-1,4-glucuronyltransferase 1	B4GAT1	8	8	8	3	3	3	4	4	4	3	3	3	137.1	276.833	211.867	213.533	263.433
Q9H4A4	Aminopeptidase B	RNPEP	7	7	7	3	4	3	3	4	3	3	4	3	57.2667	83.6667	57	47.0333	71.6
P21964	Catechol O-methyltransferase	COMT	6	12	12	1	2	2	2	3	3	1	2	2	148.5	169.5	106.167	157.233	141.067
Q14108	Lysosome membrane protein 2	SCARB2	6	2	7	3	1	3	3	1	3	3	1	3	203.267	271.567	41.7667	65.7333	84.0333
Q96JB6	Lysyl oxidase homolog 4	LOXL4	6	5	3	4	4	2	4	4	2	4	4	2	111.333	723.967	38.6333	22.1667	40.2
O43143	Pre-mRNA-splicing factor ATP-dependent RNA helicase DHX15	DHX15	4	5	8	3	4	7	3	4	7	3	4	7	140.033	151.367	197.967	155.633	181.7
Q13637	Ras-related protein Rab-32	RAB32	10	14	4	2	3	1	3	3	1	2	3	1	226.967	176.567	163.3	182.8	206.7
Q9UNK4	Group IID secretory phospholipase A2	PLA2G2D	9	9	9	1	1	1	2	2	4	1	1	1	467.067	396.233	156.733	200.467	193.967
Q9Y287	Integral membrane protein 2B	ITM2B	15	11	15	2	1	2	2	1	3	2	1	2	61.9	94.9	175.933	100.133	77.3667
Q14160	Protein scribble homolog	SCRIB	2	3	#N/A	3	3	#N/A	3	3	#N/A	3	3	#N/A	#N/A	#N/A	#N/A	#N/A	#N/A
Q9Y6W3	Calpain-7	CAPN7	5	#N/A	#N/A	2	#N/A	#N/A	2	#N/A	#N/A	2	#N/A	#N/A	#N/A	#N/A	#N/A	#N/A	#N/A
O00154	Cytosolic acyl coenzyme A thioester hydrolase	ACOT7	9	7	4	3	2	1	3	2	1	3	2	1	97.5333	135.267	87.7333	107.833	94.0667
Q8NDA2	Hemicentin-2	HMCN2	0	1	1	2	3	3	2	3	3	2	3	3	115.533	211.633	73.3	85.0667	123.067
Q7Z5N4	Protein sidekick-1	SDK1	2	2	1	5	4	2	5	5	2	5	4	2	116.167	154.733	88.7	71.3333	153.367
Q6PCB8	Embigin	EMB	5	#N/A	7	1	#N/A	2	1	#N/A	2	1	#N/A	2	#N/A	#N/A	#N/A	#N/A	#N/A
Q53TN4	Cytochrome b reductase 1	CYBRD1	8	8	8	2	2	2	2	2	2	2	2	2	81.9	396.1	35.0333	31.9	72.8
P63151	Serine/threonine-protein phosphatase 2A 55 kDa regulatory subunit B alpha isoform	PPP2R2A	6	10	8	3	4	3	3	5	3	3	4	3	64.9	76.3	58.0667	58.5	83.7667
P53801	Pituitary tumor-transforming gene 1 protein-interacting protein	PTTG1IP	18	14	14	3	2	2	4	3	3	3	2	2	118.133	213.667	89.1	89	110.233
P29279	CCN family member 2	CCN2	12	14	9	4	5	3	4	5	3	4	5	3	51.3667	511.067	27.6667	26.3333	34.5
P18065	Insulin-like growth factor-binding protein 2	IGFBP2	12	15	6	4	5	2	4	7	3	4	5	2	179.767	167.167	89.8	82.8667	126.633
O76061	Stanniocalcin-2	STC2	7	7	7	2	2	2	5	2	3	2	2	2	228.633	638.167	59.9	62.8333	102.4
O75387	Large neutral amino acids transporter small subunit 3	SLC43A1	5	8	8	2	3	3	2	3	3	2	3	3	74.6667	83.6667	76.4333	133.667	54.4
Q14520	Hyaluronan-binding protein 2	HABP2	6	6	6	3	3	3	4	5	3	3	3	3	399.633	234.767	254.6	439.7	650.8
P30086	Phosphatidylethanolamine-binding protein 1	PEBP1	12	16	12	2	3	2	5	7	6	2	3	2	107.333	128.833	146.8	186.033	155.5
Q9BTW9	Tubulin-specific chaperone D	TBCD	5	1	1	4	1	1	4	1	1	4	1	1	73.3	96.9333	81.5333	81.6333	89
Q03692	Collagen alpha-1(X) chain	COL10A1	2	2	2	1	1	1	4	4	4	1	1	1	212.967	138.567	91.5667	125.867	120.033
O75608	Acyl-protein thioesterase 1	LYPLA1	14	14	14	3	3	3	3	3	3	3	3	3	58.3667	67.9	106.133	176.5	93.2333
P51812	Ribosomal protein S6 kinase alpha-3	RPS6KA3	6	4	1	5	3	1	5	3	1	5	3	1	280.333	380.267	287.367	269.433	326.1
P07858	Cathepsin B	CTSB	11	13	22	3	4	7	3	5	7	3	4	7	387.267	168.133	62	55.5	74.1
Q13409	Cytoplasmic dynein 1 intermediate chain 2	DYNC1I2	4	3	1	3	2	1	3	2	1	3	2	1	165.5	244.867	138.567	99.8	185.267
P22352	Glutathione peroxidase 3	GPX3	8	12	8	2	3	2	5	6	6	2	3	2	136.7	227.6	129.733	141.8	144.533
P62851	40S ribosomal protein S25	RPS25	22	22	22	3	3	3	3	4	3	3	3	3	220	269.267	665.9	517.9	436.167
P46776	60S ribosomal protein L27a	RPL27A	22	16	22	3	2	3	3	2	3	3	2	3	108.833	141.7	400.733	384.567	279.267
P25398	40S ribosomal protein S12	RPS12	18	24	18	2	3	2	2	3	2	2	3	2	343.167	367.767	460.933	482.567	366.7
Q9Y613	FH1/FH2 domain-containing protein 1	FHOD1	3	1	2	3	1	2	3	2	4	3	1	2	111.467	113	77.2	105.367	88.1
Q14847	LIM and SH3 domain protein 1	LASP1	11	10	7	3	3	2	3	3	2	3	3	2	122.433	225.6	59.0667	61.5333	97.0667
O75044	SLIT-ROBO Rho GTPase-activating protein 2	SRGAP2	3	1	2	3	2	2	3	2	2	3	1	2	41.0667	149.833	106.3	48.9333	128.567
P13671	Complement component C6	C6	4	3	3	3	2	2	4	3	3	3	2	2	102.667	299.4	33.8667	30.8333	50.5667
Q8TDB8	Solute carrier family 2, facilitated glucose transporter member 14	SLC2A14	6	6	#N/A	3	3	#N/A	3	4	#N/A	3	3	#N/A	#N/A	#N/A	#N/A	#N/A	#N/A
P10644	cAMP-dependent protein kinase type I-alpha regulatory subunit	PRKAR1A	9	8	6	4	4	2	4	4	2	4	4	2	348.1	419.733	332.9	380.933	333.433
P17612	cAMP-dependent protein kinase catalytic subunit alpha	PRKACA	10	13	8	4	4	3	4	4	3	4	4	3	432.767	508.333	350.667	388.367	455.567
P61604	10 kDa heat shock protein, mitochondrial	HSPE1	14	#N/A	14	1	#N/A	1	2	#N/A	2	1	#N/A	1	#N/A	#N/A	#N/A	#N/A	#N/A
P06454	Prothymosin alpha	PTMA	22	13	13	2	1	1	2	1	1	2	1	1	24.5333	71.7333	110.533	40.2	168.433
Q9UKE5	TRAF2 and NCK-interacting protein kinase	TNIK	2	2	2	3	3	3	3	3	3	1	1	1	148.3	219.567	121.533	295.3	161.267
Q9GZM7	Tubulointerstitial nephritis antigen-like	TINAGL1	10	#N/A	11	4	#N/A	4	5	#N/A	4	4	#N/A	4	#N/A	#N/A	#N/A	#N/A	#N/A
Q7L5N1	COP9 signalosome complex subunit 6	COPS6	4	6	4	1	2	1	2	2	2	1	2	1	234.2	209.667	241.967	248.1	238.033
O43795	Unconventional myosin-Ib	MYO1B	2	3	6	3	3	5	3	4	5	3	3	5	96.9667	208.133	54.2	68.3667	67.7
Q13642	Four and a half LIM domains protein 1	FHL1	8	11	9	3	4	3	3	5	4	3	4	3	520.333	664.133	151.8	157.833	254.567
P05771	Protein kinase C beta type	PRKCB	6	6	8	4	5	6	5	5	8	4	3	6	237.933	319.4	115.367	115.333	146.8
P30273	High affinity immunoglobulin epsilon receptor subunit gamma	FCER1G	33	33	33	3	3	3	3	4	3	3	3	3	57.0667	78.4	201.833	64.7333	305.6
P62847	40S ribosomal protein S24	RPS24	29	17	9	3	2	1	3	2	1	3	2	1	86.3333	76.5333	123.4	124.767	92.5667
P15529	Membrane cofactor protein	CD46	8	6	10	3	2	4	3	2	4	3	2	4	255.133	326.733	407.067	435.233	400.8
P40306	Proteasome subunit beta type-10	PSMB10	7	7	#N/A	1	1	#N/A	2	1	#N/A	1	1	#N/A	#N/A	#N/A	#N/A	#N/A	#N/A
Q9BZQ8	Protein Niban 1	NIBAN1	5	3	3	5	4	3	5	4	3	5	4	3	149.7	599.267	139.067	90.1333	179.033
Q8NB49	Phospholipid-transporting ATPase IG	ATP11C	3	4	#N/A	3	4	#N/A	3	4	#N/A	3	4	#N/A	#N/A	#N/A	#N/A	#N/A	#N/A
Q92542	Nicastrin	NCSTN	5	5	5	2	2	2	2	2	2	2	2	2	210.8	261.167	242.167	463.4	380.333
Q08554	Desmocollin-1	DSC1	4	6	2	3	5	2	3	5	2	3	5	2	175.933	137.8	109.467	114.733	121.6
Q9NTK5	Obg-like ATPase 1	OLA1	11	13	16	3	5	5	3	5	7	3	5	5	278.467	321.367	235.867	278.633	266.767
Q9UIA9	Exportin-7	XPO7	3	6	#N/A	4	7	#N/A	4	7	#N/A	4	7	#N/A	#N/A	#N/A	#N/A	#N/A	#N/A
O14617	AP-3 complex subunit delta-1	AP3D1	3	#N/A	1	2	#N/A	1	3	#N/A	1	2	#N/A	1	#N/A	#N/A	#N/A	#N/A	#N/A
Q9BXS5	AP-1 complex subunit mu-1	AP1M1	7	7	4	3	3	2	3	3	2	3	3	2	86.7333	109.5	88.4	92.6333	106.167
Q14166	Tubulin--tyrosine ligase-like protein 12	TTLL12	5	3	2	3	2	1	4	2	1	3	2	1	106.733	123.9	189.8	183.8	158.733
Q9Y4L1	Hypoxia up-regulated protein 1	HYOU1	5	3	3	4	3	3	4	3	4	4	3	3	188.367	210.933	199.667	172.333	280.833
P61163	Alpha-centractin	ACTR1A	5	9	9	2	3	3	4	4	5	2	3	3	77.7667	226.133	51	40.5667	64.9
Q14103	Heterogeneous nuclear ribonucleoprotein D0	HNRNPD	8	15	6	3	5	2	3	9	4	3	5	2	98.2	93.2	285.567	267.667	248.367
Q9Y6E2	Basic leucine zipper and W2 domain-containing protein 2	BZW2	7	#N/A	5	2	#N/A	1	2	#N/A	1	2	#N/A	1	#N/A	#N/A	#N/A	#N/A	#N/A
P03951	Coagulation factor XI	F11	5	5	5	3	3	3	3	3	3	3	3	3	324.467	489.333	458.833	300.8	730.2
Q02878	60S ribosomal protein L6	RPL6	13	3	9	4	1	3	4	1	3	4	1	3	156.433	226.3	272.933	302.5	315.5
Q9Y646	Carboxypeptidase Q	CPQ	4	2	2	2	1	1	2	1	1	2	1	1	183.067	138.567	116.767	117.867	137.867
Q15366	Poly(rC)-binding protein 2	PCBP2	11	11	13	3	3	4	3	4	6	3	3	3	76.1	116.6	84.8333	76.6333	110.233
Q9Y5C1	Angiopoietin-related protein 3	ANGPTL3	8	9	5	4	5	3	6	7	5	4	5	3	107.733	95.5333	145.567	148.533	170.767
Q16576	Histone-binding protein RBBP7	RBBP7	6	6	6	3	3	3	5	4	3	3	3	3	146.633	242.567	380.633	207.3	319.033
Q9Y678	Coatomer subunit gamma-1	COPG1	3	5	3	2	3	2	2	3	2	1	2	2	39.9	87.7333	56.0667	40.1667	58.9667
O60462	Neuropilin-2	NRP2	4	4	2	3	3	2	3	3	2	3	3	2	123.933	142.6	136.2	167.933	166.6
P25787	Proteasome subunit alpha type-2	PSMA2	12	#N/A	21	2	#N/A	3	4	#N/A	4	2	#N/A	3	#N/A	#N/A	#N/A	#N/A	#N/A
Q92820	Gamma-glutamyl hydrolase	GGH	8	3	3	3	1	1	4	3	3	3	1	1	150.167	102.2	110.867	130	134.867
P48506	Glutamate--cysteine ligase catalytic subunit	GCLC	4	6	5	3	4	3	4	4	3	3	4	3	57.2333	87.1667	89.2667	98.5333	105.6
P19320	Vascular cell adhesion protein 1	VCAM1	4	3	3	3	2	2	3	3	2	3	2	2	596.5	399.133	402	418.233	526.533
Q99808	Equilibrative nucleoside transporter 1	SLC29A1	4	2	2	2	1	1	3	2	2	2	1	1	231.333	403.9	118.667	166.433	122.4
Q96P63	Serpin B12	SERPINB12	6	7	4	2	3	2	3	3	2	2	3	2	407.5	256.833	190.8	211.767	230.433
O15400	Syntaxin-7	STX7	12	11	15	3	2	3	5	4	3	3	2	3	51.2667	76.4333	26.9667	26.5667	35.3667
Q16222	UDP-N-acetylhexosamine pyrophosphorylase	UAP1	6	2	#N/A	2	1	#N/A	2	1	#N/A	2	1	#N/A	#N/A	#N/A	#N/A	#N/A	#N/A
P16104	Histone H2AX	H2AFX	13	13	13	3	2	2	7	9	6	2	1	1	264.067	360.467	355.7	434.367	709.433
P01344	Insulin-like growth factor II	IGF2	14	14	14	2	2	2	2	4	2	2	2	2	96.6333	67.9333	48.2333	52.2	63.6333
O60506	Heterogeneous nuclear ribonucleoprotein Q	SYNCRIP	3	7	3	2	3	2	3	4	2	1	3	2	35.8	48.6333	87.4	110.633	100.067
P35900	Keratin, type I cytoskeletal 20	KRT20	4	#N/A	#N/A	3	#N/A	#N/A	4	#N/A	#N/A	1	#N/A	#N/A	#N/A	#N/A	#N/A	#N/A	#N/A
Q93063	Exostosin-2	EXT2	6	5	7	4	3	5	6	4	6	4	3	5	104.533	183.4	169.367	183.867	197.2
Q6UWE0	E3 ubiquitin-protein ligase LRSAM1	LRSAM1	4	2	#N/A	2	1	#N/A	2	1	#N/A	2	1	#N/A	#N/A	#N/A	#N/A	#N/A	#N/A
Q15262	Receptor-type tyrosine-protein phosphatase kappa	PTPRK	3	0	0	4	1	1	4	1	1	4	1	1	128.133	317.433	66	50.3	143.8
O43776	Asparagine--tRNA ligase, cytoplasmic	NARS1	6	4	4	3	2	2	3	2	3	3	2	2	65.9667	105.733	109.367	78	77.2333
P17936	Insulin-like growth factor-binding protein 3	IGFBP3	11	18	9	3	5	2	3	6	2	3	5	2	204.533	153.9	65.4	61.4	78.2
Q86VP1	Tax1-binding protein 1	TAX1BP1	5	10	6	5	9	6	5	10	6	5	9	6	119.133	133.933	430	94.4667	128.767
O60812	Heterogeneous nuclear ribonucleoprotein C-like 1	HNRNPCL1	7	6	11	2	2	3	3	2	3	2	2	3	79.3667	80.4	198.4	161.233	206.167
P28072	Proteasome subunit beta type-6	PSMB6	13	13	13	3	3	3	3	4	3	3	3	3	171.3	188.6	180.367	114.6	183.467
Q6UX71	Plexin domain-containing protein 2	PLXDC2	7	5	11	4	3	5	4	3	5	4	3	5	270.667	330.033	235.467	216.067	320.133
P04278	Sex hormone-binding globulin	SHBG	4	4	4	1	1	1	2	2	2	1	1	1	33.7333	25.4	62.7333	45.8333	65.3333
Q86SF2	N-acetylgalactosaminyltransferase 7	GALNT7	4	4	2	2	2	1	2	2	1	2	2	1	89.6333	98.5667	192.8	198.567	188.7
Q9UQ80	Proliferation-associated protein 2G4	PA2G4	7	7	9	3	3	3	3	3	4	3	3	3	140.2	144.267	225.167	146.4	145.9
Q9NV96	Cell cycle control protein 50A	TMEM30A	7	7	2	3	3	1	3	3	1	3	3	1	218.767	329.067	230.133	191.167	231.867
P33991	DNA replication licensing factor MCM4	MCM4	6	13	5	6	11	5	6	11	5	6	11	5	118.7	150.433	262.633	203.067	214.033
P36543	V-type proton ATPase subunit E 1	ATP6V1E1	10	13	20	2	4	6	2	4	6	2	4	6	181	280.533	137.167	115.2	148.2
Q7L1Q6	Basic leucine zipper and W2 domain-containing protein 1	BZW1	8	8	6	4	4	3	4	4	3	4	4	3	140.733	425.033	118.8	104.967	160.1
Q969X1	Protein lifeguard 3	TMBIM1	5	5	5	1	1	1	2	2	1	1	1	1	128.033	187.7	118.767	362.633	126.067
P60866	40S ribosomal protein S20	RPS20	27	33	27	3	4	3	4	5	3	3	4	3	190.9	295.967	296.5	210.733	242.033
Q12905	Interleukin enhancer-binding factor 2	ILF2	6	9	#N/A	2	3	#N/A	3	3	#N/A	2	3	#N/A	#N/A	#N/A	#N/A	#N/A	#N/A
Q12959	Disks large homolog 1	DLG1	3	#N/A	#N/A	3	#N/A	#N/A	3	#N/A	#N/A	3	#N/A	#N/A	#N/A	#N/A	#N/A	#N/A	#N/A
Q6EMK4	Vasorin	VASN	4	#N/A	2	3	#N/A	1	5	#N/A	1	3	#N/A	1	#N/A	#N/A	#N/A	#N/A	#N/A
P27694	Replication protein A 70 kDa DNA-binding subunit	RPA1	3	1	#N/A	2	1	#N/A	2	1	#N/A	2	1	#N/A	#N/A	#N/A	#N/A	#N/A	#N/A
Q9Y624	Junctional adhesion molecule A	F11R	9	12	12	3	4	4	3	4	4	3	4	4	45.9333	63.6	121.567	218.567	85.2
Q86Y82	Syntaxin-12	STX12	9	9	#N/A	2	2	#N/A	3	3	#N/A	2	2	#N/A	#N/A	#N/A	#N/A	#N/A	#N/A
Q92688	Acidic leucine-rich nuclear phosphoprotein 32 family member B	ANP32B	10	10	10	2	2	2	2	2	2	2	2	2	116.633	151.767	331.433	352.433	271.4
Q13303	Voltage-gated potassium channel subunit beta-2	KCNAB2	9	11	10	2	4	3	2	4	3	2	4	3	89.5	102.2	175.2	132.333	116
P32754	4-hydroxyphenylpyruvate dioxygenase	HPD	7	7	7	3	3	3	3	3	3	3	3	3	55.4333	91.5333	115.4	126.333	154.533
P02730	Band 3 anion transport protein	SLC4A1	2	2	2	2	2	2	9	5	5	2	2	2	381.933	558.633	165.467	171.633	227.3
Q9BV40	Vesicle-associated membrane protein 8	VAMP8	27	27	19	3	3	2	6	3	8	3	3	2	131.767	207.3	548.7	277.4	357.533
Q9UL15	BAG family molecular chaperone regulator 5	BAG5	7	#N/A	#N/A	2	#N/A	#N/A	2	#N/A	#N/A	2	#N/A	#N/A	#N/A	#N/A	#N/A	#N/A	#N/A
P61088	Ubiquitin-conjugating enzyme E2 N	UBE2N	22	#N/A	10	3	#N/A	1	3	#N/A	1	3	#N/A	1	#N/A	#N/A	#N/A	#N/A	#N/A
Q12846	Syntaxin-4	STX4	7	10	4	2	3	1	2	3	1	2	3	1	203.033	268.367	181.933	202.5	203.867
Q13085	Acetyl-CoA carboxylase 1	ACACA	1	#N/A	#N/A	2	#N/A	#N/A	2	#N/A	#N/A	2	#N/A	#N/A	#N/A	#N/A	#N/A	#N/A	#N/A
O43765	Small glutamine-rich tetratricopeptide repeat-containing protein alpha	SGTA	8	8	11	2	2	3	3	3	3	2	2	3	54.8	81.9333	48.3	57.0333	59.8333
P35222	Catenin beta-1	CTNNB1	4	4	5	4	4	5	4	4	5	2	2	3	97.3667	223.1	40.8	48.2	66.8
Q6WRI0	Immunoglobulin superfamily member 10	IGSF10	1	1	1	2	1	1	2	1	1	2	1	1	235.9	84.5333	66.4	66.9667	64.3
P02748	Complement component C9	C9	3	3	2	2	2	1	14	18	5	2	2	1	415.667	254.967	369.9	353.1	355.9
P09486	SPARC	SPARC	12	12	10	3	3	2	3	5	4	3	3	2	109.267	155.667	77.3667	75.3333	93.7333
Q92945	Far upstream element-binding protein 2	KHSRP	5	5	2	3	3	1	3	3	1	3	3	1	49.0333	63.6	62.1333	72.7333	78.1333
Q76LX8	A disintegrin and metalloproteinase with thrombospondin motifs 13	ADAMTS13	1	1	1	2	2	2	11	10	5	2	2	2	411.8	443.3	268.533	370.367	356.1
Q15043	Zinc transporter ZIP14	SLC39A14	7	7	7	2	2	2	3	2	2	2	2	2	54.5667	75.1	93.6667	107.767	97.8333
P01033	Metalloproteinase inhibitor 1	TIMP1	10	6	#N/A	2	1	#N/A	2	1	#N/A	2	1	#N/A	#N/A	#N/A	#N/A	#N/A	#N/A
Q96BZ4	5'-3' exonuclease PLD4	PLD4	4	4	#N/A	2	2	#N/A	2	2	#N/A	2	2	#N/A	#N/A	#N/A	#N/A	#N/A	#N/A
P41231	P2Y purinoceptor 2	P2RY2	7	7	4	2	2	1	2	2	1	2	2	1	32.7	59.4333	312.233	14.7667	172.667
P02749	Beta-2-glycoprotein 1	APOH	5	7	7	2	3	3	4	5	5	2	3	3	148.7	273.033	137.367	109.3	188.033
P02100	Hemoglobin subunit epsilon	HBE1	20	#N/A	#N/A	2	#N/A	#N/A	20	#N/A	#N/A	1	#N/A	#N/A	#N/A	#N/A	#N/A	#N/A	#N/A
P55160	Nck-associated protein 1-like	NCKAP1L	2	2	2	3	2	2	3	2	3	3	2	2	316.7	340.333	498.3	848.5	587.733
Q6PCB0	von Willebrand factor A domain-containing protein 1	VWA1	7	7	4	3	3	1	3	3	1	3	3	1	112.6	359.333	40.9667	49.5667	55.4667
P23468	Receptor-type tyrosine-protein phosphatase delta	PTPRD	2	#N/A	#N/A	2	#N/A	#N/A	2	#N/A	#N/A	1	#N/A	#N/A	#N/A	#N/A	#N/A	#N/A	#N/A
Q9UNS2	COP9 signalosome complex subunit 3	COPS3	6	13	3	2	4	1	2	4	1	2	4	1	138.167	303.8	116.633	99.7333	139.8
P45877	Peptidyl-prolyl cis-trans isomerase C	PPIC	6	6	9	1	1	2	2	2	3	1	1	1	111.667	112.2	283.2	314.4	360.967
Q9BZE4	Nucleolar GTP-binding protein 1	GTPBP4	4	#N/A	#N/A	2	#N/A	#N/A	2	#N/A	#N/A	2	#N/A	#N/A	#N/A	#N/A	#N/A	#N/A	#N/A
Q8WWZ8	Oncoprotein-induced transcript 3 protein	OIT3	2	8	6	1	4	3	2	7	6	1	4	3	162.1	183.833	142.267	163.7	172.7
P01130	Low-density lipoprotein receptor	LDLR	4	4	3	4	4	3	5	5	4	4	3	2	151.8	161.167	149.267	180.733	174.567
Q9Y3A5	Ribosome maturation protein SBDS	SBDS	10	10	10	3	3	3	3	3	3	3	3	3	132	190.867	115.133	121.7	127.2
O00194	Ras-related protein Rab-27B	RAB27B	12	12	17	3	3	4	3	3	5	2	3	4	196.9	481.867	73.2667	160.133	107.7
Q02790	Peptidyl-prolyl cis-trans isomerase FKBP4	FKBP4	7	8	10	4	4	5	4	7	6	4	4	5	167.267	307.933	269.5	304.9	277.567
P07954	Fumarate hydratase, mitochondrial	FH	5	4	4	2	1	1	2	2	1	2	1	1	76.7667	79.6333	64.3333	76.3	80.2667
Q7Z5L7	Podocan	PODN	4	2	2	2	1	1	2	1	1	2	1	1	445.7	226.9	145.033	124.333	133.033
P62316	Small nuclear ribonucleoprotein Sm D2	SNRPD2	25	16	#N/A	2	1	#N/A	2	1	#N/A	2	1	#N/A	#N/A	#N/A	#N/A	#N/A	#N/A
Q06124	Tyrosine-protein phosphatase non-receptor type 11	PTPN11	6	7	5	4	4	3	4	4	3	4	4	3	119.2	260.467	117.567	117.967	179.7
P49755	Transmembrane emp24 domain-containing protein 10	TMED10	9	9	5	2	2	1	3	2	1	2	2	1	240.9	225.6	327.933	249.1	410.133
O15371	Eukaryotic translation initiation factor 3 subunit D	EIF3D	5	5	5	2	2	2	2	2	2	2	2	2	49.1	59.4	66.9667	46.9667	58.5333
P07108	Acyl-CoA-binding protein	DBI	32	32	32	2	2	2	2	2	2	2	2	2	146.933	132.467	213.6	214.267	164.433
O75533	Splicing factor 3B subunit 1	SF3B1	2	2	2	2	2	2	2	2	2	2	2	2	46.7	63.8333	144	96.5667	107.067
Q15046	Lysine--tRNA ligase	KARS1	5	7	2	3	5	1	3	6	1	3	5	1	157.833	203.8	155.833	115.867	159.467
P51692	Signal transducer and activator of transcription 5B	STAT5B	4	3	4	3	2	3	3	2	3	3	1	3	99.8	136.333	62.7667	91.8	82.9
Q9UMS4	Pre-mRNA-processing factor 19	PRPF19	6	6	4	3	3	2	4	3	2	3	3	2	108.4	117.167	227.6	242.567	235.5
P48061	Stromal cell-derived factor 1	CXCL12	15	#N/A	#N/A	1	#N/A	#N/A	2	#N/A	#N/A	1	#N/A	#N/A	#N/A	#N/A	#N/A	#N/A	#N/A
A0AVT1	Ubiquitin-like modifier-activating enzyme 6	UBA6	2	2	2	3	3	3	3	3	3	3	3	3	249.333	322.033	278.533	334.967	237.6
P20138	Myeloid cell surface antigen CD33	CD33	6	6	6	2	2	2	2	2	2	2	2	2	48.9333	47.3667	121.533	80.9667	107.333
P46939	Utrophin	UTRN	1	0	1	3	1	1	3	1	1	3	1	1	37.8333	43.2667	31.5333	40.7667	45.9667
P06730	Eukaryotic translation initiation factor 4E	EIF4E	12	6	#N/A	3	2	#N/A	3	3	#N/A	3	2	#N/A	#N/A	#N/A	#N/A	#N/A	#N/A
P48507	Glutamate--cysteine ligase regulatory subunit	GCLM	6	10	12	1	2	3	1	2	3	1	2	3	390.2	423.767	417.9	478.8	532.233
P00742	Coagulation factor X	F10	5	7	4	3	3	2	4	5	4	2	3	2	292.7	248.267	271.4	356.7	287.867
O43865	S-adenosylhomocysteine hydrolase-like protein 1	AHCYL1	7	#N/A	#N/A	4	#N/A	#N/A	5	#N/A	#N/A	3	#N/A	#N/A	#N/A	#N/A	#N/A	#N/A	#N/A
Q13619	Cullin-4A	CUL4A	3	3	#N/A	2	2	#N/A	3	2	#N/A	2	2	#N/A	#N/A	#N/A	#N/A	#N/A	#N/A
Q15382	GTP-binding protein Rheb	RHEB	11	10	20	2	2	3	2	3	3	2	2	3	110.2	137.267	160.167	160.633	187.4
P55083	Microfibril-associated glycoprotein 4	MFAP4	10	10	10	2	2	2	3	4	3	2	2	2	215.767	223.4	183.067	242.4	260.2
P18077	60S ribosomal protein L35a	RPL35A	24	24	30	3	3	4	3	4	4	3	3	4	219.767	302.5	334.833	189.2	354.7
Q9UBT2	SUMO-activating enzyme subunit 2	UBA2	2	2	2	1	1	1	1	2	1	1	1	1	134.467	122.8	218.633	221.933	171.7
Q9ULC3	Ras-related protein Rab-23	RAB23	11	19	19	2	3	3	2	4	3	2	3	3	91.6333	125.633	26.1333	43.1667	35.6333
P13224	Platelet glycoprotein Ib beta chain	GP1BB	10	10	10	2	2	2	2	2	2	2	2	2	327.267	396.067	161.767	256	183.4
Q8IUL8	Cartilage intermediate layer protein 2	CILP2	2	1	1	2	1	1	2	1	1	2	1	1	54.2	85.1	34.6	31.7333	42.9
P01266	Thyroglobulin	TG	1	1	1	2	3	2	4	4	4	2	3	2	1618.7	960.8	1057.8	1252.33	1228.13
Q15836	Vesicle-associated membrane protein 3	VAMP3	24	24	#N/A	2	2	#N/A	2	2	#N/A	2	2	#N/A	#N/A	#N/A	#N/A	#N/A	#N/A
Q6IBS0	Twinfilin-2	TWF2	7	#N/A	7	2	#N/A	2	2	#N/A	2	2	#N/A	2	#N/A	#N/A	#N/A	#N/A	#N/A
Q9Y5B9	FACT complex subunit SPT16	SUPT16H	4	2	3	3	2	2	4	2	2	3	2	2	60.0333	84.9667	144.7	119	156.733
P04839	Cytochrome b-245 heavy chain	CYBB	6	6	3	2	2	1	2	2	3	2	2	1	44.2	34.1	322.367	36	58.5
P49888	Sulfotransferase 1E1	SULT1E1	6	6	5	4	3	3	4	4	3	4	3	3	223.533	359	252.2	294.867	331.6
P26599	Polypyrimidine tract-binding protein 1	PTBP1	4	#N/A	4	1	#N/A	1	1	#N/A	1	1	#N/A	1	#N/A	#N/A	#N/A	#N/A	#N/A
O75558	Syntaxin-11	STX11	5	8	8	1	2	2	2	2	2	1	2	2	147.633	93.5	55.8	67.9667	59.3667
Q9UPN3	Microtubule-actin cross-linking factor 1, isoforms 1/2/3/5	MACF1	0	0	0	3	2	1	3	2	1	3	2	1	114.667	132.2	114.067	116.567	149.233
Q15036	Sorting nexin-17	SNX17	6	4	6	2	1	2	2	1	2	2	1	2	31.9	34.4333	39.4	50.7667	25.1333
P51159	Ras-related protein Rab-27A	RAB27A	12	#N/A	#N/A	3	#N/A	#N/A	3	#N/A	#N/A	2	#N/A	#N/A	#N/A	#N/A	#N/A	#N/A	#N/A
P41250	Glycine--tRNA ligase	GARS1	3	9	9	2	6	6	2	7	6	2	6	6	92.0333	556.167	71.7	59.6333	96.5333
Q9NZW5	MAGUK p55 subfamily member 6	MPP6	4	13	15	2	6	7	2	6	7	2	6	7	92.2333	145.7	108	167.8	95.1333
O95460	Matrilin-4	MATN4	4	5	3	2	2	1	2	2	1	2	2	1	55.3667	104.367	53.6	47.5333	75.3333
Q9BXJ4	Complement C1q tumor necrosis factor-related protein 3	C1QTNF3	11	7	7	3	2	2	5	6	3	3	2	2	602.767	661.533	125.267	127.233	178.3
P31948	Stress-induced-phosphoprotein 1	STIP1	5	6	3	3	4	2	3	5	2	3	4	2	226.067	256.733	211.9	331.467	234.3
P06213	Insulin receptor	INSR	2	1	#N/A	3	2	#N/A	3	2	#N/A	3	2	#N/A	#N/A	#N/A	#N/A	#N/A	#N/A
O95433	Activator of 90 kDa heat shock protein ATPase homolog 1	AHSA1	9	#N/A	#N/A	2	#N/A	#N/A	2	#N/A	#N/A	2	#N/A	#N/A	#N/A	#N/A	#N/A	#N/A	#N/A
Q9Y5L0	Transportin-3	TNPO3	4	1	1	2	1	1	2	1	1	2	1	1	22	48.8333	45	33.8	40.3667
Q9NZT1	Calmodulin-like protein 5	CALML5	21	#N/A	5	2	#N/A	1	2	#N/A	1	2	#N/A	1	#N/A	#N/A	#N/A	#N/A	#N/A
Q8NF50	Dedicator of cytokinesis protein 8	DOCK8	2	1	1	3	1	2	3	1	2	3	1	2	125.033	173.167	336.833	253.2	282.333
Q9UKP4	A disintegrin and metalloproteinase with thrombospondin motifs 7	ADAMTS7	2	3	2	3	5	3	3	5	3	3	5	3	29.7	348.533	34.6667	13.8667	23.4
Q8NHG7	Small VCP/p97-interacting protein	SVIP	23	#N/A	14	2	#N/A	1	2	#N/A	1	2	#N/A	1	#N/A	#N/A	#N/A	#N/A	#N/A
Q9H2H9	Sodium-coupled neutral amino acid transporter 1	SLC38A1	4	5	6	2	3	3	2	3	4	2	3	3	130.833	224.067	426.3	354.133	300.9
Q92882	Osteoclast-stimulating factor 1	OSTF1	13	22	13	2	3	2	2	3	2	2	3	2	87.0333	124.433	183.933	163	185.367
O75223	Gamma-glutamylcyclotransferase	GGCT	5	5	#N/A	1	1	#N/A	2	1	#N/A	1	1	#N/A	#N/A	#N/A	#N/A	#N/A	#N/A
Q8NBM8	Prenylcysteine oxidase-like	PCYOX1L	4	4	5	2	2	3	2	2	3	2	2	3	100.5	76.6667	89.1	122.5	125.1
Q8NI99	Angiopoietin-related protein 6	ANGPTL6	6	4	4	3	2	2	3	2	2	2	1	1	309.567	503.333	245.733	316.9	331.533
P14550	Aldo-keto reductase family 1 member A1	AKR1A1	7	18	15	3	5	5	5	5	6	3	5	5	247.3	297.167	277.1	311.267	349
Q6P2Q9	Pre-mRNA-processing-splicing factor 8	PRPF8	1	0	0	2	1	1	2	1	1	2	1	1	68.7667	85.3	158.167	129.933	181.767
P17405	Sphingomyelin phosphodiesterase	SMPD1	4	4	5	2	2	3	2	2	3	2	2	3	82.7333	171.467	58.8333	54.2	86.6
Q14C87	Transmembrane protein 132D	TMEM132D	2	2	#N/A	1	1	#N/A	2	1	#N/A	1	1	#N/A	#N/A	#N/A	#N/A	#N/A	#N/A
P08697	Alpha-2-antiplasmin	SERPINF2	2	2	2	1	1	1	7	6	9	1	1	1	2264.33	2020.53	1772.5	1432.93	1874
Q00013	55 kDa erythrocyte membrane protein	MPP1	3	3	#N/A	1	1	#N/A	2	1	#N/A	1	1	#N/A	#N/A	#N/A	#N/A	#N/A	#N/A
Q13636	Ras-related protein Rab-31	RAB31	13	13	6	2	2	1	2	2	1	2	2	1	121.967	208.067	124.133	155.067	143.6
Q71UI9	Histone H2A.V	H2AFV	15	15	15	2	2	2	6	9	6	1	1	1	118.867	132.333	389.533	388.367	219.367
Q9Y2X3	Nucleolar protein 58	NOP58	3	#N/A	#N/A	1	#N/A	#N/A	1	#N/A	#N/A	1	#N/A	#N/A	#N/A	#N/A	#N/A	#N/A	#N/A
P28838	Cytosol aminopeptidase	LAP3	4	6	2	2	3	1	2	3	1	2	3	1	47.7667	71.2333	42.0333	58.2333	63.0333
P62906	60S ribosomal protein L10a	RPL10A	10	23	#N/A	2	5	#N/A	3	5	#N/A	2	5	#N/A	#N/A	#N/A	#N/A	#N/A	#N/A
Q8TB73	Protein NDNF	NDNF	5	8	6	3	4	3	3	4	3	3	4	3	98.3333	198.533	53.4333	61.5667	64.4667
O43399	Tumor protein D54	TPD52L2	9	9	#N/A	2	2	#N/A	3	2	#N/A	2	2	#N/A	#N/A	#N/A	#N/A	#N/A	#N/A
P48444	Coatomer subunit delta	ARCN1	5	5	4	2	3	2	2	4	3	2	3	2	66.4667	107.567	59.6333	49.4	80.8667
Q96D15	Reticulocalbin-3	RCN3	6	6	2	2	2	1	2	2	1	2	2	1	390.6	294.5	207.567	175	235.767
P55058	Phospholipid transfer protein	PLTP	2	2	6	1	1	2	3	2	4	1	1	2	266.733	196.033	190.4	165.233	267.133
Q9UKV8	Protein argonaute-2	AGO2	3	2	1	2	1	1	2	1	1	2	1	1	151.4	216	68.4333	61.2	107.967
Q9UQP3	Tenascin-N	TNN	2	2	3	2	2	3	2	2	3	2	2	3	61.4	114.5	74.6333	86.4	173.633
P32856	Syntaxin-2	STX2	7	7	7	2	2	2	2	2	2	2	2	2	520.233	494.433	115.433	152.8	139.733
Q9UL25	Ras-related protein Rab-21	RAB21	9	9	5	2	2	1	2	2	1	2	2	1	337.8	277.167	157.533	152.7	145.367
Q9UNF1	Melanoma-associated antigen D2	MAGED2	4	2	1	3	2	1	3	2	1	3	2	1	169.033	329.9	103.8	97.5333	135
Q08722	Leukocyte surface antigen CD47	CD47	5	9	9	2	3	3	5	5	5	2	3	3	252.467	276.9	446.833	373.467	186.133
Q99714	3-hydroxyacyl-CoA dehydrogenase type-2	HSD17B10	10	#N/A	#N/A	1	#N/A	#N/A	1	#N/A	#N/A	1	#N/A	#N/A	#N/A	#N/A	#N/A	#N/A	#N/A
O15212	Prefoldin subunit 6	PFDN6	9	19	20	1	2	2	2	2	2	1	2	2	71.2667	110.1	108.867	93	98.9667
Q99729	Heterogeneous nuclear ribonucleoprotein A/B	HNRNPAB	3	#N/A	3	1	#N/A	1	4	#N/A	3	1	#N/A	1	#N/A	#N/A	#N/A	#N/A	#N/A
P36405	ADP-ribosylation factor-like protein 3	ARL3	6	15	15	1	2	2	2	2	2	1	2	2	57	70.1333	50.5	68.5333	54.7667
Q93034	Cullin-5	CUL5	3	3	#N/A	2	2	#N/A	3	3	#N/A	2	2	#N/A	#N/A	#N/A	#N/A	#N/A	#N/A
P43034	Platelet-activating factor acetylhydrolase IB subunit alpha	PAFAH1B1	6	8	9	3	4	4	4	4	4	3	4	4	204.733	233.367	156.333	175.667	167.733
P33316	Deoxyuridine 5'-triphosphate nucleotidohydrolase, mitochondrial	DUT	8	8	8	2	2	2	2	3	2	2	2	2	116.267	94.8	309.667	392.667	164.767
Q9Y6W5	Wiskott-Aldrich syndrome protein family member 2	WASF2	6	9	5	2	3	2	2	3	2	2	3	2	41.3	55.1667	34.6	52.9667	40.6333
P08294	Extracellular superoxide dismutase [Cu-Zn]	SOD3	8	3	8	2	1	2	2	1	2	2	1	2	490.167	235.667	94.2	99.3667	109.233
O43681	ATPase ASNA1	ASNA1	9	9	10	4	4	4	4	4	4	4	4	4	162.633	176.767	177.4	195.333	176.5
Q9Y3Z3	Deoxynucleoside triphosphate triphosphohydrolase SAMHD1	SAMHD1	4	3	#N/A	2	2	#N/A	2	3	#N/A	2	2	#N/A	#N/A	#N/A	#N/A	#N/A	#N/A
P21266	Glutathione S-transferase Mu 3	GSTM3	7	7	7	2	2	2	3	2	3	2	2	2	190.367	303.6	185.367	212.867	321.367
O43633	Charged multivesicular body protein 2a	CHMP2A	4	4	7	1	1	2	3	3	3	1	1	2	424.267	485.833	1345.93	904.233	711.133
Q92747	Actin-related protein 2/3 complex subunit 1A	ARPC1A	10	5	5	3	2	2	3	2	2	3	2	2	266.867	299.5	167.367	235.267	195.733
P30044	Peroxiredoxin-5, mitochondrial	PRDX5	22	17	30	3	3	4	3	3	4	3	3	4	353.033	425.467	243.067	363.067	264.4
Q6ZRP7	Sulfhydryl oxidase 2	QSOX2	2	2	2	1	1	1	2	2	1	1	1	1	76.6333	81.3333	79.4333	107.767	93.9333
O43760	Synaptogyrin-2	SYNGR2	9	9	9	2	2	2	3	2	3	2	2	2	75.3333	148.533	265.833	190.4	265.133
Q9UBB4	Ataxin-10	ATXN10	7	8	#N/A	2	2	#N/A	2	2	#N/A	2	2	#N/A	#N/A	#N/A	#N/A	#N/A	#N/A
Q9NUN5	Probable lysosomal cobalamin transporter	LMBRD1	3	#N/A	#N/A	1	#N/A	#N/A	1	#N/A	#N/A	1	#N/A	#N/A	#N/A	#N/A	#N/A	#N/A	#N/A
Q8N1G4	Leucine-rich repeat-containing protein 47	LRRC47	5	#N/A	4	2	#N/A	1	2	#N/A	1	2	#N/A	1	#N/A	#N/A	#N/A	#N/A	#N/A
O60888	Protein CutA	CUTA	8	8	8	1	1	1	2	1	2	1	1	1	153.067	169.633	144.267	158.933	158.033
Q9Y4E8	Ubiquitin carboxyl-terminal hydrolase 15	USP15	3	2	#N/A	3	2	#N/A	3	2	#N/A	2	2	#N/A	#N/A	#N/A	#N/A	#N/A	#N/A
Q96P70	Importin-9	IPO9	3	#N/A	1	2	#N/A	1	2	#N/A	1	2	#N/A	1	#N/A	#N/A	#N/A	#N/A	#N/A
Q9BQS7	Hephaestin	HEPH	1	2	2	1	2	2	2	3	2	1	2	2	195.2	231.367	192.1	253.6	247.567
P00492	Hypoxanthine-guanine phosphoribosyltransferase	HPRT1	9	5	5	2	1	1	2	1	1	2	1	1	67.2333	88.7	125.667	172.5	107.033
P40429	60S ribosomal protein L13a	RPL13A	9	17	9	2	4	2	2	4	2	2	4	2	166.4	132.7	330.067	291.1	166.7
Q9H1J7	Protein Wnt-5b	WNT5B	7	8	7	3	3	3	3	3	3	1	2	3	227.533	482.9	118.633	96.0333	133.1
Q5D862	Filaggrin-2	FLG2	1	1	#N/A	2	2	#N/A	2	2	#N/A	2	2	#N/A	#N/A	#N/A	#N/A	#N/A	#N/A
Q13867	Bleomycin hydrolase	BLMH	7	7	11	3	3	5	3	3	6	3	3	5	174.3	240.5	266.433	319.333	284.933
Q13162	Peroxiredoxin-4	PRDX4	7	7	#N/A	2	2	#N/A	4	4	#N/A	1	1	#N/A	#N/A	#N/A	#N/A	#N/A	#N/A
P25940	Collagen alpha-3(V) chain	COL5A3	2	1	1	3	1	1	3	1	1	3	1	1	37.4	289.8	22.2667	21.1	36.1
Q9UBP4	Dickkopf-related protein 3	DKK3	7	7	7	1	1	1	1	1	1	1	1	1	58.8333	58.5667	38.8333	51.2667	47.1333
P13762	HLA class II histocompatibility antigen, DR beta 4 chain	HLA-DRB4	6	6	3	3	3	1	7	6	3	2	3	1	110.433	159.333	67.5667	767.267	94.9667
P98088	Mucin-5AC	MUC5AC	0	#N/A	#N/A	1	#N/A	#N/A	2	#N/A	#N/A	1	#N/A	#N/A	#N/A	#N/A	#N/A	#N/A	#N/A
Q9H0X4	Protein FAM234A	FAM234A	4	2	2	2	1	1	2	1	1	2	1	1	73.7667	226.367	80.3	246.433	111.433
Q06323	Proteasome activator complex subunit 1	PSME1	8	13	9	2	3	2	3	4	2	2	3	2	33.3333	33.8667	47.4333	67.1	47.2333
P67870	Casein kinase II subunit beta	CSNK2B	20	22	20	4	5	4	4	5	4	4	5	4	144.633	203.733	259.933	222.333	189.133
Q8TAL6	Fin bud initiation factor homolog	FIBIN	9	9	#N/A	2	2	#N/A	2	2	#N/A	2	2	#N/A	#N/A	#N/A	#N/A	#N/A	#N/A
P40261	Nicotinamide N-methyltransferase	NNMT	13	13	9	3	3	2	4	3	3	3	3	2	157.7	455.033	52.0667	56.7	74.5333
P16401	Histone H1.5	H1-5	8	12	12	2	3	3	3	5	4	1	2	2	426.233	790.133	88.9667	132.9	199.467
P49841	Glycogen synthase kinase-3 beta	GSK3B	4	#N/A	#N/A	1	#N/A	#N/A	1	#N/A	#N/A	1	#N/A	#N/A	#N/A	#N/A	#N/A	#N/A	#N/A
Q13185	Chromobox protein homolog 3	CBX3	8	8	#N/A	1	2	#N/A	1	2	#N/A	1	2	#N/A	#N/A	#N/A	#N/A	#N/A	#N/A
O43759	Synaptogyrin-1	SYNGR1	10	#N/A	5	2	#N/A	1	2	#N/A	1	2	#N/A	1	#N/A	#N/A	#N/A	#N/A	#N/A
Q9GZV4	Eukaryotic translation initiation factor 5A-2	EIF5A2	13	#N/A	#N/A	2	#N/A	#N/A	3	#N/A	#N/A	2	#N/A	#N/A	#N/A	#N/A	#N/A	#N/A	#N/A
Q8TER0	Sushi, nidogen and EGF-like domain-containing protein 1	SNED1	1	1	1	2	2	2	2	3	2	2	2	2	281.2	392.733	212.833	200.533	281.167
Q92692	Nectin-2	NECTIN2	4	4	1	2	2	1	2	2	1	2	2	1	43.4	70.9667	37.5667	111.367	97.2
P55209	Nucleosome assembly protein 1-like 1	NAP1L1	7	15	15	2	3	4	2	4	7	2	3	3	42.8667	56.4667	57.9	69.6333	55
P16157	Ankyrin-1	ANK1	1	1	1	2	1	1	2	1	1	2	1	1	64.6667	61.0333	35.6	41.8333	37.8333
P53992	Protein transport protein Sec24C	SEC24C	3	#N/A	2	2	#N/A	2	2	#N/A	2	2	#N/A	2	#N/A	#N/A	#N/A	#N/A	#N/A
P06727	Apolipoprotein A-IV	APOA4	6	3	6	2	1	2	2	1	2	2	1	2	207.233	130.9	128.967	110.067	149.633
P21941	Cartilage matrix protein	MATN1	4	4	2	2	2	1	2	2	1	2	2	1	166.233	217.933	147.333	160.8	165.8
Q92905	COP9 signalosome complex subunit 5	COPS5	7	7	7	3	3	3	3	3	3	3	3	3	121.133	146.033	152	131.967	146.933
Q9ULF5	Zinc transporter ZIP10	SLC39A10	3	2	2	3	2	2	3	2	2	3	2	2	97.1667	275.667	135.833	228.6	125.333
P37235	Hippocalcin-like protein 1	HPCAL1	16	16	23	3	3	4	3	4	4	3	3	4	109.433	125.267	137.533	132.867	124
Q03405	Urokinase plasminogen activator surface receptor	PLAUR	6	6	6	1	1	1	1	1	1	1	1	1	62.4333	121.867	44.3667	32.5667	31.5667
Q8TAD7	Overexpressed in colon carcinoma 1 protein	OCC1	21	21	#N/A	1	1	#N/A	1	1	#N/A	1	1	#N/A	#N/A	#N/A	#N/A	#N/A	#N/A
P08263	Glutathione S-transferase A1	GSTA1	8	5	8	2	1	2	4	2	3	1	1	2	261.6	317.3	196.133	171.633	281.3
P62753	40S ribosomal protein S6	RPS6	14	8	11	3	2	3	3	2	5	3	2	3	153.333	300.9	224.333	142.633	155.233
Q9UIW2	Plexin-A1	PLXNA1	1	2	1	3	4	2	3	4	2	3	4	2	73.5667	136.767	90.3	93.3333	101.367
P35573	Glycogen debranching enzyme	AGL	2	4	2	3	6	4	3	6	4	3	6	4	114.733	144.7	90.1667	121.633	112.367
Q04446	1,4-alpha-glucan-branching enzyme	GBE1	4	2	3	3	1	2	3	1	3	3	1	2	102.233	170.567	93.2667	102.333	114.3
O60784	Target of Myb protein 1	TOM1	4	2	#N/A	2	1	#N/A	2	1	#N/A	2	1	#N/A	#N/A	#N/A	#N/A	#N/A	#N/A
Q92835	Phosphatidylinositol 3,4,5-trisphosphate 5-phosphatase 1	INPP5D	2	2	3	3	3	4	3	3	4	3	3	4	109.1	144.467	191.6	221.033	253.933
Q15181	Inorganic pyrophosphatase	PPA1	10	11	6	2	3	2	2	3	2	2	3	2	83.2	143.533	181.7	174.433	118.8
Q9Y5X3	Sorting nexin-5	SNX5	6	3	2	2	1	1	2	1	1	2	1	1	107.833	141.133	168.633	210.333	214.867
P42566	Epidermal growth factor receptor substrate 15	EPS15	2	2	1	1	1	1	1	1	1	1	1	1	103.433	128.7	89.4333	115.2	104.933
P35916	Vascular endothelial growth factor receptor 3	FLT4	1	1	1	2	2	1	2	3	1	2	2	1	259.833	204.933	319.033	340.4	428.333
P13798	Acylamino-acid-releasing enzyme	APEH	4	4	5	3	3	4	3	3	4	3	3	4	87.1667	127.133	158.467	122.467	119.4
P35240	Merlin	NF2	4	5	2	3	2	1	3	2	1	3	2	1	102.7	166	138	321.9	122.733
P19784	Casein kinase II subunit alpha'	CSNK2A2	3	3	#N/A	1	1	#N/A	1	1	#N/A	1	1	#N/A	#N/A	#N/A	#N/A	#N/A	#N/A
P01911	HLA class II histocompatibility antigen, DRB1 beta chain	HLA-DRB1	9	#N/A	#N/A	3	#N/A	#N/A	7	#N/A	#N/A	1	#N/A	#N/A	#N/A	#N/A	#N/A	#N/A	#N/A
P62495	Eukaryotic peptide chain release factor subunit 1	ETF1	6	9	6	2	3	2	2	4	2	2	3	2	110.533	155.467	112.533	131.067	125.167
Q969Z4	Tumor necrosis factor receptor superfamily member 19L	RELT	4	4	#N/A	2	2	#N/A	3	2	#N/A	2	2	#N/A	#N/A	#N/A	#N/A	#N/A	#N/A
Q9UBV8	Peflin	PEF1	5	5	8	1	1	2	1	2	3	1	1	2	214.967	213.1	128.533	153.367	107.133
Q9HBH0	Rho-related GTP-binding protein RhoF	RHOF	9	18	13	3	4	3	3	4	3	3	4	3	134.933	121.4	168.7	484.367	138.767
O60551	Glycylpeptide N-tetradecanoyltransferase 2	NMT2	3	4	#N/A	1	2	#N/A	2	4	#N/A	1	2	#N/A	#N/A	#N/A	#N/A	#N/A	#N/A
P31153	S-adenosylmethionine synthase isoform type-2	MAT2A	6	10	#N/A	3	4	#N/A	3	4	#N/A	1	2	#N/A	#N/A	#N/A	#N/A	#N/A	#N/A
P19397	Leukocyte surface antigen CD53	CD53	10	10	7	3	3	2	18	12	8	3	3	2	159.067	218	1103.53	800.9	992.333
Q9BY76	Angiopoietin-related protein 4	ANGPTL4	5	5	3	2	2	1	2	2	1	2	2	1	257.533	721.9	57.7333	67.6333	87.8333
P56199	Integrin alpha-1	ITGA1	2	2	2	3	3	3	3	3	3	3	3	3	106.567	467.1	31.9	38.2333	70.3333
O43447	Peptidyl-prolyl cis-trans isomerase H	PPIH	11	15	17	2	3	4	2	3	4	2	3	3	98.9667	113.033	189.133	206.5	271.333
Q9P0J7	E3 ubiquitin-protein ligase KCMF1	KCMF1	4	#N/A	#N/A	1	#N/A	#N/A	1	#N/A	#N/A	1	#N/A	#N/A	#N/A	#N/A	#N/A	#N/A	#N/A
Q15746	Myosin light chain kinase, smooth muscle	MYLK	1	1	1	1	2	2	2	2	2	1	2	2	34.8333	38.6667	19.1667	25.2333	24.7
O00505	Importin subunit alpha-4	KPNA3	4	#N/A	2	2	#N/A	1	2	#N/A	1	2	#N/A	1	#N/A	#N/A	#N/A	#N/A	#N/A
Q9BY43	Charged multivesicular body protein 4a	CHMP4A	8	4	#N/A	2	1	#N/A	2	1	#N/A	2	1	#N/A	#N/A	#N/A	#N/A	#N/A	#N/A
Q9HB71	Calcyclin-binding protein	CACYBP	10	7	10	3	2	3	5	2	3	2	2	2	105.6	152.7	245.233	261.3	329.033
Q14392	Transforming growth factor beta activator LRRC32	LRRC32	2	2	#N/A	1	1	#N/A	1	1	#N/A	1	1	#N/A	#N/A	#N/A	#N/A	#N/A	#N/A
Q8NHP8	Putative phospholipase B-like 2	PLBD2	3	2	3	2	1	2	2	1	2	2	1	2	143.533	165.633	53.4	37.3	73.2333
O43813	Glutathione S-transferase LANCL1	LANCL1	6	6	3	1	1	1	1	1	1	1	1	1	47.8	60.1667	36.9667	42.5333	34.1333
P13693	Translationally-controlled tumor protein	TPT1	12	12	16	2	2	3	2	2	3	2	2	3	137.233	201.5	149.233	199.9	174.933
P60520	Gamma-aminobutyric acid receptor-associated protein-like 2	GABARAPL2	23	13	17	3	2	2	3	3	2	3	2	2	156.967	132.667	224.5	77.7333	87.0333
Q02241	Kinesin-like protein KIF23	KIF23	2	#N/A	#N/A	1	#N/A	#N/A	1	#N/A	#N/A	1	#N/A	#N/A	#N/A	#N/A	#N/A	#N/A	#N/A
Q9H1B5	Xylosyltransferase 2	XYLT2	2	1	2	2	1	2	2	1	2	2	1	2	147.833	157.067	99.2	134.367	123.867
P21926	CD9 antigen	CD9	7	4	7	2	1	2	3	1	3	2	1	2	369.033	1548.2	101.033	79.5	217.3
Q96EK6	Glucosamine 6-phosphate N-acetyltransferase	GNPNAT1	14	#N/A	14	2	#N/A	2	2	#N/A	2	2	#N/A	2	#N/A	#N/A	#N/A	#N/A	#N/A
O75312	Zinc finger protein ZPR1	ZPR1	3	3	3	1	1	1	2	2	1	1	1	1	99.8333	116.433	115.767	118.3	117.733
Q13347	Eukaryotic translation initiation factor 3 subunit I	EIF3I	6	6	6	2	2	2	2	2	2	2	2	2	60.2667	79.7	140.267	87.9	92.7667
Q3LXA3	Triokinase/FMN cyclase	TKFC	5	1	6	2	1	3	2	1	3	2	1	3	176.733	173.1	129.833	151.5	160.567
Q9NR45	Sialic acid synthase	NANS	6	2	6	2	1	2	2	1	2	2	1	2	105.633	780.567	140.333	77.8	116.733
Q92520	Protein FAM3C	FAM3C	13	#N/A	#N/A	2	#N/A	#N/A	2	#N/A	#N/A	2	#N/A	#N/A	#N/A	#N/A	#N/A	#N/A	#N/A
P13987	CD59 glycoprotein	CD59	16	16	16	2	2	3	2	5	7	2	2	3	393.6	454.033	55.5667	85.7333	67
Q9UBR2	Cathepsin Z	CTSZ	6	6	6	2	2	2	2	3	2	2	2	2	130.333	181.4	221.3	169.867	305.533
P31944	Caspase-14	CASP14	9	9	9	2	2	2	2	3	2	2	2	2	102.667	128.9	88.4333	105.833	108.267
Q7L2H7	Eukaryotic translation initiation factor 3 subunit M	EIF3M	7	5	#N/A	2	2	#N/A	2	2	#N/A	2	2	#N/A	#N/A	#N/A	#N/A	#N/A	#N/A
P10909	Clusterin	CLU	6	4	#N/A	3	2	#N/A	3	2	#N/A	3	2	#N/A	#N/A	#N/A	#N/A	#N/A	#N/A
Q8IZ07	Ankyrin repeat domain-containing protein 13A	ANKRD13A	2	#N/A	#N/A	1	#N/A	#N/A	1	#N/A	#N/A	1	#N/A	#N/A	#N/A	#N/A	#N/A	#N/A	#N/A
P48556	26S proteasome non-ATPase regulatory subunit 8	PSMD8	5	7	5	2	3	2	2	3	2	2	3	2	123.9	149.167	142.367	120.067	173.367
Q9UBQ0	Vacuolar protein sorting-associated protein 29	VPS29	10	12	10	2	2	2	2	2	2	2	2	2	201.3	276.367	270.033	207.933	256.2
Q13443	Disintegrin and metalloproteinase domain-containing protein 9	ADAM9	3	5	#N/A	1	2	#N/A	1	2	#N/A	1	2	#N/A	#N/A	#N/A	#N/A	#N/A	#N/A
Q9BTU6	Phosphatidylinositol 4-kinase type 2-alpha	PI4K2A	4	2	#N/A	2	1	#N/A	2	1	#N/A	2	1	#N/A	#N/A	#N/A	#N/A	#N/A	#N/A
P47897	Glutamine--tRNA ligase	QARS	3	4	2	3	4	2	3	4	2	2	3	1	76.9	152.5	219.633	144.3	198.267
Q9H9Q2	COP9 signalosome complex subunit 7b	COPS7B	7	12	7	1	2	1	2	2	1	1	2	1	43.2333	41.3667	44.9667	43.8	47.1333
Q05682	Caldesmon	CALD1	3	2	#N/A	3	2	#N/A	3	2	#N/A	3	2	#N/A	#N/A	#N/A	#N/A	#N/A	#N/A
P13807	Glycogen [starch] synthase, muscle	GYS1	2	2	1	2	2	1	2	2	1	2	2	1	94.2	112.967	78.6667	59.4667	88.8
P00740	Coagulation factor IX	F9	5	3	4	3	1	2	4	3	3	2	1	2	174.967	217.567	158.4	176.933	227.967
Q86XS8	E3 ubiquitin-protein ligase RNF130	RNF130	4	4	#N/A	1	1	#N/A	1	2	#N/A	1	1	#N/A	#N/A	#N/A	#N/A	#N/A	#N/A
P26373	60S ribosomal protein L13	RPL13	13	#N/A	#N/A	3	#N/A	#N/A	3	#N/A	#N/A	3	#N/A	#N/A	#N/A	#N/A	#N/A	#N/A	#N/A
Q6UWY5	Olfactomedin-like protein 1	OLFML1	6	#N/A	6	1	#N/A	1	2	#N/A	1	1	#N/A	1	#N/A	#N/A	#N/A	#N/A	#N/A
Q99733	Nucleosome assembly protein 1-like 4	NAP1L4	5	9	13	1	2	4	1	2	4	1	2	3	28.9	35.0667	51.0333	50.1333	37.5333
O15460	Prolyl 4-hydroxylase subunit alpha-2	P4HA2	4	#N/A	#N/A	2	#N/A	#N/A	2	#N/A	#N/A	2	#N/A	#N/A	#N/A	#N/A	#N/A	#N/A	#N/A
Q07065	Cytoskeleton-associated protein 4	CKAP4	4	#N/A	#N/A	1	#N/A	#N/A	1	#N/A	#N/A	1	#N/A	#N/A	#N/A	#N/A	#N/A	#N/A	#N/A
Q14376	UDP-glucose 4-epimerase	GALE	6	5	#N/A	2	2	#N/A	2	2	#N/A	2	2	#N/A	#N/A	#N/A	#N/A	#N/A	#N/A
P02679	Fibrinogen gamma chain	FGG	4	4	4	2	2	2	5	6	3	2	2	2	670.433	565.967	219.5	300.933	282.8
P04440	HLA class II histocompatibility antigen, DP beta 1 chain	HLA-DPB1	8	11	8	2	2	2	2	3	2	1	2	2	125.733	163.7	123.267	554.033	136.233
Q13884	Beta-1-syntrophin	SNTB1	4	6	#N/A	2	3	#N/A	2	3	#N/A	2	3	#N/A	#N/A	#N/A	#N/A	#N/A	#N/A
Q99436	Proteasome subunit beta type-7	PSMB7	8	11	14	2	3	3	2	3	3	2	3	3	186	232.433	190.567	132.933	196.733
Q96C23	Aldose 1-epimerase	GALM	7	7	2	2	2	1	2	2	1	2	2	1	411.633	602.3	503.433	261.467	790.167
Q8WTV0	Scavenger receptor class B member 1	SCARB1	4	1	1	2	1	1	3	2	2	2	1	1	165.5	214.867	434.167	629.3	404.867
P23246	Splicing factor, proline- and glutamine-rich	SFPQ	2	3	1	1	2	1	1	2	1	1	2	1	79.0667	86.7667	111.9	151.9	111.6
O60568	Multifunctional procollagen lysine hydroxylase and glycosyltransferase LH3	PLOD3	4	4	2	3	3	2	3	3	2	3	3	2	260.033	254.633	120.867	89.8	201.433
Q9Y625	Glypican-6	GPC6	3	3	3	1	1	2	1	1	2	1	1	2	145.633	246.067	57.5667	71.7	94.0333
Q8NBI5	Solute carrier family 43 member 3	SLC43A3	3	3	3	2	2	2	3	5	3	2	2	2	41.1333	85.6667	176.167	66.2333	106.967
P15374	Ubiquitin carboxyl-terminal hydrolase isozyme L3	UCHL3	11	11	11	2	2	2	2	2	2	2	2	2	73.7	82.6333	74.7	78.0667	75.9
P35080	Profilin-2	PFN2	10	10	#N/A	1	1	#N/A	1	1	#N/A	1	1	#N/A	#N/A	#N/A	#N/A	#N/A	#N/A
Q70J99	Protein unc-13 homolog D	UNC13D	2	1	2	2	1	2	2	1	2	2	1	2	260.433	328.9	113.633	150.833	140.767
Q92973	Transportin-1	TNPO1	2	6	6	2	4	4	3	5	5	2	4	4	40.5	57.6667	49.4333	51.5	69.3667
Q15942	Zyxin	ZYX	5	3	2	2	2	1	2	2	1	2	2	1	76.8333	142.767	67.4667	59	79.3667
Q9UIB8	SLAM family member 5	CD84	5	6	9	2	2	3	2	2	3	2	2	3	40.8	76.3	57.8	151.067	42.7
Q9UIG8	Solute carrier organic anion transporter family member 3A1	SLCO3A1	2	2	2	1	1	1	1	1	1	1	1	1	33.8333	122.367	25.5667	67.3667	25.4667
P05062	Fructose-bisphosphate aldolase B	ALDOB	6	12	#N/A	2	4	#N/A	2	6	#N/A	1	2	#N/A	#N/A	#N/A	#N/A	#N/A	#N/A
O14744	Protein arginine N-methyltransferase 5	PRMT5	3	5	5	2	3	3	2	3	3	2	3	3	154.767	144.333	281.4	174.467	206.7
O95197	Reticulon-3	RTN3	3	1	1	3	1	1	3	1	1	3	1	1	313.7	525.567	437.333	244.633	509.067
Q9UBX1	Cathepsin F	CTSF	4	4	#N/A	2	2	#N/A	2	2	#N/A	2	2	#N/A	#N/A	#N/A	#N/A	#N/A	#N/A
P02794	Ferritin heavy chain	FTH1	11	4	4	2	1	1	3	2	2	2	1	1	433.433	270.033	66.3333	147.467	90.5667
Q13232	Nucleoside diphosphate kinase 3	NME3	11	15	#N/A	2	3	#N/A	2	3	#N/A	2	3	#N/A	#N/A	#N/A	#N/A	#N/A	#N/A
P09467	Fructose-1,6-bisphosphatase 1	FBP1	6	6	#N/A	2	2	#N/A	4	2	#N/A	2	2	#N/A	#N/A	#N/A	#N/A	#N/A	#N/A
O60884	DnaJ homolog subfamily A member 2	DNAJA2	5	6	4	2	2	1	2	2	1	2	2	1	145.9	186.033	160.067	198.433	240.333
Q9UH65	Switch-associated protein 70	SWAP70	3	1	#N/A	2	1	#N/A	2	1	#N/A	2	1	#N/A	#N/A	#N/A	#N/A	#N/A	#N/A
P61086	Ubiquitin-conjugating enzyme E2 K	UBE2K	6	21	14	1	3	2	1	3	2	1	3	2	98.0333	116.533	104.167	131.2	105.4
Q3ZCW2	Galectin-related protein	LGALSL	6	12	12	1	2	2	1	2	2	1	2	2	295.433	356.767	319.8	268.967	368.367
P53041	Serine/threonine-protein phosphatase 5	PPP5C	4	6	4	2	3	2	2	3	2	2	3	2	115.667	198.567	131	135.967	154.033
O94985	Calsyntenin-1	CLSTN1	1	2	2	1	2	2	1	2	2	1	2	2	76.8333	74.4667	130.867	98.4667	217.7
P11215	Integrin alpha-M	ITGAM	2	#N/A	3	2	#N/A	3	2	#N/A	4	2	#N/A	3	#N/A	#N/A	#N/A	#N/A	#N/A
O15143	Actin-related protein 2/3 complex subunit 1B	ARPC1B	4	6	8	2	3	4	3	3	4	2	3	4	96.9667	135.267	142.567	89.8	129.5
Q96TA1	Protein Niban 2	NIBAN2	3	2	1	3	2	1	3	2	1	3	2	1	341.833	652.567	205.4	180.867	268.033
Q9UIK4	Death-associated protein kinase 2	DAPK2	5	5	#N/A	1	1	#N/A	1	1	#N/A	1	1	#N/A	#N/A	#N/A	#N/A	#N/A	#N/A
Q9HD89	Resistin	RETN	17	17	17	1	1	1	1	1	1	1	1	1	170.533	39.5	14.4667	20.8667	42.2
O15067	Phosphoribosylformylglycinamidine synthase	PFAS	1	1	2	2	1	2	2	1	2	2	1	2	137.633	322.9	168.367	176.633	174.567
O60664	Perilipin-3	PLIN3	6	13	#N/A	2	4	#N/A	2	4	#N/A	2	4	#N/A	#N/A	#N/A	#N/A	#N/A	#N/A
P61353	60S ribosomal protein L27	RPL27	13	13	13	2	2	2	3	2	2	2	2	2	207.3	156.033	286.3	323.4	209.7
Q9NTU7	Cerebellin-4	CBLN4	9	9	3	2	2	1	2	2	1	2	2	1	342.8	307.367	373.833	243.367	413.033
P19387	DNA-directed RNA polymerase II subunit RPB3	POLR2C	5	5	#N/A	1	1	#N/A	1	2	#N/A	1	1	#N/A	#N/A	#N/A	#N/A	#N/A	#N/A
P26447	Protein S100-A4	S100A4	17	8	17	2	1	2	3	2	3	2	1	2	228.3	143.2	287.533	228.433	636.567
P52895	Aldo-keto reductase family 1 member C2	AKR1C2	7	5	5	3	2	2	4	4	4	3	2	2	359.6	390.167	211.267	271.5	299.733
O95747	Serine/threonine-protein kinase OSR1	OXSR1	2	#N/A	4	1	#N/A	2	1	#N/A	2	1	#N/A	2	#N/A	#N/A	#N/A	#N/A	#N/A
Q5TBA9	Protein furry homolog	FRY	1	2	1	2	5	2	2	5	2	2	4	1	113.4	156.1	99.7333	101.6	127.933
P61011	Signal recognition particle 54 kDa protein	SRP54	4	4	2	1	1	1	1	1	1	1	1	1	47	96.2667	65.2667	81.3333	79.2667
Q8NFY4	Semaphorin-6D	SEMA6D	2	#N/A	#N/A	2	#N/A	#N/A	2	#N/A	#N/A	2	#N/A	#N/A	#N/A	#N/A	#N/A	#N/A	#N/A
Q9BWP8	Collectin-11	COLEC11	6	3	3	2	1	1	4	2	2	2	1	1	712.167	1001	392.133	508.333	723.933
P61221	ATP-binding cassette sub-family E member 1	ABCE1	3	7	7	1	3	3	1	3	3	1	3	3	107.367	173	176.567	139.533	150.333
Q07955	Serine/arginine-rich splicing factor 1	SRSF1	8	9	4	2	2	1	2	3	1	2	2	1	66.2333	83.0667	95.8333	99.8667	92.5333
P09496	Clathrin light chain A	CLTA	10	13	13	3	4	4	4	6	5	3	4	4	141.633	239	284.533	222.5	325.533
Q9BPX5	Actin-related protein 2/3 complex subunit 5-like protein	ARPC5L	8	16	8	1	2	1	1	2	1	1	2	1	43.5333	52.4333	77.4	123	57.3667
Q96JZ2	Hematopoietic SH2 domain-containing protein	HSH2D	5	5	11	1	1	3	1	3	4	1	1	3	48.7	48.7	43.1333	94.8333	40.3
Q5T1M5	FK506-binding protein 15	FKBP15	1	1	#N/A	1	1	#N/A	1	1	#N/A	1	1	#N/A	#N/A	#N/A	#N/A	#N/A	#N/A
Q13683	Integrin alpha-7	ITGA7	2	3	1	3	4	2	3	4	2	3	4	2	96.2333	1427.43	61.1	35.3333	77.4667
P23458	Tyrosine-protein kinase JAK1	JAK1	2	#N/A	#N/A	2	#N/A	#N/A	2	#N/A	#N/A	2	#N/A	#N/A	#N/A	#N/A	#N/A	#N/A	#N/A
Q7Z3C6	Autophagy-related protein 9A	ATG9A	2	2	#N/A	1	1	#N/A	2	2	#N/A	1	1	#N/A	#N/A	#N/A	#N/A	#N/A	#N/A
Q9GZU7	Carboxy-terminal domain RNA polymerase II polypeptide A small phosphatase 1	CTDSP1	4	4	4	1	1	1	1	1	1	1	1	1	105.733	169.2	182.967	270.267	169.167
Q8IXU6	Solute carrier family 35 member F2	SLC35F2	6	#N/A	#N/A	1	#N/A	#N/A	1	#N/A	#N/A	1	#N/A	#N/A	#N/A	#N/A	#N/A	#N/A	#N/A
P28161	Glutathione S-transferase Mu 2	GSTM2	8	11	8	1	2	1	1	2	1	1	1	1	74.0667	134.7	101.333	131.2	117.8
Q14703	Membrane-bound transcription factor site-1 protease	MBTPS1	2	1	#N/A	2	1	#N/A	2	1	#N/A	2	1	#N/A	#N/A	#N/A	#N/A	#N/A	#N/A
Q13217	DnaJ homolog subfamily C member 3	DNAJC3	4	3	2	2	2	1	2	2	1	2	2	1	344.233	398.667	441.567	390.4	480.567
Q7Z7M9	Polypeptide N-acetylgalactosaminyltransferase 5	GALNT5	1	1	#N/A	1	1	#N/A	1	1	#N/A	1	1	#N/A	#N/A	#N/A	#N/A	#N/A	#N/A
P62081	40S ribosomal protein S7	RPS7	10	#N/A	#N/A	2	#N/A	#N/A	3	#N/A	#N/A	2	#N/A	#N/A	#N/A	#N/A	#N/A	#N/A	#N/A
P49795	Regulator of G-protein signaling 19	RGS19	18	6	6	2	1	1	2	1	1	2	1	1	27.8333	28.4	70.1667	55.1667	38.2333
Q58EX2	Protein sidekick-2	SDK2	1	0	#N/A	2	1	#N/A	3	2	#N/A	2	1	#N/A	#N/A	#N/A	#N/A	#N/A	#N/A
O00303	Eukaryotic translation initiation factor 3 subunit F	EIF3F	3	4	3	1	2	1	2	2	1	1	2	1	99.6667	123.2	239.667	218.9	176.2
Q96BY6	Dedicator of cytokinesis protein 10	DOCK10	1	1	1	1	2	2	1	2	2	1	2	2	68.9	109.3	87.1	124.367	126.833
P55287	Cadherin-11	CDH11	3	4	3	2	3	2	2	3	2	2	3	2	157.6	212.467	227.133	193.6	272.567
O75976	Carboxypeptidase D	CPD	2	4	4	2	6	6	2	7	6	2	6	6	51.6	63.4667	79.9333	65.6667	162.667
P02656	Apolipoprotein C-III	APOC3	16	16	16	1	1	1	4	8	7	1	1	1	117.9	176.3	123.233	151.433	174.867
Q9Y4F9	Rho family-interacting cell polarization regulator 2	RIPOR2	2	2	#N/A	2	2	#N/A	2	2	#N/A	2	2	#N/A	#N/A	#N/A	#N/A	#N/A	#N/A
Q8IZ83	Aldehyde dehydrogenase family 16 member A1	ALDH16A1	2	1	1	2	1	1	2	1	1	2	1	1	108.333	172.633	103.133	103.3	132.067
P00439	Phenylalanine-4-hydroxylase	PAH	4	4	2	2	2	1	9	7	7	2	2	1	254.6	186.667	185.7	225.967	280.533
P62304	Small nuclear ribonucleoprotein E	SNRPE	25	25	12	2	2	1	2	2	1	2	2	1	93.6	102.4	255.3	152.7	157.367
Q8N5C1	Calcium homeostasis modulator protein 5	CALHM5	6	3	3	2	1	1	2	1	1	2	1	1	198.7	486.1	111.733	105.7	115.533
P35268	60S ribosomal protein L22	RPL22	19	19	9	2	2	1	2	2	1	2	2	1	144.9	141.167	312.667	213.167	172.1
O43556	Epsilon-sarcoglycan	SGCE	5	2	2	2	1	1	2	1	1	2	1	1	21.1667	44.5667	36.1333	35.7	47.1667
Q9BX97	Plasmalemma vesicle-associated protein	PLVAP	4	2	2	2	1	1	2	1	2	2	1	1	199.1	216	97.8333	103.833	144.833
Q8WXF1	Paraspeckle component 1	PSPC1	4	#N/A	#N/A	1	#N/A	#N/A	1	#N/A	#N/A	1	#N/A	#N/A	#N/A	#N/A	#N/A	#N/A	#N/A
O00754	Lysosomal alpha-mannosidase	MAN2B1	2	4	3	2	4	3	2	4	3	2	4	3	123.6	146.267	124.067	114.9	181.667
Q9P2R3	Rabankyrin-5	ANKFY1	3	2	#N/A	3	2	#N/A	3	2	#N/A	3	2	#N/A	#N/A	#N/A	#N/A	#N/A	#N/A
P49768	Presenilin-1	PSEN1	6	#N/A	#N/A	2	#N/A	#N/A	2	#N/A	#N/A	2	#N/A	#N/A	#N/A	#N/A	#N/A	#N/A	#N/A
Q9UNP9	Peptidyl-prolyl cis-trans isomerase E	PPIE	3	3	3	1	1	1	3	2	3	1	1	1	925.567	861.767	564.7	782.167	707.4
P59665	Neutrophil defensin 1	DEFA1	19	19	19	2	2	2	3	4	3	2	2	2	380.133	138.667	106.333	70.1333	107.3
Q9UNE7	E3 ubiquitin-protein ligase CHIP	STUB1	8	#N/A	3	2	#N/A	1	2	#N/A	1	2	#N/A	1	#N/A	#N/A	#N/A	#N/A	#N/A
P04066	Tissue alpha-L-fucosidase	FUCA1	2	2	2	1	1	1	1	1	1	1	1	1	111.8	116.967	78.8	108.7	91.8667
Q5T447	E3 ubiquitin-protein ligase HECTD3	HECTD3	2	2	2	1	1	2	2	2	3	1	1	2	56.5	65.1667	56.9333	65.7667	63.1
P02790	Hemopexin	HPX	5	5	#N/A	1	1	#N/A	1	1	#N/A	1	1	#N/A	#N/A	#N/A	#N/A	#N/A	#N/A
Q86VE9	Serine incorporator 5	SERINC5	5	5	2	2	2	1	2	2	1	2	2	1	104.567	172.333	245.2	205.133	162.367
P31327	Carbamoyl-phosphate synthase [ammonia], mitochondrial	CPS1	1	#N/A	#N/A	1	#N/A	#N/A	1	#N/A	#N/A	1	#N/A	#N/A	#N/A	#N/A	#N/A	#N/A	#N/A
Q14533	Keratin, type II cuticular Hb1	KRT81	4	#N/A	#N/A	2	#N/A	#N/A	2	#N/A	#N/A	1	#N/A	#N/A	#N/A	#N/A	#N/A	#N/A	#N/A
P04003	C4b-binding protein alpha chain	C4BPA	1	1	1	1	1	1	7	8	5	1	1	1	1877.83	1467.03	633.667	1174.27	1259.53
P05156	Complement factor I	CFI	3	3	3	2	2	2	3	3	5	2	2	2	233.133	224.933	215.1	176.7	267.2
Q9UBX5	Fibulin-5	FBLN5	4	2	#N/A	2	1	#N/A	3	1	#N/A	2	1	#N/A	#N/A	#N/A	#N/A	#N/A	#N/A
P18440	Arylamine N-acetyltransferase 1	NAT1	5	5	5	1	1	1	2	2	2	1	1	1	84.2	94.0667	59.4	80.9667	70.4
Q8TCZ2	CD99 antigen-like protein 2	CD99L2	6	#N/A	#N/A	1	#N/A	#N/A	1	#N/A	#N/A	1	#N/A	#N/A	#N/A	#N/A	#N/A	#N/A	#N/A
P20618	Proteasome subunit beta type-1	PSMB1	6	16	12	2	3	2	2	6	2	2	3	2	133.367	168.533	225.267	127.433	236.8
Q8N699	Myc target protein 1	MYCT1	5	17	5	1	3	1	1	4	1	1	3	1	160.567	184.667	99.6333	326.9	95.4333
P53999	Activated RNA polymerase II transcriptional coactivator p15	SUB1	9	9	16	1	1	2	1	1	2	1	1	2	72.6	126.6	149.067	110.267	238.1
P27824	Calnexin	CANX	3	1	1	2	1	1	2	1	1	2	1	1	157.567	311.933	179.333	97.5667	277.033
Q15843	NEDD8	NEDD8	14	#N/A	#N/A	1	#N/A	#N/A	1	#N/A	#N/A	1	#N/A	#N/A	#N/A	#N/A	#N/A	#N/A	#N/A
Q08830	Fibrinogen-like protein 1	FGL1	7	#N/A	#N/A	2	#N/A	#N/A	2	#N/A	#N/A	2	#N/A	#N/A	#N/A	#N/A	#N/A	#N/A	#N/A
Q9BS26	Endoplasmic reticulum resident protein 44	ERP44	6	#N/A	#N/A	2	#N/A	#N/A	2	#N/A	#N/A	2	#N/A	#N/A	#N/A	#N/A	#N/A	#N/A	#N/A
Q8N6G6	ADAMTS-like protein 1	ADAMTSL1	1	1	#N/A	2	2	#N/A	2	2	#N/A	2	2	#N/A	#N/A	#N/A	#N/A	#N/A	#N/A
Q9NZR2	Low-density lipoprotein receptor-related protein 1B	LRP1B	0	#N/A	#N/A	2	#N/A	#N/A	3	#N/A	#N/A	1	#N/A	#N/A	#N/A	#N/A	#N/A	#N/A	#N/A
Q07507	Dermatopontin	DPT	5	5	5	1	1	1	1	1	2	1	1	1	300.533	75.8333	55.9667	42.5333	75.6667
Q96PD5	N-acetylmuramoyl-L-alanine amidase	PGLYRP2	3	3	3	1	1	1	2	1	1	1	1	1	25.3333	25.6333	38	32	42.8333
Q9H2X0	Chordin	CHRD	2	2	2	1	1	1	1	1	1	1	1	1	62.6	60.7333	56.1667	36.4333	63.8333
Q13976	cGMP-dependent protein kinase 1	PRKG1	3	3	#N/A	1	1	#N/A	1	1	#N/A	1	1	#N/A	#N/A	#N/A	#N/A	#N/A	#N/A
Q03167	Transforming growth factor beta receptor type 3	TGFBR3	2	2	4	2	2	3	2	2	3	2	2	3	233.733	207.233	455.967	434.9	479.767
O76013	Keratin, type I cuticular Ha6	KRT36	3	#N/A	#N/A	2	#N/A	#N/A	3	#N/A	#N/A	1	#N/A	#N/A	#N/A	#N/A	#N/A	#N/A	#N/A
Q13094	Lymphocyte cytosolic protein 2	LCP2	3	2	#N/A	2	1	#N/A	2	1	#N/A	2	1	#N/A	#N/A	#N/A	#N/A	#N/A	#N/A
P11388	DNA topoisomerase 2-alpha	TOP2A	1	#N/A	#N/A	2	#N/A	#N/A	2	#N/A	#N/A	2	#N/A	#N/A	#N/A	#N/A	#N/A	#N/A	#N/A
Q15691	Microtubule-associated protein RP/EB family member 1	MAPRE1	9	16	6	3	3	2	5	3	3	3	3	2	226.067	239.833	380	328.567	400.7
Q02388	Collagen alpha-1(VII) chain	COL7A1	1	#N/A	#N/A	2	#N/A	#N/A	3	#N/A	#N/A	2	#N/A	#N/A	#N/A	#N/A	#N/A	#N/A	#N/A
Q9UHD1	Cysteine and histidine-rich domain-containing protein 1	CHORDC1	5	5	7	1	1	2	1	1	2	1	1	2	44	56.6667	59.7667	93.6	68.6667
P53985	Monocarboxylate transporter 1	SLC16A1	2	#N/A	7	1	#N/A	2	3	#N/A	2	1	#N/A	2	#N/A	#N/A	#N/A	#N/A	#N/A
Q9Y6M5	Zinc transporter 1	SLC30A1	2	4	2	1	2	1	1	3	2	1	2	1	155.2	203.967	280.633	278.767	195
P33993	DNA replication licensing factor MCM7	MCM7	2	4	4	1	3	2	1	3	2	1	3	2	67.3333	74.6667	104.433	87.1667	110.067
Q8TBF2	Prostamide/prostaglandin F synthase	PRXL2B	6	#N/A	#N/A	1	#N/A	#N/A	1	#N/A	#N/A	1	#N/A	#N/A	#N/A	#N/A	#N/A	#N/A	#N/A
Q13325	Interferon-induced protein with tetratricopeptide repeats 5	IFIT5	3	#N/A	3	1	#N/A	1	1	#N/A	1	1	#N/A	1	#N/A	#N/A	#N/A	#N/A	#N/A
Q9Y5K8	V-type proton ATPase subunit D	ATP6V1D	12	9	#N/A	2	1	#N/A	2	1	#N/A	2	1	#N/A	#N/A	#N/A	#N/A	#N/A	#N/A
Q96CX2	BTB/POZ domain-containing protein KCTD12	KCTD12	6	18	#N/A	2	5	#N/A	2	5	#N/A	2	5	#N/A	#N/A	#N/A	#N/A	#N/A	#N/A
Q14644	Ras GTPase-activating protein 3	RASA3	2	5	7	2	5	6	2	5	6	2	5	6	184.7	181.867	174.8	148.267	147.633
P49407	Beta-arrestin-1	ARRB1	3	3	#N/A	1	1	#N/A	1	1	#N/A	1	1	#N/A	#N/A	#N/A	#N/A	#N/A	#N/A
O76094	Signal recognition particle subunit SRP72	SRP72	2	#N/A	2	1	#N/A	1	1	#N/A	1	1	#N/A	1	#N/A	#N/A	#N/A	#N/A	#N/A
P46926	Glucosamine-6-phosphate isomerase 1	GNPDA1	5	8	5	1	2	1	1	2	1	1	2	1	158.133	131.433	103.067	82.9667	84.7333
P51809	Vesicle-associated membrane protein 7	VAMP7	8	4	#N/A	2	1	#N/A	2	1	#N/A	2	1	#N/A	#N/A	#N/A	#N/A	#N/A	#N/A
O00203	AP-3 complex subunit beta-1	AP3B1	2	#N/A	#N/A	2	#N/A	#N/A	2	#N/A	#N/A	2	#N/A	#N/A	#N/A	#N/A	#N/A	#N/A	#N/A
P43487	Ran-specific GTPase-activating protein	RANBP1	8	8	8	2	2	2	2	2	2	2	2	2	184.933	234.333	315.667	363.167	326.8
Q8WUM9	Sodium-dependent phosphate transporter 1	SLC20A1	2	3	2	1	2	1	1	2	1	1	2	1	198.533	221.1	188.333	238.933	148.767
O95084	Serine protease 23	PRSS23	8	2	2	2	1	1	2	1	2	2	1	1	362.4	1050	116.4	126.367	162.733
O43390	Heterogeneous nuclear ribonucleoprotein R	HNRNPR	3	#N/A	#N/A	2	#N/A	#N/A	2	#N/A	#N/A	1	#N/A	#N/A	#N/A	#N/A	#N/A	#N/A	#N/A
Q99983	Osteomodulin	OMD	4	2	2	2	1	1	3	2	1	2	1	1	271.567	423.6	360.033	224.8	508.567
Q9BQ67	Glutamate-rich WD repeat-containing protein 1	GRWD1	4	7	#N/A	1	2	#N/A	1	2	#N/A	1	2	#N/A	#N/A	#N/A	#N/A	#N/A	#N/A
Q9HD42	Charged multivesicular body protein 1a	CHMP1A	8	8	12	2	2	3	2	2	3	2	2	3	179.9	398.4	209.2	211.967	250.867
Q9H773	dCTP pyrophosphatase 1	DCTPP1	6	6	6	1	1	1	1	1	1	1	1	1	55.3	99.3667	370.2	364.167	213.333
P63218	Guanine nucleotide-binding protein G(I)/G(S)/G(O) subunit gamma-5	GNG5	24	24	13	2	2	1	2	3	1	2	2	1	189.533	309.833	441.133	193.2	443.1
Q658P3	Metalloreductase STEAP3	STEAP3	2	#N/A	2	1	#N/A	1	1	#N/A	1	1	#N/A	1	#N/A	#N/A	#N/A	#N/A	#N/A
P54852	Epithelial membrane protein 3	EMP3	9	9	9	1	1	1	1	1	1	1	1	1	107.533	246.2	138.5	135.967	154.2
P36959	GMP reductase 1	GMPR	3	3	#N/A	1	1	#N/A	1	1	#N/A	1	1	#N/A	#N/A	#N/A	#N/A	#N/A	#N/A
Q9NPG4	Protocadherin-12	PCDH12	1	2	1	1	2	1	1	2	1	1	2	1	72.6667	111.467	120.333	114.067	182.5
Q9HCY8	Protein S100-A14	S100A14	11	#N/A	11	1	#N/A	1	1	#N/A	1	1	#N/A	1	#N/A	#N/A	#N/A	#N/A	#N/A
Q86UD3	E3 ubiquitin-protein ligase MARCH3	MARCHF3	6	9	3	2	2	1	2	2	1	2	2	1	86.2333	294.233	29.5333	27.8	50.9
Q8TAG9	Exocyst complex component 6	EXOC6	1	#N/A	#N/A	1	#N/A	#N/A	1	#N/A	#N/A	1	#N/A	#N/A	#N/A	#N/A	#N/A	#N/A	#N/A
Q9H8M2	Bromodomain-containing protein 9	BRD9	1	1	1	1	1	1	8	10	11	1	1	1	336.233	668.467	296.767	383.733	402.033
P78369	Claudin-10	CLDN10	6	15	#N/A	1	3	#N/A	1	4	#N/A	1	3	#N/A	#N/A	#N/A	#N/A	#N/A	#N/A
Q92633	Lysophosphatidic acid receptor 1	LPAR1	5	2	2	2	1	1	2	1	1	2	1	1	107.067	231.5	22.6	34.0333	39.0333
Q13618	Cullin-3	CUL3	2	3	5	2	2	4	2	2	4	2	2	4	56.7	87	90.7333	132.467	98.5333
P28676	Grancalcin	GCA	8	9	5	2	2	1	2	2	1	2	2	1	109.8	80.9333	236.267	322.9	76.3333
Q8IWE4	DCN1-like protein 3	DCUN1D3	3	#N/A	#N/A	1	#N/A	#N/A	1	#N/A	#N/A	1	#N/A	#N/A	#N/A	#N/A	#N/A	#N/A	#N/A
P24158	Myeloblastin	PRTN3	5	5	5	1	1	1	1	1	1	1	1	1	101.367	144.533	164.267	114.833	176.433
P04180	Phosphatidylcholine-sterol acyltransferase	LCAT	3	3	3	1	1	1	1	1	3	1	1	1	244.133	258.767	315.167	339.567	387.167
Q9Y5P6	Mannose-1-phosphate guanyltransferase beta	GMPPB	3	6	6	1	2	2	2	3	2	1	2	2	335.667	360.1	242.033	246.933	259.2
P06132	Uroporphyrinogen decarboxylase	UROD	5	8	7	2	3	2	2	3	2	2	3	2	393.567	352	144.4	194.6	146.8
O75462	Cytokine receptor-like factor 1	CRLF1	3	3	#N/A	1	1	#N/A	1	1	#N/A	1	1	#N/A	#N/A	#N/A	#N/A	#N/A	#N/A
P05455	Lupus La protein	SSB	3	8	9	1	3	3	1	3	3	1	3	3	23.2667	21.6667	78.8	87.9333	46.1667
P0DOX8	Immunoglobulin lambda-1 light chain		7	#N/A	#N/A	2	#N/A	#N/A	3	#N/A	#N/A	2	#N/A	#N/A	#N/A	#N/A	#N/A	#N/A	#N/A
Q14956	Transmembrane glycoprotein NMB	GPNMB	3	3	#N/A	1	1	#N/A	1	1	#N/A	1	1	#N/A	#N/A	#N/A	#N/A	#N/A	#N/A
Q9NY33	Dipeptidyl peptidase 3	DPP3	3	3	5	1	1	2	2	1	2	1	1	2	37.5333	38.8667	31.9667	38.7	33.2667
O95965	Integrin beta-like protein 1	ITGBL1	3	2	#N/A	2	1	#N/A	2	1	#N/A	2	1	#N/A	#N/A	#N/A	#N/A	#N/A	#N/A
Q9Y5Y6	Suppressor of tumorigenicity 14 protein	ST14	1	2	1	1	2	1	1	2	1	1	2	1	54.0667	66.9	79.9333	44.9333	206.5
Q15370	Elongin-B	ELOB	13	14	13	2	2	2	2	2	2	2	2	2	419.133	522.333	433.233	469.4	508.2
Q9UL46	Proteasome activator complex subunit 2	PSME2	7	7	7	2	2	2	2	2	3	2	2	2	121.333	193.933	190.5	179.467	203.7
Q16853	Membrane primary amine oxidase	AOC3	2	2	3	2	2	3	3	3	5	2	2	3	291.067	539.533	155.5	122.933	242.967
P61077	Ubiquitin-conjugating enzyme E2 D3	UBE2D3	12	29	#N/A	2	3	#N/A	2	4	#N/A	2	3	#N/A	#N/A	#N/A	#N/A	#N/A	#N/A
Q9NRF8	CTP synthase 2	CTPS2	2	#N/A	#N/A	1	#N/A	#N/A	1	#N/A	#N/A	1	#N/A	#N/A	#N/A	#N/A	#N/A	#N/A	#N/A
O94915	Protein furry homolog-like	FRYL	1	1	1	2	3	3	2	3	3	2	2	2	104.633	172	120.733	142	135.633
Q9UNH7	Sorting nexin-6	SNX6	3	3	3	2	2	2	2	2	2	2	2	2	102.933	196.667	91.9333	104.667	116.067
P40616	ADP-ribosylation factor-like protein 1	ARL1	6	14	14	1	2	2	1	2	2	1	2	2	185.933	147.7	166.933	188.033	180.833
P36897	TGF-beta receptor type-1	TGFBR1	4	#N/A	4	1	#N/A	1	1	#N/A	1	1	#N/A	1	#N/A	#N/A	#N/A	#N/A	#N/A
O00148	ATP-dependent RNA helicase DDX39A	DDX39A	4	#N/A	4	2	#N/A	2	2	#N/A	2	2	#N/A	2	#N/A	#N/A	#N/A	#N/A	#N/A
P21291	Cysteine and glycine-rich protein 1	CSRP1	5	14	5	1	2	1	1	3	1	1	2	1	119.267	263.333	41.6667	58.8333	73
Q9UBQ5	Eukaryotic translation initiation factor 3 subunit K	EIF3K	6	6	6	1	1	1	1	1	1	1	1	1	104.433	115.833	272.933	191.3	175.8
Q6UWH4	Golgi-associated kinase 1B	GASK1B	2	2	2	1	1	1	1	1	1	1	1	1	27.2	81.0667	41.3667	49.9333	49.7667
Q99747	Gamma-soluble NSF attachment protein	NAPG	3	6	3	1	2	1	1	2	1	1	2	1	220.1	239.833	203.8	192.2	169.8
O14713	Integrin beta-1-binding protein 1	ITGB1BP1	8	16	16	1	2	2	1	2	2	1	2	2	67.0333	117.4	69.1	86.8333	64.0667
P05089	Arginase-1	ARG1	3	19	9	1	4	2	1	4	2	1	4	2	206.333	177.8	129.267	134.633	161.8
P09497	Clathrin light chain B	CLTB	7	4	17	2	1	4	2	1	4	2	1	4	138.4	176.933	225.267	140.6	297.8
O00187	Mannan-binding lectin serine protease 2	MASP2	3	3	4	2	2	2	3	2	3	2	2	2	225.633	250.3	139.6	159.833	189.7
P35659	Protein DEK	DEK	3	3	#N/A	1	1	#N/A	1	1	#N/A	1	1	#N/A	#N/A	#N/A	#N/A	#N/A	#N/A
Q14019	Coactosin-like protein	COTL1	13	13	13	2	2	2	3	3	3	2	2	2	183.8	270.033	332.867	240.633	307.7
Q9Y3E7	Charged multivesicular body protein 3	CHMP3	7	7	3	2	2	1	2	2	1	2	2	1	193.033	234.133	268.367	246.067	217.6
P51114	Fragile X mental retardation syndrome-related protein 1	FXR1	3	#N/A	#N/A	2	#N/A	#N/A	2	#N/A	#N/A	2	#N/A	#N/A	#N/A	#N/A	#N/A	#N/A	#N/A
O43684	Mitotic checkpoint protein BUB3	BUB3	5	#N/A	4	2	#N/A	1	2	#N/A	1	2	#N/A	1	#N/A	#N/A	#N/A	#N/A	#N/A
Q9BWD1	Acetyl-CoA acetyltransferase, cytosolic	ACAT2	4	10	4	2	3	2	3	4	3	2	3	2	350.567	419.467	379.1	283.267	403.9
O95394	Phosphoacetylglucosamine mutase	PGM3	2	#N/A	#N/A	1	#N/A	#N/A	1	#N/A	#N/A	1	#N/A	#N/A	#N/A	#N/A	#N/A	#N/A	#N/A
Q53H76	Phospholipase A1 member A	PLA1A	2	2	2	1	1	1	2	1	1	1	1	1	222.267	204.067	371.867	359.833	487.1
Q9C0C9	(E3-independent) E2 ubiquitin-conjugating enzyme	UBE2O	1	#N/A	1	1	#N/A	1	1	#N/A	1	1	#N/A	1	#N/A	#N/A	#N/A	#N/A	#N/A
P14209	CD99 antigen	CD99	5	5	5	1	1	1	1	1	1	1	1	1	34.6333	618.367	22.8667	66.0333	83.0333
O14817	Tetraspanin-4	TSPAN4	6	9	9	2	3	3	2	4	3	2	3	3	168.367	538	81	206.633	176.8
Q92572	AP-3 complex subunit sigma-1	AP3S1	6	6	6	1	1	1	1	1	1	1	1	1	93.9	202.267	70.1333	49.0333	97.9333
Q7Z460	CLIP-associating protein 1	CLASP1	1	1	3	1	2	3	1	2	3	1	2	3	51.6	43.2333	48.2333	54.7667	58.9
P49354	Protein farnesyltransferase/geranylgeranyltransferase type-1 subunit alpha	FNTA	3	7	3	1	2	1	1	2	2	1	2	1	293.367	298.367	210.1	257.433	245.6
Q9Y235	C->U-editing enzyme APOBEC-2	APOBEC2	10	7	#N/A	2	1	#N/A	2	1	#N/A	2	1	#N/A	#N/A	#N/A	#N/A	#N/A	#N/A
P02787	Serotransferrin	TF	3	3	5	2	2	3	7	5	5	2	2	3	147.7	232.633	293.8	46.3333	325.533
Q7RTV2	Glutathione S-transferase A5	GSTA5	7	4	#N/A	2	1	#N/A	2	1	#N/A	1	1	#N/A	#N/A	#N/A	#N/A	#N/A	#N/A
P79483	HLA class II histocompatibility antigen, DR beta 3 chain	HLA-DRB3	8	#N/A	#N/A	2	#N/A	#N/A	3	#N/A	#N/A	2	#N/A	#N/A	#N/A	#N/A	#N/A	#N/A	#N/A
Q86YV0	RAS protein activator like-3	RASAL3	1	1	#N/A	1	1	#N/A	1	1	#N/A	1	1	#N/A	#N/A	#N/A	#N/A	#N/A	#N/A
P34741	Syndecan-2	SDC2	4	#N/A	4	1	#N/A	1	1	#N/A	1	1	#N/A	1	#N/A	#N/A	#N/A	#N/A	#N/A
Q92619	Rho GTPase-activating protein 45	ARHGAP45	1	1	#N/A	1	2	#N/A	1	2	#N/A	1	2	#N/A	#N/A	#N/A	#N/A	#N/A	#N/A
P52888	Thimet oligopeptidase	THOP1	2	#N/A	#N/A	1	#N/A	#N/A	1	#N/A	#N/A	1	#N/A	#N/A	#N/A	#N/A	#N/A	#N/A	#N/A
P62857	40S ribosomal protein S28	RPS28	17	17	17	1	1	1	1	1	1	1	1	1	44.8333	53.8333	69.8	102.767	59.5333
Q14623	Indian hedgehog protein	IHH	3	3	3	1	1	1	1	1	1	1	1	1	52.4667	51.5333	37.3333	44.3	46.7667
P22059	Oxysterol-binding protein 1	OSBP	2	2	2	1	1	1	1	1	1	1	1	1	28.4333	47.3333	42.6	56.0667	52.1667
Q13093	Platelet-activating factor acetylhydrolase	PLA2G7	2	2	2	1	1	1	3	3	5	1	1	1	573.4	476.733	473.267	581	626.967
P46976	Glycogenin-1	GYG1	3	3	3	1	1	1	1	1	1	1	1	1	326.933	353.7	329.467	331.033	373.067
P07204	Thrombomodulin	THBD	2	#N/A	2	1	#N/A	1	1	#N/A	1	1	#N/A	1	#N/A	#N/A	#N/A	#N/A	#N/A
P20839	Inosine-5'-monophosphate dehydrogenase 1	IMPDH1	4	#N/A	#N/A	2	#N/A	#N/A	2	#N/A	#N/A	1	#N/A	#N/A	#N/A	#N/A	#N/A	#N/A	#N/A
P03952	Plasma kallikrein	KLKB1	1	1	1	1	1	1	2	1	1	1	1	1	571.733	567	314.3	104.933	629.133
P0DN79	Cystathionine beta-synthase-like protein	CBSL	2	2	2	1	1	1	1	1	1	1	1	1	33.0333	120.2	23.7	22.5667	64.4
Q14574	Desmocollin-3	DSC3	2	#N/A	2	1	#N/A	1	1	#N/A	1	1	#N/A	1	#N/A	#N/A	#N/A	#N/A	#N/A
P61201	COP9 signalosome complex subunit 2	COPS2	2	4	3	1	1	1	1	1	1	1	1	1	63.2	70.6333	71.9667	81.6667	73.6333
O60716	Catenin delta-1	CTNND1	2	4	1	2	4	1	2	4	1	2	4	1	121.067	469.5	56.1667	54.1333	106.067
P00387	NADH-cytochrome b5 reductase 3	CYB5R3	4	4	6	1	1	2	2	2	2	1	1	2	183.7	238.567	126.2	157.1	166.233
Q8WWQ8	Stabilin-2	STAB2	0	#N/A	0	1	#N/A	1	1	#N/A	1	1	#N/A	1	#N/A	#N/A	#N/A	#N/A	#N/A
P03973	Antileukoproteinase	SLPI	9	9	#N/A	1	1	#N/A	1	1	#N/A	1	1	#N/A	#N/A	#N/A	#N/A	#N/A	#N/A
Q02094	Ammonium transporter Rh type A	RHAG	2	2	2	1	1	1	3	2	1	1	1	1	51.5333	132.7	27.5	158.2	32.7
O43294	Transforming growth factor beta-1-induced transcript 1 protein	TGFB1I1	3	2	#N/A	1	1	#N/A	1	1	#N/A	1	1	#N/A	#N/A	#N/A	#N/A	#N/A	#N/A
Q9HC38	Glyoxalase domain-containing protein 4	GLOD4	4	4	7	1	1	2	1	3	4	1	1	2	92.1667	97.6	119.133	135.767	144.267
P35613	Basigin	BSG	4	9	9	2	3	3	2	7	4	2	3	3	141.833	357.767	261.633	219.733	238.233
Q9UQB8	Brain-specific angiogenesis inhibitor 1-associated protein 2	BAIAP2	2	2	2	1	1	1	1	1	1	1	1	1	41.5	58.5667	45.8667	91.7667	53.1333
P18621	60S ribosomal protein L17	RPL17	5	5	4	1	1	1	1	2	1	1	1	1	112.9	281.667	260.1	193	194.133
P60903	Protein S100-A10	S100A10	18	18	18	2	3	2	2	3	2	2	3	2	222	631.233	68.1667	66.6667	112
Q13568	Interferon regulatory factor 5	IRF5	2	#N/A	#N/A	1	#N/A	#N/A	1	#N/A	#N/A	1	#N/A	#N/A	#N/A	#N/A	#N/A	#N/A	#N/A
P33241	Lymphocyte-specific protein 1	LSP1	5	#N/A	#N/A	1	#N/A	#N/A	1	#N/A	#N/A	1	#N/A	#N/A	#N/A	#N/A	#N/A	#N/A	#N/A
P21246	Pleiotrophin	PTN	10	15	#N/A	2	3	#N/A	2	3	#N/A	2	3	#N/A	#N/A	#N/A	#N/A	#N/A	#N/A
Q15437	Protein transport protein Sec23B	SEC23B	2	#N/A	2	1	#N/A	1	1	#N/A	2	1	#N/A	1	#N/A	#N/A	#N/A	#N/A	#N/A
Q9BY32	Inosine triphosphate pyrophosphatase	ITPA	6	#N/A	#N/A	1	#N/A	#N/A	1	#N/A	#N/A	1	#N/A	#N/A	#N/A	#N/A	#N/A	#N/A	#N/A
Q9BV20	Methylthioribose-1-phosphate isomerase	MRI1	2	2	2	1	1	1	1	1	1	1	1	1	88.1	416.367	81.5	42.5667	130.5
Q86W42	THO complex subunit 6 homolog	THOC6	6	6	6	1	1	1	1	1	1	1	1	1	34.0333	42.5667	56.9	51.6	53.9
Q9H3U5	Major facilitator superfamily domain-containing protein 1	MFSD1	3	#N/A	3	1	#N/A	1	1	#N/A	1	1	#N/A	1	#N/A	#N/A	#N/A	#N/A	#N/A
O43704	Sulfotransferase family cytosolic 1B member 1	SULT1B1	3	#N/A	#N/A	1	#N/A	#N/A	1	#N/A	#N/A	1	#N/A	#N/A	#N/A	#N/A	#N/A	#N/A	#N/A
O75144	ICOS ligand	ICOSLG	3	3	3	1	1	1	1	1	1	1	1	1	115.4	140.167	207.833	176.9	204.467
P32969	60S ribosomal protein L9	RPL9	5	5	#N/A	1	1	#N/A	1	1	#N/A	1	1	#N/A	#N/A	#N/A	#N/A	#N/A	#N/A
O95302	Peptidyl-prolyl cis-trans isomerase FKBP9	FKBP9	3	3	3	1	1	1	1	1	1	1	1	1	31.3667	41.4333	67.1667	75.3	86.6333
P35625	Metalloproteinase inhibitor 3	TIMP3	8	4	4	2	1	1	2	1	2	2	1	1	95.6667	210.867	102.4	97.9	174.1
P35250	Replication factor C subunit 2	RFC2	5	#N/A	5	1	#N/A	1	1	#N/A	1	1	#N/A	1	#N/A	#N/A	#N/A	#N/A	#N/A
P62328	Thymosin beta-4	TMSB4X	32	16	32	2	1	2	7	4	5	2	1	2	177.267	870.3	35.1	34.6	83.8333
P48067	Sodium- and chloride-dependent glycine transporter 1	SLC6A9	2	2	#N/A	1	1	#N/A	1	1	#N/A	1	1	#N/A	#N/A	#N/A	#N/A	#N/A	#N/A
Q9NTJ3	Structural maintenance of chromosomes protein 4	SMC4	1	1	1	2	2	1	2	2	1	2	2	1	77.8667	86.6667	108.333	135.767	164.2
Q6ZMJ4	Interleukin-34	IL34	4	11	11	1	2	2	1	2	2	1	2	2	94.5333	360.567	52.6667	60.9333	68.8333
Q13596	Sorting nexin-1	SNX1	2	4	3	1	2	1	1	2	1	1	1	1	35.4667	66.5667	36	32.0667	38.2667
P07333	Macrophage colony-stimulating factor 1 receptor	CSF1R	2	#N/A	#N/A	1	#N/A	#N/A	1	#N/A	#N/A	1	#N/A	#N/A	#N/A	#N/A	#N/A	#N/A	#N/A
O75185	Calcium-transporting ATPase type 2C member 2	ATP2C2	2	#N/A	2	1	#N/A	1	1	#N/A	1	1	#N/A	1	#N/A	#N/A	#N/A	#N/A	#N/A
Q9NR30	Nucleolar RNA helicase 2	DDX21	1	3	1	1	2	1	1	2	1	1	2	1	54.7	81.6333	227.833	189.333	75.1333
P10155	60 kDa SS-A/Ro ribonucleoprotein	RO60	2	2	#N/A	1	1	#N/A	1	1	#N/A	1	1	#N/A	#N/A	#N/A	#N/A	#N/A	#N/A
Q15477	Helicase SKI2W	SKIV2L	1	#N/A	2	1	#N/A	2	1	#N/A	2	1	#N/A	2	#N/A	#N/A	#N/A	#N/A	#N/A
P10721	Mast/stem cell growth factor receptor Kit	KIT	1	#N/A	1	1	#N/A	1	1	#N/A	1	1	#N/A	1	#N/A	#N/A	#N/A	#N/A	#N/A
Q9NV70	Exocyst complex component 1	EXOC1	1	#N/A	#N/A	1	#N/A	#N/A	1	#N/A	#N/A	1	#N/A	#N/A	#N/A	#N/A	#N/A	#N/A	#N/A
O75427	Leucine-rich repeat and calponin homology domain-containing protein 4	LRCH4	5	2	2	2	1	1	2	1	1	2	1	1	49.5	40.0333	103.567	68.9333	101.533
Q8TC07	TBC1 domain family member 15	TBC1D15	2	2	2	1	1	1	1	1	1	1	1	1	52.2667	74.8	136.467	100.9	114.2
P05387	60S acidic ribosomal protein P2	RPLP2	10	14	24	1	1	2	1	1	2	1	1	2	218.033	213.067	295.667	203.233	184.7
Q9NR09	Baculoviral IAP repeat-containing protein 6	BIRC6	0	#N/A	#N/A	2	#N/A	#N/A	2	#N/A	#N/A	2	#N/A	#N/A	#N/A	#N/A	#N/A	#N/A	#N/A
Q9H7D7	WD repeat-containing protein 26	WDR26	2	1	2	2	1	2	2	1	2	2	1	2	61.0667	99.2	157.967	159.767	210
Q9Y223	Bifunctional UDP-N-acetylglucosamine 2-epimerase/N-acetylmannosamine kinase	GNE	2	2	4	1	1	2	1	1	2	1	1	2	127.433	130.967	85.1	101.6	106.4
O43426	Synaptojanin-1	SYNJ1	1	#N/A	1	1	#N/A	1	1	#N/A	1	1	#N/A	1	#N/A	#N/A	#N/A	#N/A	#N/A
Q9H3Z4	DnaJ homolog subfamily C member 5	DNAJC5	7	15	7	1	2	1	1	2	1	1	2	1	216.6	261.833	220.5	161	196.967
Q9NQX7	Integral membrane protein 2C	ITM2C	4	12	4	1	2	1	1	2	1	1	2	1	118.767	168.267	258.867	159.467	139.267
P40926	Malate dehydrogenase, mitochondrial	MDH2	3	#N/A	5	1	#N/A	1	1	#N/A	1	1	#N/A	1	#N/A	#N/A	#N/A	#N/A	#N/A
O14495	Phospholipid phosphatase 3	PLPP3	4	#N/A	#N/A	1	#N/A	#N/A	1	#N/A	#N/A	1	#N/A	#N/A	#N/A	#N/A	#N/A	#N/A	#N/A
P04632	Calpain small subunit 1	CAPNS1	4	6	3	1	2	1	1	2	1	1	2	1	187.7	308.467	221	271.9	330.4
P61966	AP-1 complex subunit sigma-1A	AP1S1	10	#N/A	#N/A	1	#N/A	#N/A	1	#N/A	#N/A	1	#N/A	#N/A	#N/A	#N/A	#N/A	#N/A	#N/A
P58107	Epiplakin	EPPK1	1	#N/A	2	2	#N/A	1	2	#N/A	1	1	#N/A	1	#N/A	#N/A	#N/A	#N/A	#N/A
Q15904	V-type proton ATPase subunit S1	ATP6AP1	2	#N/A	#N/A	1	#N/A	#N/A	1	#N/A	#N/A	1	#N/A	#N/A	#N/A	#N/A	#N/A	#N/A	#N/A
P61970	Nuclear transport factor 2	NUTF2	17	19	6	2	2	1	2	3	2	2	2	1	236.9	247.333	220.133	225.767	211.8
Q9UBN7	Histone deacetylase 6	HDAC6	1	#N/A	#N/A	1	#N/A	#N/A	1	#N/A	#N/A	1	#N/A	#N/A	#N/A	#N/A	#N/A	#N/A	#N/A
P06703	Protein S100-A6	S100A6	17	17	17	2	2	2	2	5	3	2	2	2	378.867	642.2	55.8333	47.2667	123.367
Q92900	Regulator of nonsense transcripts 1	UPF1	1	4	1	1	3	1	1	3	1	1	3	1	150.233	129	158.033	145.367	145.4
P15260	Interferon gamma receptor 1	IFNGR1	3	#N/A	2	2	#N/A	1	2	#N/A	1	2	#N/A	1	#N/A	#N/A	#N/A	#N/A	#N/A
Q86UD1	Out at first protein homolog	OAF	3	#N/A	#N/A	1	#N/A	#N/A	1	#N/A	#N/A	1	#N/A	#N/A	#N/A	#N/A	#N/A	#N/A	#N/A
P62310	U6 snRNA-associated Sm-like protein LSm3	LSM3	12	12	#N/A	1	1	#N/A	1	1	#N/A	1	1	#N/A	#N/A	#N/A	#N/A	#N/A	#N/A
P36969	Phospholipid hydroperoxide glutathione peroxidase	GPX4	5	#N/A	12	1	#N/A	2	1	#N/A	2	1	#N/A	2	#N/A	#N/A	#N/A	#N/A	#N/A
Q9NRX5	Serine incorporator 1	SERINC1	3	9	5	1	4	2	1	6	7	1	4	2	78.2	363.867	52.5	39.9333	50.1
P05783	Keratin, type I cytoskeletal 18	KRT18	4	#N/A	#N/A	2	#N/A	#N/A	3	#N/A	#N/A	1	#N/A	#N/A	#N/A	#N/A	#N/A	#N/A	#N/A
Q9HCU0	Endosialin	CD248	2	3	1	1	2	1	1	2	1	1	2	1	148.3	275.833	53.7	65.2667	72.2333
P43652	Afamin	AFM	2	2	1	2	2	1	6	5	3	2	2	1	128.4	112.3	437.6	242.5	413.8
Q9UBF2	Coatomer subunit gamma-2	COPG2	2	2	#N/A	2	2	#N/A	2	2	#N/A	1	1	#N/A	#N/A	#N/A	#N/A	#N/A	#N/A
P35542	Serum amyloid A-4 protein	SAA4	7	7	#N/A	1	1	#N/A	2	3	#N/A	1	1	#N/A	#N/A	#N/A	#N/A	#N/A	#N/A
O76021	Ribosomal L1 domain-containing protein 1	RSL1D1	2	2	#N/A	1	1	#N/A	1	1	#N/A	1	1	#N/A	#N/A	#N/A	#N/A	#N/A	#N/A
O95297	Myelin protein zero-like protein 1	MPZL1	3	3	#N/A	1	1	#N/A	1	1	#N/A	1	1	#N/A	#N/A	#N/A	#N/A	#N/A	#N/A
O14558	Heat shock protein beta-6	HSPB6	8	8	#N/A	1	1	#N/A	1	1	#N/A	1	1	#N/A	#N/A	#N/A	#N/A	#N/A	#N/A
Q9Y2H0	Disks large-associated protein 4	DLGAP4	2	2	#N/A	1	1	#N/A	1	1	#N/A	1	1	#N/A	#N/A	#N/A	#N/A	#N/A	#N/A
Q13098	COP9 signalosome complex subunit 1	GPS1	2	2	2	1	1	1	1	1	1	1	1	1	80.2333	128.9	157.367	164.7	150.3
P00326	Alcohol dehydrogenase 1C	ADH1C	2	2	#N/A	1	1	#N/A	1	1	#N/A	1	1	#N/A	#N/A	#N/A	#N/A	#N/A	#N/A
P33908	Mannosyl-oligosaccharide 1,2-alpha-mannosidase IA	MAN1A1	2	4	2	2	4	2	2	4	2	2	4	2	145.333	189.333	187.167	221.433	268.267
Q13492	Phosphatidylinositol-binding clathrin assembly protein	PICALM	1	1	3	1	1	2	1	1	2	1	1	2	188.967	352.067	161.333	190.533	194.667
Q16563	Synaptophysin-like protein 1	SYPL1	4	#N/A	#N/A	1	#N/A	#N/A	1	#N/A	#N/A	1	#N/A	#N/A	#N/A	#N/A	#N/A	#N/A	#N/A
Q9NX62	Golgi-resident adenosine 3',5'-bisphosphate 3'-phosphatase	IMPAD1	3	13	#N/A	1	3	#N/A	1	3	#N/A	1	3	#N/A	#N/A	#N/A	#N/A	#N/A	#N/A
Q15084	Protein disulfide-isomerase A6	PDIA6	3	7	3	1	2	1	1	2	1	1	2	1	84.8	99.1	148.633	136.067	219.767
Q8NI35	InaD-like protein	PATJ	0	0	#N/A	1	1	#N/A	3	1	#N/A	1	1	#N/A	#N/A	#N/A	#N/A	#N/A	#N/A
P47813	Eukaryotic translation initiation factor 1A, X-chromosomal	EIF1AX	8	#N/A	#N/A	1	#N/A	#N/A	1	#N/A	#N/A	1	#N/A	#N/A	#N/A	#N/A	#N/A	#N/A	#N/A
Q8IU68	Transmembrane channel-like protein 8	TMC8	2	3	2	2	3	2	2	3	2	2	3	2	63	129.6	110.3	230.033	120.833
Q4G0F5	Vacuolar protein sorting-associated protein 26B	VPS26B	4	#N/A	#N/A	1	#N/A	#N/A	1	#N/A	#N/A	1	#N/A	#N/A	#N/A	#N/A	#N/A	#N/A	#N/A
P05155	Plasma protease C1 inhibitor	SERPING1	3	3	1	2	2	1	3	2	1	2	2	1	91.3	99.8333	260.133	197.633	323.1
P48637	Glutathione synthetase	GSS	2	2	#N/A	1	1	#N/A	1	1	#N/A	1	1	#N/A	#N/A	#N/A	#N/A	#N/A	#N/A
P62888	60S ribosomal protein L30	RPL30	10	#N/A	16	1	#N/A	2	1	#N/A	4	1	#N/A	2	#N/A	#N/A	#N/A	#N/A	#N/A
Q9NUP9	Protein lin-7 homolog C	LIN7C	6	6	#N/A	1	1	#N/A	1	1	#N/A	1	1	#N/A	#N/A	#N/A	#N/A	#N/A	#N/A
Q9Y4D1	Disheveled-associated activator of morphogenesis 1	DAAM1	1	1	#N/A	1	1	#N/A	1	1	#N/A	1	1	#N/A	#N/A	#N/A	#N/A	#N/A	#N/A
P16035	Metalloproteinase inhibitor 2	TIMP2	6	#N/A	#N/A	2	#N/A	#N/A	2	#N/A	#N/A	2	#N/A	#N/A	#N/A	#N/A	#N/A	#N/A	#N/A
P53004	Biliverdin reductase A	BLVRA	6	#N/A	#N/A	2	#N/A	#N/A	2	#N/A	#N/A	2	#N/A	#N/A	#N/A	#N/A	#N/A	#N/A	#N/A
P01042	Kininogen-1	KNG1	1	1	1	1	1	1	1	1	2	1	1	1	135.233	157.6	295.4	213.167	302.767
O60678	Protein arginine N-methyltransferase 3	PRMT3	3	3	#N/A	1	1	#N/A	1	1	#N/A	1	1	#N/A	#N/A	#N/A	#N/A	#N/A	#N/A
O75326	Semaphorin-7A	SEMA7A	2	#N/A	#N/A	1	#N/A	#N/A	1	#N/A	#N/A	1	#N/A	#N/A	#N/A	#N/A	#N/A	#N/A	#N/A
P62854	40S ribosomal protein S26	RPS26	8	#N/A	8	1	#N/A	1	1	#N/A	1	1	#N/A	1	#N/A	#N/A	#N/A	#N/A	#N/A
Q8IX19	Mast cell-expressed membrane protein 1	MCEMP1	5	9	9	1	2	2	1	2	3	1	2	2	137.633	143.533	743.967	138.767	1140.43
P31785	Cytokine receptor common subunit gamma	IL2RG	4	4	#N/A	1	1	#N/A	1	1	#N/A	1	1	#N/A	#N/A	#N/A	#N/A	#N/A	#N/A
Q9H0W9	Ester hydrolase C11orf54	C11orf54	4	4	4	1	1	1	1	2	2	1	1	1	42.1667	58.2333	82.3	107.5	96.9333
Q92187	CMP-N-acetylneuraminate-poly-alpha-2,8-sialyltransferase	ST8SIA4	4	#N/A	#N/A	2	#N/A	#N/A	2	#N/A	#N/A	2	#N/A	#N/A	#N/A	#N/A	#N/A	#N/A	#N/A
P48449	Lanosterol synthase	LSS	2	2	#N/A	1	1	#N/A	1	1	#N/A	1	1	#N/A	#N/A	#N/A	#N/A	#N/A	#N/A
Q9Y315	Deoxyribose-phosphate aldolase	DERA	5	#N/A	#N/A	1	#N/A	#N/A	1	#N/A	#N/A	1	#N/A	#N/A	#N/A	#N/A	#N/A	#N/A	#N/A
Q969T9	WW domain-binding protein 2	WBP2	4	7	#N/A	1	2	#N/A	1	2	#N/A	1	2	#N/A	#N/A	#N/A	#N/A	#N/A	#N/A
P61769	Beta-2-microglobulin	B2M	8	17	8	1	2	1	1	2	1	1	2	1	63.5333	128.067	331.267	55.9	116.4
Q9BSQ5	Cerebral cavernous malformations 2 protein	CCM2	2	#N/A	#N/A	1	#N/A	#N/A	1	#N/A	#N/A	1	#N/A	#N/A	#N/A	#N/A	#N/A	#N/A	#N/A
Q9UI12	V-type proton ATPase subunit H	ATP6V1H	3	9	#N/A	1	3	#N/A	1	3	#N/A	1	3	#N/A	#N/A	#N/A	#N/A	#N/A	#N/A
Q9BRK5	45 kDa calcium-binding protein	SDF4	3	3	3	1	1	1	1	1	1	1	1	1	37.5667	54.6	25.6667	37.5667	39.2667
Q6E0U4	Dermokine	DMKN	2	#N/A	#N/A	1	#N/A	#N/A	1	#N/A	#N/A	1	#N/A	#N/A	#N/A	#N/A	#N/A	#N/A	#N/A
O94856	Neurofascin	NFASC	1	#N/A	#N/A	1	#N/A	#N/A	1	#N/A	#N/A	1	#N/A	#N/A	#N/A	#N/A	#N/A	#N/A	#N/A
Q8N357	Solute carrier family 35 member F6	SLC35F6	3	3	3	1	1	1	1	1	1	1	1	1	104.4	182.6	27.5667	22.9333	38.7333
P51665	26S proteasome non-ATPase regulatory subunit 7	PSMD7	3	#N/A	3	1	#N/A	1	1	#N/A	1	1	#N/A	1	#N/A	#N/A	#N/A	#N/A	#N/A
Q8NCG7	Sn1-specific diacylglycerol lipase beta	DAGLB	2	2	2	1	1	1	1	1	1	1	1	1	37.8	49.6333	73.1	76	84.2
Q969T7	7-methylguanosine phosphate-specific 5'-nucleotidase	NT5C3B	3	#N/A	#N/A	1	#N/A	#N/A	1	#N/A	#N/A	1	#N/A	#N/A	#N/A	#N/A	#N/A	#N/A	#N/A
Q13547	Histone deacetylase 1	HDAC1	2	#N/A	2	1	#N/A	1	1	#N/A	1	1	#N/A	1	#N/A	#N/A	#N/A	#N/A	#N/A
P46934	E3 ubiquitin-protein ligase NEDD4	NEDD4	1	3	2	1	3	2	1	4	4	1	3	2	89.0667	66.8333	41.4333	101.033	49.3
P12821	Angiotensin-converting enzyme	ACE	1	2	3	1	4	4	1	4	4	1	4	4	114.8	174.633	166.6	168.233	216.5
O60341	Lysine-specific histone demethylase 1A	KDM1A	2	#N/A	2	1	#N/A	1	1	#N/A	1	1	#N/A	1	#N/A	#N/A	#N/A	#N/A	#N/A
Q16719	Kynureninase	KYNU	2	2	#N/A	1	1	#N/A	1	1	#N/A	1	1	#N/A	#N/A	#N/A	#N/A	#N/A	#N/A
O60234	Glia maturation factor gamma	GMFG	6	6	11	1	1	2	2	2	2	1	1	2	481.033	590.367	633.567	770.6	671.067
Q9ULA0	Aspartyl aminopeptidase	DNPEP	3	#N/A	#N/A	1	#N/A	#N/A	1	#N/A	#N/A	1	#N/A	#N/A	#N/A	#N/A	#N/A	#N/A	#N/A
Q15257	Serine/threonine-protein phosphatase 2A activator	PTPA	3	#N/A	3	1	#N/A	1	1	#N/A	1	1	#N/A	1	#N/A	#N/A	#N/A	#N/A	#N/A
Q6UVY6	DBH-like monooxygenase protein 1	MOXD1	1	1	3	1	1	2	1	1	2	1	1	2	126.2	129.567	35.8333	33.4667	54.6333
P51674	Neuronal membrane glycoprotein M6-a	GPM6A	4	#N/A	#N/A	1	#N/A	#N/A	1	#N/A	#N/A	1	#N/A	#N/A	#N/A	#N/A	#N/A	#N/A	#N/A
Q99418	Cytohesin-2	CYTH2	4	#N/A	#N/A	1	#N/A	#N/A	1	#N/A	#N/A	1	#N/A	#N/A	#N/A	#N/A	#N/A	#N/A	#N/A
P07902	Galactose-1-phosphate uridylyltransferase	GALT	3	#N/A	3	1	#N/A	1	1	#N/A	1	1	#N/A	1	#N/A	#N/A	#N/A	#N/A	#N/A
Q99417	c-Myc-binding protein	MYCBP	9	9	#N/A	1	1	#N/A	1	1	#N/A	1	1	#N/A	#N/A	#N/A	#N/A	#N/A	#N/A
P00747	Plasminogen	PLG	1	2	1	1	2	1	3	5	1	1	2	1	375.567	321.6	478.3	283.6	593.9
Q6W4X9	Mucin-6	MUC6	0	#N/A	0	1	#N/A	1	1	#N/A	1	1	#N/A	1	#N/A	#N/A	#N/A	#N/A	#N/A
Q9UBS4	DnaJ homolog subfamily B member 11	DNAJB11	4	2	7	1	1	2	1	1	2	1	1	2	38.0333	93.1667	65.2333	34.8333	143.7
P54687	Branched-chain-amino-acid aminotransferase, cytosolic	BCAT1	3	3	#N/A	1	1	#N/A	1	1	#N/A	1	1	#N/A	#N/A	#N/A	#N/A	#N/A	#N/A
P12081	Histidine--tRNA ligase, cytoplasmic	HARS	4	3	#N/A	2	2	#N/A	2	2	#N/A	2	2	#N/A	#N/A	#N/A	#N/A	#N/A	#N/A
Q9UHY1	Nuclear receptor-binding protein	NRBP1	3	5	4	1	2	2	1	2	3	1	2	2	106.233	119.467	80.2667	93.1333	88.5667
Q92629	Delta-sarcoglycan	SGCD	3	#N/A	#N/A	1	#N/A	#N/A	1	#N/A	#N/A	1	#N/A	#N/A	#N/A	#N/A	#N/A	#N/A	#N/A
Q8N474	Secreted frizzled-related protein 1	SFRP1	5	5	#N/A	1	1	#N/A	1	1	#N/A	1	1	#N/A	#N/A	#N/A	#N/A	#N/A	#N/A
P49419	Alpha-aminoadipic semialdehyde dehydrogenase	ALDH7A1	3	2	#N/A	1	1	#N/A	1	1	#N/A	1	1	#N/A	#N/A	#N/A	#N/A	#N/A	#N/A
Q96M27	Protein PRRC1	PRRC1	3	#N/A	#N/A	1	#N/A	#N/A	1	#N/A	#N/A	1	#N/A	#N/A	#N/A	#N/A	#N/A	#N/A	#N/A
P52292	Importin subunit alpha-1	KPNA2	3	3	8	1	1	3	1	2	4	1	1	3	113	90.7667	125.467	222.9	150.033
Q15459	Splicing factor 3A subunit 1	SF3A1	1	1	1	1	1	1	1	1	1	1	1	1	46.5333	50.6667	91.1	61.7667	85.3
A5PLN9	Trafficking protein particle complex subunit 13	TRAPPC13	3	#N/A	#N/A	1	#N/A	#N/A	1	#N/A	#N/A	1	#N/A	#N/A	#N/A	#N/A	#N/A	#N/A	#N/A
Q13042	Cell division cycle protein 16 homolog	CDC16	2	#N/A	#N/A	1	#N/A	#N/A	1	#N/A	#N/A	1	#N/A	#N/A	#N/A	#N/A	#N/A	#N/A	#N/A
Q15025	TNFAIP3-interacting protein 1	TNIP1	1	5	1	1	3	1	1	3	1	1	3	1	55.2	151	258.133	54.2667	84.1333
Q9H3S7	Tyrosine-protein phosphatase non-receptor type 23	PTPN23	1	1	2	2	2	3	2	2	3	2	2	3	139.633	160.8	220.2	192.333	176.867
P62318	Small nuclear ribonucleoprotein Sm D3	SNRPD3	7	7	#N/A	1	1	#N/A	1	1	#N/A	1	1	#N/A	#N/A	#N/A	#N/A	#N/A	#N/A
P13598	Intercellular adhesion molecule 2	ICAM2	5	5	5	1	1	1	1	1	1	1	1	1	34.4	45.2667	88.3	174.4	59.9333
P09936	Ubiquitin carboxyl-terminal hydrolase isozyme L1	UCHL1	4	15	#N/A	1	3	#N/A	1	4	#N/A	1	3	#N/A	#N/A	#N/A	#N/A	#N/A	#N/A
Q9NRR8	CDC42 small effector protein 1	CDC42SE1	15	15	15	1	1	1	1	1	1	1	1	1	185.533	198.533	156.667	204.667	186.8
P35813	Protein phosphatase 1A	PPM1A	2	#N/A	#N/A	1	#N/A	#N/A	1	#N/A	#N/A	1	#N/A	#N/A	#N/A	#N/A	#N/A	#N/A	#N/A
Q96IV0	Peptide-N(4)-(N-acetyl-beta-glucosaminyl)asparagine amidase	NGLY1	2	2	2	1	1	1	1	1	1	1	1	1	36.2333	46.6667	42.1	48.4667	40.5
P19256	Lymphocyte function-associated antigen 3	CD58	4	#N/A	#N/A	1	#N/A	#N/A	1	#N/A	#N/A	1	#N/A	#N/A	#N/A	#N/A	#N/A	#N/A	#N/A
P09455	Retinol-binding protein 1	RBP1	12	#N/A	12	2	#N/A	2	2	#N/A	2	2	#N/A	2	#N/A	#N/A	#N/A	#N/A	#N/A
Q86SQ4	Adhesion G-protein coupled receptor G6	ADGRG6	2	1	1	2	1	1	2	1	1	2	1	1	11.4333	17.9333	31.7667	34.1	40.5333
Q8NES3	Beta-1,3-N-acetylglucosaminyltransferase lunatic fringe	LFNG	4	5	#N/A	2	2	#N/A	2	2	#N/A	2	2	#N/A	#N/A	#N/A	#N/A	#N/A	#N/A
P00568	Adenylate kinase isoenzyme 1	AK1	5	5	5	1	1	1	2	2	1	1	1	1	28.7	71.8667	16.8667	15.7667	29.4
P15291	Beta-1,4-galactosyltransferase 1	B4GALT1	4	2	2	2	1	1	4	3	1	2	1	1	18.5	17.5667	31.1667	37.5	36.1333
Q7Z6B0	Coiled-coil domain-containing protein 91	CCDC91	3	3	#N/A	1	1	#N/A	1	1	#N/A	1	1	#N/A	#N/A	#N/A	#N/A	#N/A	#N/A
Q05655	Protein kinase C delta type	PRKCD	2	#N/A	#N/A	1	#N/A	#N/A	1	#N/A	#N/A	1	#N/A	#N/A	#N/A	#N/A	#N/A	#N/A	#N/A
Q96CS7	Pleckstrin homology domain-containing family B member 2	PLEKHB2	4	7	#N/A	1	2	#N/A	1	2	#N/A	1	2	#N/A	#N/A	#N/A	#N/A	#N/A	#N/A
P54252	Ataxin-3	ATXN3	3	#N/A	#N/A	1	#N/A	#N/A	1	#N/A	#N/A	1	#N/A	#N/A	#N/A	#N/A	#N/A	#N/A	#N/A
P11908	Ribose-phosphate pyrophosphokinase 2	PRPS2	6	#N/A	4	2	#N/A	1	2	#N/A	1	2	#N/A	1	#N/A	#N/A	#N/A	#N/A	#N/A
Q10471	Polypeptide N-acetylgalactosaminyltransferase 2	GALNT2	2	2	#N/A	1	1	#N/A	1	1	#N/A	1	1	#N/A	#N/A	#N/A	#N/A	#N/A	#N/A
P78536	Disintegrin and metalloproteinase domain-containing protein 17	ADAM17	1	3	1	1	2	1	1	2	1	1	2	1	38.8333	286.567	14.0333	17.6	45.2667
Q8NC42	E3 ubiquitin-protein ligase RNF149	RNF149	3	#N/A	2	1	#N/A	1	1	#N/A	2	1	#N/A	1	#N/A	#N/A	#N/A	#N/A	#N/A
Q6P1K1	Heme transporter HRG1	SLC48A1	8	#N/A	#N/A	1	#N/A	#N/A	1	#N/A	#N/A	1	#N/A	#N/A	#N/A	#N/A	#N/A	#N/A	#N/A
Q9NY25	C-type lectin domain family 5 member A	CLEC5A	6	12	#N/A	1	2	#N/A	1	2	#N/A	1	2	#N/A	#N/A	#N/A	#N/A	#N/A	#N/A
Q96S44	EKC/KEOPS complex subunit TP53RK	TP53RK	4	4	#N/A	1	1	#N/A	1	1	#N/A	1	1	#N/A	#N/A	#N/A	#N/A	#N/A	#N/A
Q99805	Transmembrane 9 superfamily member 2	TM9SF2	1	1	2	1	1	1	1	1	1	1	1	1	229	190	213.8	197.833	191.367
Q53EL6	Programmed cell death protein 4	PDCD4	2	2	4	1	1	2	1	1	2	1	1	2	40.2	80	41.7	36.6333	36.1333
O95807	Transmembrane protein 50A	TMEM50A	6	#N/A	#N/A	1	#N/A	#N/A	1	#N/A	#N/A	1	#N/A	#N/A	#N/A	#N/A	#N/A	#N/A	#N/A
Q96AG4	Leucine-rich repeat-containing protein 59	LRRC59	3	3	#N/A	1	1	#N/A	1	1	#N/A	1	1	#N/A	#N/A	#N/A	#N/A	#N/A	#N/A
Q969X6	U3 small nucleolar RNA-associated protein 4 homolog	UTP4	2	2	2	1	1	1	1	1	1	1	1	1	53.9333	75	94.8	101.5	85.6333
P80297	Metallothionein-1X	MT1X	20	33	20	1	2	1	2	2	1	1	2	1	126.933	216.167	44.5333	33.7	79.2
Q8N584	Tetratricopeptide repeat protein 39C	TTC39C	2	2	#N/A	1	1	#N/A	1	1	#N/A	1	1	#N/A	#N/A	#N/A	#N/A	#N/A	#N/A
Q86Y38	Xylosyltransferase 1	XYLT1	1	1	1	1	1	1	1	1	1	1	1	1	46.8667	115.633	36.6667	29.3333	39.7333
Q9UKG1	DCC-interacting protein 13-alpha	APPL1	1	1	1	1	1	1	1	1	1	1	1	1	120.667	134.567	106.667	112.6	119.967
O95445	Apolipoprotein M	APOM	7	8	4	2	2	1	5	4	2	2	2	1	158.2	250.6	167.133	191.033	250.7
Q9NPR2	Semaphorin-4B	SEMA4B	2	2	1	2	2	1	2	2	1	2	2	1	113.133	210.9	190.3	147.733	252.767
O95183	Vesicle-associated membrane protein 5	VAMP5	7	7	#N/A	1	1	#N/A	1	1	#N/A	1	1	#N/A	#N/A	#N/A	#N/A	#N/A	#N/A
A6NDG6	Glycerol-3-phosphate phosphatase	PGP	3	3	3	1	1	1	1	1	1	1	1	1	273.533	262.167	187.833	205.367	190.233
O15131	Importin subunit alpha-6	KPNA5	2	#N/A	#N/A	1	#N/A	#N/A	1	#N/A	#N/A	1	#N/A	#N/A	#N/A	#N/A	#N/A	#N/A	#N/A
P09488	Glutathione S-transferase Mu 1	GSTM1	4	7	4	1	2	1	1	3	1	1	1	1	104.4	121.733	212.6	248.133	273.667
Q2TV78	Putative macrophage stimulating 1-like protein	MST1L	1	#N/A	#N/A	1	#N/A	#N/A	1	#N/A	#N/A	1	#N/A	#N/A	#N/A	#N/A	#N/A	#N/A	#N/A
P23352	Anosmin-1	ANOS1	1	#N/A	1	1	#N/A	1	1	#N/A	1	1	#N/A	1	#N/A	#N/A	#N/A	#N/A	#N/A
P50281	Matrix metalloproteinase-14	MMP14	2	4	#N/A	1	3	#N/A	1	3	#N/A	1	3	#N/A	#N/A	#N/A	#N/A	#N/A	#N/A
Q8NDZ4	Divergent protein kinase domain 2A	DIPK2A	2	#N/A	#N/A	1	#N/A	#N/A	1	#N/A	#N/A	1	#N/A	#N/A	#N/A	#N/A	#N/A	#N/A	#N/A
Q9H0E2	Toll-interacting protein	TOLLIP	5	#N/A	5	1	#N/A	1	2	#N/A	1	1	#N/A	1	#N/A	#N/A	#N/A	#N/A	#N/A
Q99598	Translin-associated protein X	TSNAX	3	3	3	1	1	1	1	1	1	1	1	1	75.1	84.8333	72.1667	58.2	71.1
O96019	Actin-like protein 6A	ACTL6A	3	3	#N/A	1	1	#N/A	1	1	#N/A	1	1	#N/A	#N/A	#N/A	#N/A	#N/A	#N/A
P14324	Farnesyl pyrophosphate synthase	FDPS	5	#N/A	4	2	#N/A	1	2	#N/A	1	2	#N/A	1	#N/A	#N/A	#N/A	#N/A	#N/A
P48426	Phosphatidylinositol 5-phosphate 4-kinase type-2 alpha	PIP4K2A	3	8	6	1	3	2	1	4	3	1	3	2	258.333	226.8	141.467	193.467	159.5
O00308	NEDD4-like E3 ubiquitin-protein ligase WWP2	WWP2	1	#N/A	#N/A	1	#N/A	#N/A	1	#N/A	#N/A	1	#N/A	#N/A	#N/A	#N/A	#N/A	#N/A	#N/A
O60749	Sorting nexin-2	SNX2	2	5	#N/A	1	3	#N/A	1	3	#N/A	1	2	#N/A	#N/A	#N/A	#N/A	#N/A	#N/A
P28906	Hematopoietic progenitor cell antigen CD34	CD34	2	2	4	1	1	2	1	1	2	1	1	2	47.3	76.2667	26.6333	943.633	23.4
O00300	Tumor necrosis factor receptor superfamily member 11B	TNFRSF11B	2	2	#N/A	1	1	#N/A	1	1	#N/A	1	1	#N/A	#N/A	#N/A	#N/A	#N/A	#N/A
Q9Y5K6	CD2-associated protein	CD2AP	1	#N/A	#N/A	1	#N/A	#N/A	1	#N/A	#N/A	1	#N/A	#N/A	#N/A	#N/A	#N/A	#N/A	#N/A
Q9NR19	Acetyl-coenzyme A synthetase, cytoplasmic	ACSS2	1	#N/A	#N/A	1	#N/A	#N/A	1	#N/A	#N/A	1	#N/A	#N/A	#N/A	#N/A	#N/A	#N/A	#N/A
P35590	Tyrosine-protein kinase receptor Tie-1	TIE1	1	1	#N/A	1	1	#N/A	1	1	#N/A	1	1	#N/A	#N/A	#N/A	#N/A	#N/A	#N/A
P50440	Glycine amidinotransferase, mitochondrial	GATM	4	#N/A	#N/A	1	#N/A	#N/A	1	#N/A	#N/A	1	#N/A	#N/A	#N/A	#N/A	#N/A	#N/A	#N/A
Q9UQM7	Calcium/calmodulin-dependent protein kinase type II subunit alpha	CAMK2A	2	3	#N/A	1	1	#N/A	1	1	#N/A	1	1	#N/A	#N/A	#N/A	#N/A	#N/A	#N/A
Q15233	Non-POU domain-containing octamer-binding protein	NONO	2	#N/A	2	1	#N/A	1	1	#N/A	1	1	#N/A	1	#N/A	#N/A	#N/A	#N/A	#N/A
P61764	Syntaxin-binding protein 1	STXBP1	3	2	#N/A	2	1	#N/A	2	1	#N/A	1	1	#N/A	#N/A	#N/A	#N/A	#N/A	#N/A
P17050	Alpha-N-acetylgalactosaminidase	NAGA	4	#N/A	#N/A	1	#N/A	#N/A	1	#N/A	#N/A	1	#N/A	#N/A	#N/A	#N/A	#N/A	#N/A	#N/A
Q9HB19	Pleckstrin homology domain-containing family A member 2	PLEKHA2	3	3	#N/A	1	1	#N/A	1	1	#N/A	1	1	#N/A	#N/A	#N/A	#N/A	#N/A	#N/A
P43235	Cathepsin K	CTSK	5	#N/A	#N/A	2	#N/A	#N/A	2	#N/A	#N/A	2	#N/A	#N/A	#N/A	#N/A	#N/A	#N/A	#N/A
Q9Y6M4	Casein kinase I isoform gamma-3	CSNK1G3	2	4	4	1	2	2	1	2	2	1	2	2	85.8	111.433	127.4	138	116.733
Q9BXB4	Oxysterol-binding protein-related protein 11	OSBPL11	1	1	#N/A	1	1	#N/A	1	1	#N/A	1	1	#N/A	#N/A	#N/A	#N/A	#N/A	#N/A
Q9Y224	RNA transcription, translation and transport factor protein	RTRAF	4	#N/A	4	1	#N/A	1	1	#N/A	1	1	#N/A	1	#N/A	#N/A	#N/A	#N/A	#N/A
Q13501	Sequestosome-1	SQSTM1	3	#N/A	#N/A	1	#N/A	#N/A	1	#N/A	#N/A	1	#N/A	#N/A	#N/A	#N/A	#N/A	#N/A	#N/A
P16930	Fumarylacetoacetase	FAH	2	#N/A	2	1	#N/A	1	1	#N/A	1	1	#N/A	1	#N/A	#N/A	#N/A	#N/A	#N/A
Q9UP83	Conserved oligomeric Golgi complex subunit 5	COG5	1	#N/A	#N/A	1	#N/A	#N/A	1	#N/A	#N/A	1	#N/A	#N/A	#N/A	#N/A	#N/A	#N/A	#N/A
Q9BVA0	Katanin p80 WD40 repeat-containing subunit B1	KATNB1	2	#N/A	#N/A	1	#N/A	#N/A	1	#N/A	#N/A	1	#N/A	#N/A	#N/A	#N/A	#N/A	#N/A	#N/A
Q9BRA2	Thioredoxin domain-containing protein 17	TXNDC17	7	#N/A	#N/A	1	#N/A	#N/A	1	#N/A	#N/A	1	#N/A	#N/A	#N/A	#N/A	#N/A	#N/A	#N/A
P12429	Annexin A3	ANXA3	3	#N/A	3	1	#N/A	1	2	#N/A	1	1	#N/A	1	#N/A	#N/A	#N/A	#N/A	#N/A
Q6PGP7	Tetratricopeptide repeat protein 37	TTC37	1	#N/A	#N/A	1	#N/A	#N/A	1	#N/A	#N/A	1	#N/A	#N/A	#N/A	#N/A	#N/A	#N/A	#N/A
O75781	Paralemmin-1	PALM	3	3	3	1	1	1	1	1	1	1	1	1	34.8667	233.433	20.6	33.6333	39.6667
P49207	60S ribosomal protein L34	RPL34	6	14	14	1	2	2	1	2	2	1	2	2	33.8	53.5333	56.3333	44.4667	69.7333
P16949	Stathmin	STMN1	5	5	13	1	1	2	1	1	2	1	1	2	238.7	321.133	316.533	204	406.867
P02671	Fibrinogen alpha chain	FGA	2	1	2	2	1	2	2	4	3	2	1	2	219.9	237.567	175.967	184.933	282.867
Q16827	Receptor-type tyrosine-protein phosphatase O	PTPRO	1	#N/A	#N/A	1	#N/A	#N/A	1	#N/A	#N/A	1	#N/A	#N/A	#N/A	#N/A	#N/A	#N/A	#N/A
Q92911	Sodium/iodide cotransporter	SLC5A5	2	2	#N/A	1	1	#N/A	1	1	#N/A	1	1	#N/A	#N/A	#N/A	#N/A	#N/A	#N/A
P30740	Leukocyte elastase inhibitor	SERPINB1	4	5	#N/A	1	2	#N/A	1	2	#N/A	1	2	#N/A	#N/A	#N/A	#N/A	#N/A	#N/A
Q8NE01	Metal transporter CNNM3	CNNM3	1	#N/A	#N/A	1	#N/A	#N/A	1	#N/A	#N/A	1	#N/A	#N/A	#N/A	#N/A	#N/A	#N/A	#N/A
P61254	60S ribosomal protein L26	RPL26	6	6	#N/A	1	1	#N/A	1	1	#N/A	1	1	#N/A	#N/A	#N/A	#N/A	#N/A	#N/A
P26368	Splicing factor U2AF 65 kDa subunit	U2AF2	2	6	#N/A	1	2	#N/A	1	2	#N/A	1	2	#N/A	#N/A	#N/A	#N/A	#N/A	#N/A
Q9Y5F8	Protocadherin gamma-B7	PCDHGB7	2	2	#N/A	1	1	#N/A	1	1	#N/A	1	1	#N/A	#N/A	#N/A	#N/A	#N/A	#N/A
Q14444	Caprin-1	CAPRIN1	1	#N/A	1	1	#N/A	1	1	#N/A	1	1	#N/A	1	#N/A	#N/A	#N/A	#N/A	#N/A
P15586	N-acetylglucosamine-6-sulfatase	GNS	2	2	5	1	1	2	1	1	2	1	1	2	54.6	31.3667	26.4667	24.3667	39.3
Q9BZP6	Acidic mammalian chitinase	CHIA	2	2	#N/A	1	1	#N/A	2	1	#N/A	1	1	#N/A	#N/A	#N/A	#N/A	#N/A	#N/A
P46779	60S ribosomal protein L28	RPL28	6	6	11	1	1	2	1	1	2	1	1	2	174.7	173.967	347.733	301.233	228.067
Q5H9R7	Serine/threonine-protein phosphatase 6 regulatory subunit 3	PPP6R3	1	2	#N/A	1	2	#N/A	1	2	#N/A	1	2	#N/A	#N/A	#N/A	#N/A	#N/A	#N/A
Q96H20	Vacuolar-sorting protein SNF8	SNF8	3	3	8	1	1	2	1	1	2	1	1	2	46.4	57.7333	141.867	179.767	130.3
Q96BX8	MOB kinase activator 3A	MOB3A	4	4	4	1	1	1	1	1	1	1	1	1	19.4667	46.4333	100.9	58.5667	72.6333
P15559	NAD(P)H dehydrogenase [quinone] 1	NQO1	3	3	3	1	1	1	1	1	1	1	1	1	60.0667	269.9	20.9667	24.4333	39.7333
P16671	Platelet glycoprotein 4	CD36	2	2	2	1	1	1	1	3	1	1	1	1	465.667	462.1	303.833	345.167	348.433
Q13247	Serine/arginine-rich splicing factor 6	SRSF6	3	3	3	1	1	1	1	1	1	1	1	1	154.967	158.533	158.667	203.033	206.633
O75503	Ceroid-lipofuscinosis neuronal protein 5	CLN5	3	#N/A	#N/A	1	#N/A	#N/A	1	#N/A	#N/A	1	#N/A	#N/A	#N/A	#N/A	#N/A	#N/A	#N/A
Q5T6V5	Queuosine salvage protein	C9orf64	2	#N/A	2	1	#N/A	1	1	#N/A	1	1	#N/A	1	#N/A	#N/A	#N/A	#N/A	#N/A
P28074	Proteasome subunit beta type-5	PSMB5	3	6	6	1	2	2	1	2	2	1	2	2	331.9	615.5	224.1	152.033	251.833
Q9Y3U8	60S ribosomal protein L36	RPL36	10	10	10	1	1	1	1	2	1	1	1	1	49.5	59.5	89.2667	74.2	61.9
P00813	Adenosine deaminase	ADA	2	#N/A	#N/A	1	#N/A	#N/A	1	#N/A	#N/A	1	#N/A	#N/A	#N/A	#N/A	#N/A	#N/A	#N/A
P16298	Serine/threonine-protein phosphatase 2B catalytic subunit beta isoform	PPP3CB	2	2	#N/A	1	1	#N/A	1	1	#N/A	1	1	#N/A	#N/A	#N/A	#N/A	#N/A	#N/A
Q9Y5K5	Ubiquitin carboxyl-terminal hydrolase isozyme L5	UCHL5	2	#N/A	#N/A	1	#N/A	#N/A	1	#N/A	#N/A	1	#N/A	#N/A	#N/A	#N/A	#N/A	#N/A	#N/A
Q9BUD6	Spondin-2	SPON2	2	2	#N/A	1	1	#N/A	1	2	#N/A	1	1	#N/A	#N/A	#N/A	#N/A	#N/A	#N/A
Q9HCM3	UPF0606 protein KIAA1549	KIAA1549	1	1	1	1	1	1	1	1	1	1	1	1	40.3333	45.1	41.2333	52.6667	54.5333
P98171	Rho GTPase-activating protein 4	ARHGAP4	1	1	1	1	1	1	1	1	1	1	1	1	45.4	161.467	53.4667	22.0333	76.5333
P51452	Dual specificity protein phosphatase 3	DUSP3	10	10	10	1	1	1	2	1	1	1	1	1	199.367	178.933	307.4	201.333	274.3
O00338	Sulfotransferase 1C2	SULT1C2	3	#N/A	#N/A	1	#N/A	#N/A	1	#N/A	#N/A	1	#N/A	#N/A	#N/A	#N/A	#N/A	#N/A	#N/A
P23743	Diacylglycerol kinase alpha	DGKA	1	#N/A	#N/A	1	#N/A	#N/A	1	#N/A	#N/A	1	#N/A	#N/A	#N/A	#N/A	#N/A	#N/A	#N/A
Q9NSK0	Kinesin light chain 4	KLC4	1	#N/A	#N/A	1	#N/A	#N/A	1	#N/A	#N/A	1	#N/A	#N/A	#N/A	#N/A	#N/A	#N/A	#N/A
P56557	Transmembrane protein 50B	TMEM50B	7	7	#N/A	1	1	#N/A	1	1	#N/A	1	1	#N/A	#N/A	#N/A	#N/A	#N/A	#N/A
Q9BRG1	Vacuolar protein-sorting-associated protein 25	VPS25	8	8	#N/A	1	1	#N/A	1	1	#N/A	1	1	#N/A	#N/A	#N/A	#N/A	#N/A	#N/A
P35611	Alpha-adducin	ADD1	1	#N/A	#N/A	1	#N/A	#N/A	1	#N/A	#N/A	1	#N/A	#N/A	#N/A	#N/A	#N/A	#N/A	#N/A
P31323	cAMP-dependent protein kinase type II-beta regulatory subunit	PRKAR2B	2	6	2	1	2	1	1	2	1	1	2	1	320.267	445.767	151.367	184.167	319.567
Q8N392	Rho GTPase-activating protein 18	ARHGAP18	1	1	#N/A	1	1	#N/A	1	1	#N/A	1	1	#N/A	#N/A	#N/A	#N/A	#N/A	#N/A
P27635	60S ribosomal protein L10	RPL10	4	14	4	1	3	1	1	4	1	1	3	1	162.5	232.467	538.833	415	364.333
P19623	Spermidine synthase	SRM	3	3	3	1	1	1	1	1	1	1	1	1	177.533	318.667	296.967	319.8	219.967
P62079	Tetraspanin-5	TSPAN5	3	#N/A	3	1	#N/A	1	1	#N/A	1	1	#N/A	1	#N/A	#N/A	#N/A	#N/A	#N/A
Q9HAB3	Solute carrier family 52, riboflavin transporter, member 2	SLC52A2	2	#N/A	#N/A	1	#N/A	#N/A	1	#N/A	#N/A	1	#N/A	#N/A	#N/A	#N/A	#N/A	#N/A	#N/A
Q14258	E3 ubiquitin/ISG15 ligase TRIM25	TRIM25	2	1	2	1	1	1	1	1	1	1	1	1	75.3333	181.8	111.067	125.133	145.9
O95861	3'(2'),5'-bisphosphate nucleotidase 1	BPNT1	3	3	3	1	1	1	1	1	1	1	1	1	484	317.167	391.5	408.967	364.367
Q4KMQ2	Anoctamin-6	ANO6	1	#N/A	#N/A	1	#N/A	#N/A	1	#N/A	#N/A	1	#N/A	#N/A	#N/A	#N/A	#N/A	#N/A	#N/A
O00182	Galectin-9	LGALS9	2	#N/A	2	1	#N/A	1	1	#N/A	1	1	#N/A	1	#N/A	#N/A	#N/A	#N/A	#N/A
Q01105	Protein SET	SET	3	3	#N/A	1	1	#N/A	1	2	#N/A	1	1	#N/A	#N/A	#N/A	#N/A	#N/A	#N/A
Q96DG6	Carboxymethylenebutenolidase homolog	CMBL	3	3	3	1	1	1	1	1	2	1	1	1	61.6	148.9	133.433	208.167	167.633
Q12769	Nuclear pore complex protein Nup160	NUP160	1	#N/A	#N/A	1	#N/A	#N/A	1	#N/A	#N/A	1	#N/A	#N/A	#N/A	#N/A	#N/A	#N/A	#N/A
Q96NU7	Probable imidazolonepropionase	AMDHD1	5	#N/A	#N/A	1	#N/A	#N/A	1	#N/A	#N/A	1	#N/A	#N/A	#N/A	#N/A	#N/A	#N/A	#N/A
P26196	Probable ATP-dependent RNA helicase DDX6	DDX6	2	2	#N/A	1	1	#N/A	1	1	#N/A	1	1	#N/A	#N/A	#N/A	#N/A	#N/A	#N/A
Q5T750	Skin-specific protein 32	XP32	3	#N/A	3	1	#N/A	1	1	#N/A	1	1	#N/A	1	#N/A	#N/A	#N/A	#N/A	#N/A
Q14242	P-selectin glycoprotein ligand 1	SELPLG	4	6	6	1	3	3	1	4	4	1	3	3	87.6333	120.533	103.067	223.267	137.767
P46379	Large proline-rich protein BAG6	BAG6	1	2	#N/A	1	2	#N/A	1	2	#N/A	1	2	#N/A	#N/A	#N/A	#N/A	#N/A	#N/A
Q6UXH9	Inactive serine protease PAMR1	PAMR1	2	#N/A	#N/A	1	#N/A	#N/A	1	#N/A	#N/A	1	#N/A	#N/A	#N/A	#N/A	#N/A	#N/A	#N/A
Q16881	Thioredoxin reductase 1, cytoplasmic	TXNRD1	2	#N/A	#N/A	1	#N/A	#N/A	1	#N/A	#N/A	1	#N/A	#N/A	#N/A	#N/A	#N/A	#N/A	#N/A
Q9Y6V0	Protein piccolo	PCLO	0	0	0	1	1	1	7	7	4	1	1	1	231.2	227.833	1152.7	828.667	1245.93
Q9UPU5	Ubiquitin carboxyl-terminal hydrolase 24	USP24	0	1	#N/A	1	2	#N/A	1	2	#N/A	1	2	#N/A	#N/A	#N/A	#N/A	#N/A	#N/A
Q9NUM4	Transmembrane protein 106B	TMEM106B	5	8	#N/A	1	2	#N/A	1	2	#N/A	1	2	#N/A	#N/A	#N/A	#N/A	#N/A	#N/A
P02655	Apolipoprotein C-II	APOC2	9	30	30	1	2	2	3	4	5	1	2	2	198.467	184.167	226.8	215.333	327.733
Q92854	Semaphorin-4D	SEMA4D	1	#N/A	#N/A	1	#N/A	#N/A	1	#N/A	#N/A	1	#N/A	#N/A	#N/A	#N/A	#N/A	#N/A	#N/A
P12314	High affinity immunoglobulin gamma Fc receptor I	FCGR1A	3	3	6	1	1	2	1	1	2	1	1	2	195.967	222.167	436.867	188.3	373.267
Q8IUI8	Cytokine receptor-like factor 3	CRLF3	2	#N/A	#N/A	1	#N/A	#N/A	1	#N/A	#N/A	1	#N/A	#N/A	#N/A	#N/A	#N/A	#N/A	#N/A
Q96ET8	Golgi apparatus membrane protein TVP23 homolog C	TVP23C	3	#N/A	#N/A	1	#N/A	#N/A	1	#N/A	#N/A	1	#N/A	#N/A	#N/A	#N/A	#N/A	#N/A	#N/A
O60264	SWI/SNF-related matrix-associated actin-dependent regulator of chromatin subfamily A member 5	SMARCA5	1	#N/A	#N/A	1	#N/A	#N/A	1	#N/A	#N/A	1	#N/A	#N/A	#N/A	#N/A	#N/A	#N/A	#N/A
P22626	Heterogeneous nuclear ribonucleoproteins A2/B1	HNRNPA2B1	4	4	#N/A	1	1	#N/A	1	1	#N/A	1	1	#N/A	#N/A	#N/A	#N/A	#N/A	#N/A
Q96MX0	CKLF-like MARVEL transmembrane domain-containing protein 3	CMTM3	4	4	#N/A	1	1	#N/A	1	1	#N/A	1	1	#N/A	#N/A	#N/A	#N/A	#N/A	#N/A
P07357	Complement component C8 alpha chain	C8A	1	#N/A	#N/A	1	#N/A	#N/A	1	#N/A	#N/A	1	#N/A	#N/A	#N/A	#N/A	#N/A	#N/A	#N/A
P28300	Protein-lysine 6-oxidase	LOX	5	2	#N/A	1	1	#N/A	1	1	#N/A	1	1	#N/A	#N/A	#N/A	#N/A	#N/A	#N/A
Q9GZZ9	Ubiquitin-like modifier-activating enzyme 5	UBA5	2	2	2	1	1	1	1	1	1	1	1	1	159.633	271.267	165.967	109.633	209.5
O94766	Galactosylgalactosylxylosylprotein 3-beta-glucuronosyltransferase 3	B3GAT3	4	#N/A	#N/A	1	#N/A	#N/A	1	#N/A	#N/A	1	#N/A	#N/A	#N/A	#N/A	#N/A	#N/A	#N/A
O75347	Tubulin-specific chaperone A	TBCA	8	8	8	1	1	1	1	1	1	1	1	1	89.3333	206.167	98.1333	162.5	136.733
Q6NZI2	Caveolae-associated protein 1	CAVIN1	2	2	#N/A	1	1	#N/A	1	1	#N/A	1	1	#N/A	#N/A	#N/A	#N/A	#N/A	#N/A
P53794	Sodium/myo-inositol cotransporter	SLC5A3	2	#N/A	2	1	#N/A	1	1	#N/A	1	1	#N/A	1	#N/A	#N/A	#N/A	#N/A	#N/A
P14174	Macrophage migration inhibitory factor	MIF	8	14	8	1	2	1	1	2	1	1	2	1	138.867	288.333	522.6	526.6	486.333
P04233	HLA class II histocompatibility antigen gamma chain	CD74	3	3	5	1	1	1	1	1	1	1	1	1	19.1	29.9333	26.3333	148.067	22.4
P05160	Coagulation factor XIII B chain	F13B	1	1	1	1	1	1	2	5	2	1	1	1	223.5	181.867	158.367	181.033	200.533
Q15041	ADP-ribosylation factor-like protein 6-interacting protein 1	ARL6IP1	4	4	4	1	1	1	1	1	1	1	1	1	87.5	173.367	95.9333	46.1	155.867
Q9UNQ0	Broad substrate specificity ATP-binding cassette transporter ABCG2	ABCG2	2	#N/A	#N/A	1	#N/A	#N/A	1	#N/A	#N/A	1	#N/A	#N/A	#N/A	#N/A	#N/A	#N/A	#N/A
Q9NZH8	Interleukin-36 gamma	IL36G	11	#N/A	#N/A	1	#N/A	#N/A	1	#N/A	#N/A	1	#N/A	#N/A	#N/A	#N/A	#N/A	#N/A	#N/A
P11245	Arylamine N-acetyltransferase 2	NAT2	3	3	3	1	1	1	2	1	2	1	1	1	116.9	155.033	81.2667	112.867	105.967
Q9Y289	Sodium-dependent multivitamin transporter	SLC5A6	2	2	2	1	1	1	2	2	3	1	1	1	175.2	194.6	342.533	424.567	344.933
Q92508	Piezo-type mechanosensitive ion channel component 1	PIEZO1	0	#N/A	#N/A	1	#N/A	#N/A	1	#N/A	#N/A	1	#N/A	#N/A	#N/A	#N/A	#N/A	#N/A	#N/A
Q92896	Golgi apparatus protein 1	GLG1	1	2	2	1	3	2	1	3	2	1	3	2	54.9333	76.3667	33.0333	39.7667	56.8667
Q8NFP9	Neurobeachin	NBEA	1	1	#N/A	1	1	#N/A	1	2	#N/A	1	1	#N/A	#N/A	#N/A	#N/A	#N/A	#N/A
P35612	Beta-adducin	ADD2	1	#N/A	#N/A	1	#N/A	#N/A	1	#N/A	#N/A	1	#N/A	#N/A	#N/A	#N/A	#N/A	#N/A	#N/A
Q15274	Nicotinate-nucleotide pyrophosphorylase [carboxylating]	QPRT	4	3	4	1	1	1	1	1	1	1	1	1	162.067	168.767	181.833	140.033	228.967
P20936	Ras GTPase-activating protein 1	RASA1	1	#N/A	#N/A	1	#N/A	#N/A	1	#N/A	#N/A	1	#N/A	#N/A	#N/A	#N/A	#N/A	#N/A	#N/A
Q13336	Urea transporter 1	SLC14A1	2	2	2	1	1	1	1	1	1	1	1	1	253.667	490.233	46.8333	66	77.3
Q6UXN9	WD repeat-containing protein 82	WDR82	4	#N/A	#N/A	1	#N/A	#N/A	1	#N/A	#N/A	1	#N/A	#N/A	#N/A	#N/A	#N/A	#N/A	#N/A
O15294	UDP-N-acetylglucosamine--peptide N-acetylglucosaminyltransferase 110 kDa subunit	OGT	1	#N/A	#N/A	1	#N/A	#N/A	1	#N/A	#N/A	1	#N/A	#N/A	#N/A	#N/A	#N/A	#N/A	#N/A
Q08752	Peptidyl-prolyl cis-trans isomerase D	PPID	2	2	#N/A	1	1	#N/A	1	1	#N/A	1	1	#N/A	#N/A	#N/A	#N/A	#N/A	#N/A
Q8N6Y2	Leucine-rich repeat-containing protein 17	LRRC17	2	3	#N/A	1	2	#N/A	1	2	#N/A	1	2	#N/A	#N/A	#N/A	#N/A	#N/A	#N/A
Q15102	Platelet-activating factor acetylhydrolase IB subunit gamma	PAFAH1B3	4	4	4	1	1	1	1	1	1	1	1	1	284.033	240.067	249.4	244.967	325.833
Q96EA4	Protein Spindly	SPDL1	1	1	1	1	1	1	1	1	1	1	1	1	57.4	116.767	43.1667	46.2333	65.7667
P35858	Insulin-like growth factor-binding protein complex acid labile subunit	IGFALS	1	#N/A	1	1	#N/A	1	1	#N/A	1	1	#N/A	1	#N/A	#N/A	#N/A	#N/A	#N/A
Q04206	Transcription factor p65	RELA	2	2	#N/A	1	1	#N/A	1	1	#N/A	1	1	#N/A	#N/A	#N/A	#N/A	#N/A	#N/A
Q13616	Cullin-1	CUL1	3	#N/A	#N/A	1	#N/A	#N/A	1	#N/A	#N/A	1	#N/A	#N/A	#N/A	#N/A	#N/A	#N/A	#N/A
P10809	60 kDa heat shock protein, mitochondrial	HSPD1	1	6	#N/A	1	3	#N/A	1	3	#N/A	1	3	#N/A	#N/A	#N/A	#N/A	#N/A	#N/A
O75508	Claudin-11	CLDN11	4	4	4	1	1	1	1	1	1	1	1	1	2167.53	294.433	84.8	63.1667	99.9333
P08476	Inhibin beta A chain	INHBA	2	#N/A	6	1	#N/A	3	1	#N/A	3	1	#N/A	3	#N/A	#N/A	#N/A	#N/A	#N/A
Q9P2C4	Transmembrane protein 181	TMEM181	1	#N/A	#N/A	1	#N/A	#N/A	1	#N/A	#N/A	1	#N/A	#N/A	#N/A	#N/A	#N/A	#N/A	#N/A
P22528	Cornifin-B	SPRR1B	18	18	#N/A	1	1	#N/A	1	1	#N/A	1	1	#N/A	#N/A	#N/A	#N/A	#N/A	#N/A
Q02952	A-kinase anchor protein 12	AKAP12	0	#N/A	#N/A	1	#N/A	#N/A	1	#N/A	#N/A	1	#N/A	#N/A	#N/A	#N/A	#N/A	#N/A	#N/A
Q709C8	Vacuolar protein sorting-associated protein 13C	VPS13C	0	#N/A	#N/A	1	#N/A	#N/A	1	#N/A	#N/A	1	#N/A	#N/A	#N/A	#N/A	#N/A	#N/A	#N/A
P51580	Thiopurine S-methyltransferase	TPMT	3	#N/A	#N/A	1	#N/A	#N/A	2	#N/A	#N/A	1	#N/A	#N/A	#N/A	#N/A	#N/A	#N/A	#N/A
O75787	Renin receptor	ATP6AP2	2	#N/A	#N/A	1	#N/A	#N/A	1	#N/A	#N/A	1	#N/A	#N/A	#N/A	#N/A	#N/A	#N/A	#N/A
O60832	H/ACA ribonucleoprotein complex subunit DKC1	DKC1	2	2	#N/A	1	1	#N/A	1	1	#N/A	1	1	#N/A	#N/A	#N/A	#N/A	#N/A	#N/A
Q9NZR1	Tropomodulin-2	TMOD2	2	2	2	1	1	1	4	6	4	1	1	1	1215.63	2794	780.867	626.867	2045.67
Q6UX72	UDP-GlcNAc:betaGal beta-1,3-N-acetylglucosaminyltransferase 9	B3GNT9	2	2	2	1	1	1	1	1	1	1	1	1	18.6667	19.3667	47.5	39.1333	42.0667
P02760	Protein AMBP	AMBP	2	2	2	1	1	1	7	6	2	1	1	1	245.6	920.633	87.8333	51.3333	191.2
Q8TF62	Probable phospholipid-transporting ATPase IM	ATP8B4	1	1	#N/A	1	1	#N/A	1	1	#N/A	1	1	#N/A	#N/A	#N/A	#N/A	#N/A	#N/A
O00764	Pyridoxal kinase	PDXK	7	#N/A	#N/A	1	#N/A	#N/A	1	#N/A	#N/A	1	#N/A	#N/A	#N/A	#N/A	#N/A	#N/A	#N/A
P22303	Acetylcholinesterase	ACHE	1	2	#N/A	1	1	#N/A	1	1	#N/A	1	1	#N/A	#N/A	#N/A	#N/A	#N/A	#N/A
O14936	Peripheral plasma membrane protein CASK	CASK	1	#N/A	2	1	#N/A	2	1	#N/A	2	1	#N/A	2	#N/A	#N/A	#N/A	#N/A	#N/A
Q13591	Semaphorin-5A	SEMA5A	1	1	#N/A	1	1	#N/A	1	1	#N/A	1	1	#N/A	#N/A	#N/A	#N/A	#N/A	#N/A
Q9Y2G9	Protein strawberry notch homolog 2	SBNO2	1	1	1	1	1	1	2	3	2	1	1	1	937.533	900.6	149.2	240.567	185.667
Q13148	TAR DNA-binding protein 43	TARDBP	2	5	#N/A	1	2	#N/A	1	2	#N/A	1	2	#N/A	#N/A	#N/A	#N/A	#N/A	#N/A
P02743	Serum amyloid P-component	APCS	3	3	#N/A	1	1	#N/A	2	1	#N/A	1	1	#N/A	#N/A	#N/A	#N/A	#N/A	#N/A
Q14D33	Receptor-transporting protein 5	RTP5	2	2	#N/A	1	1	#N/A	1	1	#N/A	1	1	#N/A	#N/A	#N/A	#N/A	#N/A	#N/A
O75822	Eukaryotic translation initiation factor 3 subunit J	EIF3J	3	#N/A	#N/A	1	#N/A	#N/A	1	#N/A	#N/A	1	#N/A	#N/A	#N/A	#N/A	#N/A	#N/A	#N/A
Q17RC7	Exocyst complex component 3-like protein 4	EXOC3L4	1	1	#N/A	1	1	#N/A	1	1	#N/A	1	1	#N/A	#N/A	#N/A	#N/A	#N/A	#N/A
O00567	Nucleolar protein 56	NOP56	1	5	1	1	2	1	1	2	1	1	2	1	121.4	155.367	235.333	158.733	225.867
Q6VN20	Ran-binding protein 10	RANBP10	2	#N/A	#N/A	1	#N/A	#N/A	1	#N/A	#N/A	1	#N/A	#N/A	#N/A	#N/A	#N/A	#N/A	#N/A
Q8TD55	Pleckstrin homology domain-containing family O member 2	PLEKHO2	2	2	#N/A	1	1	#N/A	1	1	#N/A	1	1	#N/A	#N/A	#N/A	#N/A	#N/A	#N/A
Q8WTR4	Glycerophosphodiester phosphodiesterase domain-containing protein 5	GDPD5	2	#N/A	#N/A	1	#N/A	#N/A	1	#N/A	#N/A	1	#N/A	#N/A	#N/A	#N/A	#N/A	#N/A	#N/A
Q13045	Protein flightless-1 homolog	FLII	1	#N/A	2	1	#N/A	3	1	#N/A	3	1	#N/A	3	#N/A	#N/A	#N/A	#N/A	#N/A
Q9H1A4	Anaphase-promoting complex subunit 1	ANAPC1	1	1	1	1	1	1	1	2	1	1	1	1	12.2	22.9	27.1	25.7	30.4
Q96SA4	Serine incorporator 2	SERINC2	2	#N/A	#N/A	1	#N/A	#N/A	1	#N/A	#N/A	1	#N/A	#N/A	#N/A	#N/A	#N/A	#N/A	#N/A
Q9BXN1	Asporin	ASPN	2	2	2	1	1	1	1	1	1	1	1	1	642.8	565.267	238.3	183.167	455.033
Q9UEY8	Gamma-adducin	ADD3	1	3	2	1	2	1	1	2	1	1	2	1	131.933	205.2	114.2	126.7	142.1
P29317	Ephrin type-A receptor 2	EPHA2	1	2	#N/A	1	2	#N/A	1	2	#N/A	1	2	#N/A	#N/A	#N/A	#N/A	#N/A	#N/A
O75368	SH3 domain-binding glutamic acid-rich-like protein	SH3BGRL	9	9	9	1	1	1	1	1	1	1	1	1	26.4667	49.8333	26.8	62.1	38.1
P12645	Bone morphogenetic protein 3	BMP3	1	#N/A	1	1	#N/A	1	1	#N/A	1	1	#N/A	1	#N/A	#N/A	#N/A	#N/A	#N/A
O95497	Pantetheinase	VNN1	2	2	2	1	1	1	1	1	1	1	1	1	332.433	324.167	382.233	242.133	411.5
Q9NTI5	Sister chromatid cohesion protein PDS5 homolog B	PDS5B	0	#N/A	#N/A	1	#N/A	#N/A	1	#N/A	#N/A	1	#N/A	#N/A	#N/A	#N/A	#N/A	#N/A	#N/A
Q53H96	Pyrroline-5-carboxylate reductase 3	PYCR3	3	#N/A	9	1	#N/A	2	1	#N/A	2	1	#N/A	2	#N/A	#N/A	#N/A	#N/A	#N/A
Q8N8S7	Protein enabled homolog	ENAH	1	1	5	1	1	3	1	1	3	1	1	3	123.767	602.633	43.1667	70.9	95.3333
P15151	Poliovirus receptor	PVR	2	2	#N/A	1	1	#N/A	1	1	#N/A	1	1	#N/A	#N/A	#N/A	#N/A	#N/A	#N/A
Q93070	Ecto-ADP-ribosyltransferase 4	ART4	2	2	2	1	1	1	7	8	6	1	1	1	200.867	294.533	450.733	210.267	540.3
Q96EK2	PHD finger protein 21B	PHF21B	1	#N/A	1	1	#N/A	1	2	#N/A	1	1	#N/A	1	#N/A	#N/A	#N/A	#N/A	#N/A
Q9BXT8	RING finger protein 17	RNF17	0	0	#N/A	1	1	#N/A	1	1	#N/A	1	1	#N/A	#N/A	#N/A	#N/A	#N/A	#N/A
Q8NEZ2	Vacuolar protein sorting-associated protein 37A	VPS37A	2	2	#N/A	1	1	#N/A	1	1	#N/A	1	1	#N/A	#N/A	#N/A	#N/A	#N/A	#N/A
Q13361	Microfibrillar-associated protein 5	MFAP5	6	6	6	1	1	1	1	1	1	1	1	1	570.833	724.3	170.9	135.033	246.767
Q9HD45	Transmembrane 9 superfamily member 3	TM9SF3	1	2	1	1	1	1	1	1	1	1	1	1	157.433	113	166.967	151.233	117.767
P29144	Tripeptidyl-peptidase 2	TPP2	1	3	1	1	4	1	1	4	1	1	4	1	191.6	203.733	214	201.5	228.533
Q96A54	Adiponectin receptor protein 1	ADIPOR1	3	#N/A	#N/A	1	#N/A	#N/A	1	#N/A	#N/A	1	#N/A	#N/A	#N/A	#N/A	#N/A	#N/A	#N/A
Q8WY91	THAP domain-containing protein 4	THAP4	1	1	1	1	1	1	2	3	1	1	1	1	9.76667	10.0667	99.9333	129.667	94.9667
P50238	Cysteine-rich protein 1	CRIP1	9	9	9	1	1	1	1	1	1	1	1	1	131.433	198.7	98.1333	99.0333	219.867
O14793	Growth/differentiation factor 8	MSTN	2	#N/A	#N/A	1	#N/A	#N/A	1	#N/A	#N/A	1	#N/A	#N/A	#N/A	#N/A	#N/A	#N/A	#N/A
Q7Z2W4	Zinc finger CCCH-type antiviral protein 1	ZC3HAV1	1	#N/A	#N/A	1	#N/A	#N/A	1	#N/A	#N/A	1	#N/A	#N/A	#N/A	#N/A	#N/A	#N/A	#N/A
P21283	V-type proton ATPase subunit C 1	ATP6V1C1	2	4	4	1	1	1	1	1	1	1	1	1	72.0333	89.5333	83.1667	101.433	98.4
Q03181	Peroxisome proliferator-activated receptor delta	PPARD	2	2	2	1	1	1	2	2	3	1	1	1	519.9	597.8	1094.17	620.367	1096.47
Q9Y519	Transmembrane protein 184B	TMEM184B	2	#N/A	4	1	#N/A	2	1	#N/A	2	1	#N/A	2	#N/A	#N/A	#N/A	#N/A	#N/A
Q96RS6	NudC domain-containing protein 1	NUDCD1	1	1	#N/A	1	1	#N/A	1	1	#N/A	1	1	#N/A	#N/A	#N/A	#N/A	#N/A	#N/A
P17931	Galectin-3	LGALS3	3	7	7	1	2	2	1	2	2	1	2	2	443.967	375.767	175.067	166.1	207.767
P50452	Serpin B8	SERPINB8	2	#N/A	2	1	#N/A	1	1	#N/A	1	1	#N/A	1	#N/A	#N/A	#N/A	#N/A	#N/A
Q96IY4	Carboxypeptidase B2	CPB2	2	2	2	1	1	1	3	3	2	1	1	1	222.8	209.933	242.9	285.967	271.1
Q16512	Serine/threonine-protein kinase N1	PKN1	1	1	1	1	1	1	1	1	1	1	1	1	48.5667	59.7667	62.7	123.9	89.5667
O94832	Unconventional myosin-Id	MYO1D	1	2	1	1	2	1	1	2	1	1	2	1	141.4	206.3	46.6667	58.3	65.3667
Q8N335	Glycerol-3-phosphate dehydrogenase 1-like protein	GPD1L	2	#N/A	#N/A	1	#N/A	#N/A	1	#N/A	#N/A	1	#N/A	#N/A	#N/A	#N/A	#N/A	#N/A	#N/A
Q9HDC9	Adipocyte plasma membrane-associated protein	APMAP	2	2	#N/A	1	1	#N/A	4	4	#N/A	1	1	#N/A	#N/A	#N/A	#N/A	#N/A	#N/A
O95164	Ubiquitin-like protein 3	UBL3	6	#N/A	#N/A	1	#N/A	#N/A	1	#N/A	#N/A	1	#N/A	#N/A	#N/A	#N/A	#N/A	#N/A	#N/A
P46109	Crk-like protein	CRKL	4	#N/A	#N/A	1	#N/A	#N/A	1	#N/A	#N/A	1	#N/A	#N/A	#N/A	#N/A	#N/A	#N/A	#N/A
P26358	DNA (cytosine-5)-methyltransferase 1	DNMT1	0	0	0	1	1	1	1	1	1	1	1	1	683.5	923.333	288.3	180.167	499.967
Q9BZL1	Ubiquitin-like protein 5	UBL5	12	#N/A	#N/A	1	#N/A	#N/A	1	#N/A	#N/A	1	#N/A	#N/A	#N/A	#N/A	#N/A	#N/A	#N/A
P04217	Alpha-1B-glycoprotein	A1BG	1	1	1	1	1	1	3	3	1	1	1	1	146.867	107.033	314.067	204.567	263.333
P58215	Lysyl oxidase homolog 3	LOXL3	1	2	#N/A	1	2	#N/A	1	2	#N/A	1	2	#N/A	#N/A	#N/A	#N/A	#N/A	#N/A
Q14314	Fibroleukin	FGL2	2	2	2	1	1	1	1	1	1	1	1	1	164.467	387	617	221.967	441.1
P04196	Histidine-rich glycoprotein	HRG	1	1	1	1	1	1	1	1	1	1	1	1	773.667	625.533	562.267	499.4	668.367
Q5T2L2	Putative aldo-keto reductase family 1 member C8	AKR1C8P	5	5	5	1	1	1	2	2	1	1	1	1	155.133	510.8	98.9	89.0333	202.2
P56545	C-terminal-binding protein 2	CTBP2	2	#N/A	#N/A	1	#N/A	#N/A	1	#N/A	#N/A	1	#N/A	#N/A	#N/A	#N/A	#N/A	#N/A	#N/A
Q92783	Signal transducing adapter molecule 1	STAM	1	1	1	1	1	1	2	1	1	1	1	1	840.833	1319.47	486.167	586.833	549.367
Q9Y4F1	FERM, ARHGEF and pleckstrin domain-containing protein 1	FARP1	1	#N/A	#N/A	1	#N/A	#N/A	1	#N/A	#N/A	1	#N/A	#N/A	#N/A	#N/A	#N/A	#N/A	#N/A
Q5SYB0	FERM and PDZ domain-containing protein 1	FRMPD1	0	0	0	1	1	1	3	3	3	1	1	1	5874.17	6910.07	113.5	324.8	1175
Q9Y4D7	Plexin-D1	PLXND1	0	#N/A	#N/A	1	#N/A	#N/A	1	#N/A	#N/A	1	#N/A	#N/A	#N/A	#N/A	#N/A	#N/A	#N/A
Q9GZP0	Platelet-derived growth factor D	PDGFD	3	#N/A	2	1	#N/A	1	1	#N/A	1	1	#N/A	1	#N/A	#N/A	#N/A	#N/A	#N/A
P48163	NADP-dependent malic enzyme	ME1	1	1	1	1	1	1	1	1	1	1	1	1	311.467	254.233	354.433	400.733	402.4
P07384	Calpain-1 catalytic subunit	CAPN1	1	1	7	1	1	4	1	1	4	1	1	4	115.233	168.233	118.967	152.333	142.2
Q15389	Angiopoietin-1	ANGPT1	2	#N/A	#N/A	1	#N/A	#N/A	1	#N/A	#N/A	1	#N/A	#N/A	#N/A	#N/A	#N/A	#N/A	#N/A
Q9NR46	Endophilin-B2	SH3GLB2	2	#N/A	#N/A	1	#N/A	#N/A	1	#N/A	#N/A	1	#N/A	#N/A	#N/A	#N/A	#N/A	#N/A	#N/A
P21980	Protein-glutamine gamma-glutamyltransferase 2	TGM2	2	1	#N/A	1	1	#N/A	1	1	#N/A	1	1	#N/A	#N/A	#N/A	#N/A	#N/A	#N/A
P34059	N-acetylgalactosamine-6-sulfatase	GALNS	1	1	1	1	1	1	1	1	1	1	1	1	511.2	462.233	284.8	244.433	444.9
Q9H305	Cell death-inducing p53-target protein 1	CDIP1	3	#N/A	#N/A	1	#N/A	#N/A	1	#N/A	#N/A	1	#N/A	#N/A	#N/A	#N/A	#N/A	#N/A	#N/A
Q9BR76	Coronin-1B	CORO1B	2	#N/A	2	1	#N/A	1	1	#N/A	1	1	#N/A	1	#N/A	#N/A	#N/A	#N/A	#N/A
Q14738	Serine/threonine-protein phosphatase 2A 56 kDa regulatory subunit delta isoform	PPP2R5D	1	#N/A	#N/A	1	#N/A	#N/A	1	#N/A	#N/A	1	#N/A	#N/A	#N/A	#N/A	#N/A	#N/A	#N/A
Q7Z3U7	Protein MON2 homolog	MON2	1	1	2	1	2	3	1	2	4	1	2	3	122.733	197.467	141.467	151.9	160.7
O95352	Ubiquitin-like modifier-activating enzyme ATG7	ATG7	1	#N/A	#N/A	1	#N/A	#N/A	1	#N/A	#N/A	1	#N/A	#N/A	#N/A	#N/A	#N/A	#N/A	#N/A
Q1KMD3	Heterogeneous nuclear ribonucleoprotein U-like protein 2	HNRNPUL2	1	#N/A	#N/A	1	#N/A	#N/A	1	#N/A	#N/A	1	#N/A	#N/A	#N/A	#N/A	#N/A	#N/A	#N/A
Q9Y5S2	Serine/threonine-protein kinase MRCK beta	CDC42BPB	0	0	0	1	1	1	1	1	1	1	1	1	91.4667	166.367	100.367	105.8	124.6
Q99700	Ataxin-2	ATXN2	1	#N/A	#N/A	1	#N/A	#N/A	1	#N/A	#N/A	1	#N/A	#N/A	#N/A	#N/A	#N/A	#N/A	#N/A
Q6NUQ4	Transmembrane protein 214	TMEM214	1	1	1	1	1	1	1	1	1	1	1	1	388.8	392.533	340.067	372.8	437.033
Q9HC35	Echinoderm microtubule-associated protein-like 4	EML4	1	#N/A	#N/A	1	#N/A	#N/A	1	#N/A	#N/A	1	#N/A	#N/A	#N/A	#N/A	#N/A	#N/A	#N/A
P14866	Heterogeneous nuclear ribonucleoprotein L	HNRNPL	2	2	2	1	1	1	1	1	1	1	1	1	44.8	69.7667	125.1	97.1667	113.933
P49902	Cytosolic purine 5'-nucleotidase	NT5C2	1	1	#N/A	1	1	#N/A	1	1	#N/A	1	1	#N/A	#N/A	#N/A	#N/A	#N/A	#N/A
Q96L92	Sorting nexin-27	SNX27	1	1	#N/A	1	1	#N/A	1	1	#N/A	1	1	#N/A	#N/A	#N/A	#N/A	#N/A	#N/A
Q0IIM8	TBC1 domain family member 8B	TBC1D8B	1	1	1	1	1	1	1	1	1	1	1	1	173.967	186.567	569.4	431.9	548.833
Q9NU22	Midasin	MDN1	0	0	0	1	1	1	7	10	8	1	1	1	276.033	329.733	570.233	300.833	550.067
A6NHQ2	rRNA/tRNA 2'-O-methyltransferase fibrillarin-like protein 1	FBLL1	3	3	#N/A	1	1	#N/A	1	1	#N/A	1	1	#N/A	#N/A	#N/A	#N/A	#N/A	#N/A
Q99732	Lipopolysaccharide-induced tumor necrosis factor-alpha factor	LITAF	4	4	4	1	1	1	1	1	1	1	1	1	344.367	420.033	276.433	452.433	222.133
O15264	Mitogen-activated protein kinase 13	MAPK13	2	2	#N/A	1	1	#N/A	1	1	#N/A	1	1	#N/A	#N/A	#N/A	#N/A	#N/A	#N/A
O15232	Matrilin-3	MATN3	1	1	1	1	1	1	1	1	1	1	1	1	256.833	303	427.3	359.433	416.433
Q15166	Serum paraoxonase/lactonase 3	PON3	2	2	2	1	1	1	1	1	1	1	1	1	546.433	401.4	513.833	527.1	624.6
Q96Q04	Serine/threonine-protein kinase LMTK3	LMTK3	1	1	#N/A	1	1	#N/A	1	1	#N/A	1	1	#N/A	#N/A	#N/A	#N/A	#N/A	#N/A
Q15631	Translin	TSN	3	#N/A	7	1	#N/A	1	1	#N/A	1	1	#N/A	1	#N/A	#N/A	#N/A	#N/A	#N/A
Q8NBZ7	UDP-glucuronic acid decarboxylase 1	UXS1	2	#N/A	#N/A	1	#N/A	#N/A	1	#N/A	#N/A	1	#N/A	#N/A	#N/A	#N/A	#N/A	#N/A	#N/A
P27986	Phosphatidylinositol 3-kinase regulatory subunit alpha	PIK3R1	1	#N/A	#N/A	1	#N/A	#N/A	1	#N/A	#N/A	1	#N/A	#N/A	#N/A	#N/A	#N/A	#N/A	#N/A
O95365	Zinc finger and BTB domain-containing protein 7A	ZBTB7A	1	#N/A	#N/A	1	#N/A	#N/A	1	#N/A	#N/A	1	#N/A	#N/A	#N/A	#N/A	#N/A	#N/A	#N/A
Q96RT1	Erbin	ERBIN	0	#N/A	#N/A	1	#N/A	#N/A	1	#N/A	#N/A	1	#N/A	#N/A	#N/A	#N/A	#N/A	#N/A	#N/A
P53634	Dipeptidyl peptidase 1	CTSC	2	4	3	1	1	2	1	1	2	1	1	2	115.2	92.8333	156.267	128.1	158.367
Q93084	Sarcoplasmic/endoplasmic reticulum calcium ATPase 3	ATP2A3	1	1	#N/A	1	1	#N/A	1	1	#N/A	1	1	#N/A	#N/A	#N/A	#N/A	#N/A	#N/A
Q9NRY4	Rho GTPase-activating protein 35	ARHGAP35	0	#N/A	0	1	#N/A	1	1	#N/A	1	1	#N/A	1	#N/A	#N/A	#N/A	#N/A	#N/A
Q8N883	Zinc finger protein 614	ZNF614	1	1	1	1	1	1	3	1	1	1	1	1	17.9333	22.9333	111.867	56.1667	116.8
Q15819	Ubiquitin-conjugating enzyme E2 variant 2	UBE2V2	5	5	#N/A	1	1	#N/A	1	1	#N/A	1	1	#N/A	#N/A	#N/A	#N/A	#N/A	#N/A
O94903	Pyridoxal phosphate homeostasis protein	PLPBP	3	#N/A	6	1	#N/A	2	1	#N/A	2	1	#N/A	2	#N/A	#N/A	#N/A	#N/A	#N/A
P40121	Macrophage-capping protein	CAPG	2	#N/A	#N/A	1	#N/A	#N/A	1	#N/A	#N/A	1	#N/A	#N/A	#N/A	#N/A	#N/A	#N/A	#N/A
Q92888	Rho guanine nucleotide exchange factor 1	ARHGEF1	1	3	2	1	2	2	1	2	2	1	2	2	108.667	148.933	115.1	103.467	161.133
O43852	Calumenin	CALU	2	2	#N/A	1	1	#N/A	1	1	#N/A	1	1	#N/A	#N/A	#N/A	#N/A	#N/A	#N/A
Q6P2E9	Enhancer of mRNA-decapping protein 4	EDC4	1	#N/A	#N/A	1	#N/A	#N/A	1	#N/A	#N/A	1	#N/A	#N/A	#N/A	#N/A	#N/A	#N/A	#N/A
Q13287	N-myc-interactor	NMI	4	#N/A	#N/A	1	#N/A	#N/A	1	#N/A	#N/A	1	#N/A	#N/A	#N/A	#N/A	#N/A	#N/A	#N/A
Q8IXL6	Extracellular serine/threonine protein kinase FAM20C	FAM20C	1	1	6	1	1	3	1	1	3	1	1	3	103.333	518.7	103.733	76.6333	208.367
Q15057	Arf-GAP with coiled-coil, ANK repeat and PH domain-containing protein 2	ACAP2	2	#N/A	1	1	#N/A	1	1	#N/A	1	1	#N/A	1	#N/A	#N/A	#N/A	#N/A	#N/A
P11055	Myosin-3	MYH3	1	#N/A	1	1	#N/A	1	1	#N/A	1	1	#N/A	1	#N/A	#N/A	#N/A	#N/A	#N/A
Q5VT79	Annexin A8-like protein 1	ANXA8L1	2	#N/A	7	1	#N/A	3	1	#N/A	3	1	#N/A	3	#N/A	#N/A	#N/A	#N/A	#N/A
Q6YP21	Kynurenine--oxoglutarate transaminase 3	KYAT3	2	2	#N/A	1	1	#N/A	1	1	#N/A	1	1	#N/A	#N/A	#N/A	#N/A	#N/A	#N/A
P83436	Conserved oligomeric Golgi complex subunit 7	COG7	1	#N/A	#N/A	1	#N/A	#N/A	1	#N/A	#N/A	1	#N/A	#N/A	#N/A	#N/A	#N/A	#N/A	#N/A
Q9NX76	CKLF-like MARVEL transmembrane domain-containing protein 6	CMTM6	5	5	5	1	1	1	1	1	2	1	1	1	181.633	266	333.933	303.7	238.133
Q9NZL4	Hsp70-binding protein 1	HSPBP1	3	#N/A	3	1	#N/A	1	1	#N/A	1	1	#N/A	1	#N/A	#N/A	#N/A	#N/A	#N/A
Q02297	Pro-neuregulin-1, membrane-bound isoform	NRG1	1	#N/A	#N/A	1	#N/A	#N/A	1	#N/A	#N/A	1	#N/A	#N/A	#N/A	#N/A	#N/A	#N/A	#N/A
Q86YS7	C2 domain-containing protein 5	C2CD5	1	1	#N/A	1	1	#N/A	1	1	#N/A	1	1	#N/A	#N/A	#N/A	#N/A	#N/A	#N/A
O00743	Serine/threonine-protein phosphatase 6 catalytic subunit	PPP6C	3	7	#N/A	1	2	#N/A	1	2	#N/A	1	2	#N/A	#N/A	#N/A	#N/A	#N/A	#N/A
Q16629	Serine/arginine-rich splicing factor 7	SRSF7	6	#N/A	#N/A	1	#N/A	#N/A	1	#N/A	#N/A	1	#N/A	#N/A	#N/A	#N/A	#N/A	#N/A	#N/A
Q92817	Envoplakin	EVPL	0	0	0	1	1	1	1	1	1	1	1	1	307.367	543.833	212.567	221.667	286.733
Q8NCH0	Carbohydrate sulfotransferase 14	CHST14	2	#N/A	2	1	#N/A	1	1	#N/A	1	1	#N/A	1	#N/A	#N/A	#N/A	#N/A	#N/A
P61513	60S ribosomal protein L37a	RPL37A	9	9	#N/A	1	1	#N/A	1	1	#N/A	1	1	#N/A	#N/A	#N/A	#N/A	#N/A	#N/A
O00453	Leukocyte-specific transcript 1 protein	LST1	12	12	12	1	1	1	1	1	1	1	1	1	18	26.2667	68.1	25.3333	50.1333
O43617	Trafficking protein particle complex subunit 3	TRAPPC3	4	#N/A	#N/A	1	#N/A	#N/A	1	#N/A	#N/A	1	#N/A	#N/A	#N/A	#N/A	#N/A	#N/A	#N/A
Q9NXJ5	Pyroglutamyl-peptidase 1	PGPEP1	4	#N/A	4	1	#N/A	1	1	#N/A	1	1	#N/A	1	#N/A	#N/A	#N/A	#N/A	#N/A
Q5W111	SPRY domain-containing protein 7	SPRYD7	4	4	4	1	1	1	1	1	1	1	1	1	20.1	26	20.5667	15.4667	16.7667
Q5T2Q4	Cyclin-Y-like protein 2	CCNYL2	2	#N/A	#N/A	1	#N/A	#N/A	1	#N/A	#N/A	1	#N/A	#N/A	#N/A	#N/A	#N/A	#N/A	#N/A
Q7Z3B4	Nucleoporin p54	NUP54	1	#N/A	#N/A	1	#N/A	#N/A	1	#N/A	#N/A	1	#N/A	#N/A	#N/A	#N/A	#N/A	#N/A	#N/A
P49006	MARCKS-related protein	MARCKSL1	4	4	4	1	1	1	1	1	1	1	1	1	254.533	340.567	263.467	529.833	292.3
Q6XQN6	Nicotinate phosphoribosyltransferase	NAPRT	1	#N/A	#N/A	1	#N/A	#N/A	1	#N/A	#N/A	1	#N/A	#N/A	#N/A	#N/A	#N/A	#N/A	#N/A
Q13277	Syntaxin-3	STX3	2	2	2	1	1	1	1	1	1	1	1	1	358.533	391.5	205.1	151.167	243.333
Q99569	Plakophilin-4	PKP4	1	1	#N/A	1	1	#N/A	1	1	#N/A	1	1	#N/A	#N/A	#N/A	#N/A	#N/A	#N/A
Q04837	Single-stranded DNA-binding protein, mitochondrial	SSBP1	6	#N/A	#N/A	1	#N/A	#N/A	1	#N/A	#N/A	1	#N/A	#N/A	#N/A	#N/A	#N/A	#N/A	#N/A
P84098	60S ribosomal protein L19	RPL19	4	9	4	1	1	1	1	1	1	1	1	1	169.167	169.3	252.433	245.667	285.267
O15127	Secretory carrier-associated membrane protein 2	SCAMP2	4	8	6	1	2	1	1	2	1	1	2	1	110.9	184.767	129.833	87.4333	182.833
Q494V2	Cilia- and flagella-associated protein 100	CFAP100	1	1	1	1	1	1	1	3	2	1	1	1	148.133	264	432.967	266.933	611.3
P02753	Retinol-binding protein 4	RBP4	4	4	#N/A	1	1	#N/A	1	1	#N/A	1	1	#N/A	#N/A	#N/A	#N/A	#N/A	#N/A
Q9UMY4	Sorting nexin-12	SNX12	6	4	10	1	1	2	1	1	2	1	1	2	130.533	156.733	109.7	125.667	128.867
P04080	Cystatin-B	CSTB	6	#N/A	12	1	#N/A	2	1	#N/A	2	1	#N/A	2	#N/A	#N/A	#N/A	#N/A	#N/A
P61952	Guanine nucleotide-binding protein G(I)/G(S)/G(O) subunit gamma-11	GNG11	8	18	#N/A	1	2	#N/A	1	2	#N/A	1	2	#N/A	#N/A	#N/A	#N/A	#N/A	#N/A
P52564	Dual specificity mitogen-activated protein kinase kinase 6	MAP2K6	2	#N/A	#N/A	1	#N/A	#N/A	1	#N/A	#N/A	1	#N/A	#N/A	#N/A	#N/A	#N/A	#N/A	#N/A
O43866	CD5 antigen-like	CD5L	2	#N/A	#N/A	1	#N/A	#N/A	3	#N/A	#N/A	1	#N/A	#N/A	#N/A	#N/A	#N/A	#N/A	#N/A
P51610	Host cell factor 1	HCFC1	1	#N/A	#N/A	1	#N/A	#N/A	1	#N/A	#N/A	1	#N/A	#N/A	#N/A	#N/A	#N/A	#N/A	#N/A
P43246	DNA mismatch repair protein Msh2	MSH2	1	#N/A	1	1	#N/A	2	1	#N/A	2	1	#N/A	2	#N/A	#N/A	#N/A	#N/A	#N/A
Q6ZVH6	Putative uncharacterized protein FLJ42569		8	#N/A	#N/A	1	#N/A	#N/A	1	#N/A	#N/A	1	#N/A	#N/A	#N/A	#N/A	#N/A	#N/A	#N/A
Q9H3D4	Tumor protein 63	TP63	1	1	#N/A	1	1	#N/A	1	1	#N/A	1	1	#N/A	#N/A	#N/A	#N/A	#N/A	#N/A
Q92878	DNA repair protein RAD50	RAD50	1	#N/A	#N/A	1	#N/A	#N/A	1	#N/A	#N/A	1	#N/A	#N/A	#N/A	#N/A	#N/A	#N/A	#N/A
Q15386	Ubiquitin-protein ligase E3C	UBE3C	1	#N/A	#N/A	1	#N/A	#N/A	1	#N/A	#N/A	1	#N/A	#N/A	#N/A	#N/A	#N/A	#N/A	#N/A
Q7L9L4	MOB kinase activator 1B	MOB1B	3	3	9	1	1	2	1	1	2	1	1	2	161.033	208.967	158.933	294.167	172.033
O00533	Neural cell adhesion molecule L1-like protein	CHL1	1	1	1	1	1	1	1	2	1	1	1	1	132.2	243.567	118.8	124	175.667
P21695	Glycerol-3-phosphate dehydrogenase [NAD(+)], cytoplasmic	GPD1	2	5	#N/A	1	2	#N/A	1	2	#N/A	1	2	#N/A	#N/A	#N/A	#N/A	#N/A	#N/A
Q53RD9	Fibulin-7	FBLN7	2	2	#N/A	1	1	#N/A	1	1	#N/A	1	1	#N/A	#N/A	#N/A	#N/A	#N/A	#N/A
O60262	Guanine nucleotide-binding protein G(I)/G(S)/G(O) subunit gamma-7	GNG7	10	#N/A	#N/A	1	#N/A	#N/A	1	#N/A	#N/A	1	#N/A	#N/A	#N/A	#N/A	#N/A	#N/A	#N/A
Q92530	Proteasome inhibitor PI31 subunit	PSMF1	2	#N/A	#N/A	1	#N/A	#N/A	1	#N/A	#N/A	1	#N/A	#N/A	#N/A	#N/A	#N/A	#N/A	#N/A
Q9UKS7	Zinc finger protein Helios	IKZF2	3	#N/A	#N/A	1	#N/A	#N/A	1	#N/A	#N/A	1	#N/A	#N/A	#N/A	#N/A	#N/A	#N/A	#N/A
Q9NQX4	Unconventional myosin-Vc	MYO5C	0	#N/A	#N/A	1	#N/A	#N/A	1	#N/A	#N/A	1	#N/A	#N/A	#N/A	#N/A	#N/A	#N/A	#N/A
Q10469	Alpha-1,6-mannosyl-glycoprotein 2-beta-N-acetylglucosaminyltransferase	MGAT2	2	#N/A	#N/A	1	#N/A	#N/A	1	#N/A	#N/A	1	#N/A	#N/A	#N/A	#N/A	#N/A	#N/A	#N/A
D6REC4	Cilia- and flagella-associated protein 99	CFAP99	2	#N/A	#N/A	1	#N/A	#N/A	1	#N/A	#N/A	1	#N/A	#N/A	#N/A	#N/A	#N/A	#N/A	#N/A
P55316	Forkhead box protein G1	FOXG1	2	#N/A	2	1	#N/A	1	3	#N/A	4	1	#N/A	1	#N/A	#N/A	#N/A	#N/A	#N/A
Q16831	Uridine phosphorylase 1	UPP1	3	3	#N/A	1	1	#N/A	1	1	#N/A	1	1	#N/A	#N/A	#N/A	#N/A	#N/A	#N/A
P05546	Heparin cofactor 2	SERPIND1	1	4	1	1	2	1	1	3	1	1	2	1	217.467	242.433	294.567	259.533	308.767
A6QL64	Ankyrin repeat domain-containing protein 36A	ANKRD36	0	#N/A	#N/A	1	#N/A	#N/A	1	#N/A	#N/A	1	#N/A	#N/A	#N/A	#N/A	#N/A	#N/A	#N/A
Q86UP0	Cadherin-24	CDH24	1	#N/A	#N/A	1	#N/A	#N/A	1	#N/A	#N/A	1	#N/A	#N/A	#N/A	#N/A	#N/A	#N/A	#N/A
Q5R372	Rab GTPase-activating protein 1-like	RABGAP1L	1	#N/A	#N/A	1	#N/A	#N/A	1	#N/A	#N/A	1	#N/A	#N/A	#N/A	#N/A	#N/A	#N/A	#N/A
Q9Y6D5	Brefeldin A-inhibited guanine nucleotide-exchange protein 2	ARFGEF2	0	#N/A	#N/A	1	#N/A	#N/A	1	#N/A	#N/A	1	#N/A	#N/A	#N/A	#N/A	#N/A	#N/A	#N/A
Q8NBM4	Ubiquitin-associated domain-containing protein 2	UBAC2	2	#N/A	#N/A	1	#N/A	#N/A	1	#N/A	#N/A	1	#N/A	#N/A	#N/A	#N/A	#N/A	#N/A	#N/A
Q13488	V-type proton ATPase 116 kDa subunit a isoform 3	TCIRG1	1	#N/A	#N/A	1	#N/A	#N/A	1	#N/A	#N/A	1	#N/A	#N/A	#N/A	#N/A	#N/A	#N/A	#N/A
P30679	Guanine nucleotide-binding protein subunit alpha-15	GNA15	2	#N/A	5	1	#N/A	2	2	#N/A	2	1	#N/A	2	#N/A	#N/A	#N/A	#N/A	#N/A
Q96HC4	PDZ and LIM domain protein 5	PDLIM5	2	#N/A	#N/A	1	#N/A	#N/A	1	#N/A	#N/A	1	#N/A	#N/A	#N/A	#N/A	#N/A	#N/A	#N/A
Q8NHV1	GTPase IMAP family member 7	GIMAP7	2	#N/A	2	1	#N/A	1	1	#N/A	1	1	#N/A	1	#N/A	#N/A	#N/A	#N/A	#N/A
Q12772	Sterol regulatory element-binding protein 2	SREBF2	1	#N/A	#N/A	1	#N/A	#N/A	1	#N/A	#N/A	1	#N/A	#N/A	#N/A	#N/A	#N/A	#N/A	#N/A
O43916	Carbohydrate sulfotransferase 1	CHST1	2	#N/A	#N/A	1	#N/A	#N/A	1	#N/A	#N/A	1	#N/A	#N/A	#N/A	#N/A	#N/A	#N/A	#N/A
O75718	Cartilage-associated protein	CRTAP	2	5	4	1	2	1	1	2	1	1	2	1	141.333	262.2	75.8	63.1667	138
Q6RW13	Type-1 angiotensin II receptor-associated protein	AGTRAP	6	#N/A	#N/A	1	#N/A	#N/A	1	#N/A	#N/A	1	#N/A	#N/A	#N/A	#N/A	#N/A	#N/A	#N/A
P57678	Gem-associated protein 4	GEMIN4	1	#N/A	#N/A	1	#N/A	#N/A	1	#N/A	#N/A	1	#N/A	#N/A	#N/A	#N/A	#N/A	#N/A	#N/A
Q8IUC8	Polypeptide N-acetylgalactosaminyltransferase 13	GALNT13	1	#N/A	#N/A	1	#N/A	#N/A	1	#N/A	#N/A	1	#N/A	#N/A	#N/A	#N/A	#N/A	#N/A	#N/A
P28340	DNA polymerase delta catalytic subunit	POLD1	1	#N/A	#N/A	1	#N/A	#N/A	1	#N/A	#N/A	1	#N/A	#N/A	#N/A	#N/A	#N/A	#N/A	#N/A
Q6UUV9	CREB-regulated transcription coactivator 1	CRTC1	1	#N/A	#N/A	1	#N/A	#N/A	1	#N/A	#N/A	1	#N/A	#N/A	#N/A	#N/A	#N/A	#N/A	#N/A
Q13404	Ubiquitin-conjugating enzyme E2 variant 1	UBE2V1	6	#N/A	#N/A	1	#N/A	#N/A	1	#N/A	#N/A	1	#N/A	#N/A	#N/A	#N/A	#N/A	#N/A	#N/A
O60636	Tetraspanin-2	TSPAN2	5	#N/A	#N/A	1	#N/A	#N/A	1	#N/A	#N/A	1	#N/A	#N/A	#N/A	#N/A	#N/A	#N/A	#N/A
O75828	Carbonyl reductase [NADPH] 3	CBR3	3	#N/A	#N/A	1	#N/A	#N/A	1	#N/A	#N/A	1	#N/A	#N/A	#N/A	#N/A	#N/A	#N/A	#N/A
Q9UBC2	Epidermal growth factor receptor substrate 15-like 1	EPS15L1	1	1	#N/A	1	1	#N/A	1	1	#N/A	1	1	#N/A	#N/A	#N/A	#N/A	#N/A	#N/A
P02751	Fibronectin	FN1	55	55	55	103	101	97	981	990	838	103	101	97	12278.3	24174.3	2372.03	2795.73	3343.9
Q71U36	Tubulin alpha-1A chain	TUBA1A	#N/A	61	54	#N/A	21	19	#N/A	86	79	#N/A	2	4	#N/A	#N/A	#N/A	#N/A	#N/A
P04350	Tubulin beta-4A chain	TUBB4A	#N/A	45	#N/A	#N/A	15	#N/A	#N/A	66	#N/A	#N/A	1	#N/A	#N/A	#N/A	#N/A	#N/A	#N/A
P63267	Actin, gamma-enteric smooth muscle	ACTG2	#N/A	43	36	#N/A	14	11	#N/A	154	144	#N/A	4	3	#N/A	#N/A	#N/A	#N/A	#N/A
P53675	Clathrin heavy chain 2	CLTCL1	#N/A	7	8	#N/A	11	12	#N/A	23	20	#N/A	1	1	#N/A	#N/A	#N/A	#N/A	#N/A
P54652	Heat shock-related 70 kDa protein 2	HSPA2	#N/A	23	#N/A	#N/A	14	#N/A	#N/A	54	#N/A	#N/A	2	#N/A	#N/A	#N/A	#N/A	#N/A	#N/A
Q3ZCM7	Tubulin beta-8 chain	TUBB8	#N/A	21	21	#N/A	8	8	#N/A	43	36	#N/A	1	1	#N/A	#N/A	#N/A	#N/A	#N/A
P13646	Keratin, type I cytoskeletal 13	KRT13	#N/A	13	15	#N/A	9	10	#N/A	22	28	#N/A	1	2	#N/A	#N/A	#N/A	#N/A	#N/A
Q9BUF5	Tubulin beta-6 chain	TUBB6	#N/A	21	19	#N/A	9	8	#N/A	39	41	#N/A	2	2	#N/A	#N/A	#N/A	#N/A	#N/A
O94973	AP-2 complex subunit alpha-2	AP2A2	#N/A	9	#N/A	#N/A	7	#N/A	#N/A	9	#N/A	#N/A	3	#N/A	#N/A	#N/A	#N/A	#N/A	#N/A
P15153	Ras-related C3 botulinum toxin substrate 2	RAC2	#N/A	27	27	#N/A	5	5	#N/A	12	12	#N/A	1	1	#N/A	#N/A	#N/A	#N/A	#N/A
Q16777	Histone H2A type 2-C	HIST2H2AC	#N/A	22	22	#N/A	2	2	#N/A	44	31	#N/A	1	1	#N/A	#N/A	#N/A	#N/A	#N/A
P01116	GTPase KRas	KRAS	#N/A	20	20	#N/A	3	3	#N/A	5	7	#N/A	1	1	#N/A	#N/A	#N/A	#N/A	#N/A
A6NHL2	Tubulin alpha chain-like 3	TUBAL3	#N/A	10	10	#N/A	5	5	#N/A	13	12	#N/A	1	1	#N/A	#N/A	#N/A	#N/A	#N/A
P35609	Alpha-actinin-2	ACTN2	#N/A	8	#N/A	#N/A	6	#N/A	#N/A	9	#N/A	#N/A	1	#N/A	#N/A	#N/A	#N/A	#N/A	#N/A
P67936	Tropomyosin alpha-4 chain	TPM4	#N/A	28	29	#N/A	9	9	#N/A	11	10	#N/A	4	4	#N/A	#N/A	#N/A	#N/A	#N/A
Q02880	DNA topoisomerase 2-beta	TOP2B	#N/A	3	4	#N/A	5	7	#N/A	5	7	#N/A	5	7	#N/A	#N/A	#N/A	#N/A	#N/A
[truncated: 455 more rows]

## Sheet: peptide identification
Supplemental table S1: Information of identified peptides by each technical replicate
			Qvality PEP			Qvality q-value			# Protein Groups			# Proteins			# PSMs			# Missed Cleavages			Average Raw Abundances
Sequence	Master Protein Accessions	Theo. MH+ [Da]	technical replicate1	technical replicate2	technical replicate3	technical replicate1	technical replicate2	technical replicate3	technical replicate1	technical replicate2	technical replicate3	technical replicate1	technical replicate2	technical replicate3	technical replicate1	technical replicate2	technical replicate3	technical replicate1	technical replicate2	technical replicate3	HDFa	hMSCs	KG-1	HL-60	THP-1
GYTNWAIGLSVADLIESMLK	P07195	2639.45	7.80802e-07	1.40983e-07	2.22612e-05	0.000187119	0.000131358	0.000161034	1	1	1	1	1	1	1	2	2	0	0	0	3	9.25	73	68.2	69.8
QESTVGGGTTR	Q05707	1321.69	1.36797e-05	7.27975e-07	0.00889357	0.000187119	0.000131358	0.00126317	1	1	1	1	1	1	1	1	1	0	0	0	5.5	302.6	0	0	0
QWQCDQEPCLVDPDMIK	Q9GZM7	2620.26	0.00859505	0.0205033	0.00489591	0.00136344	0.0020773	0.00086023	1	1	1	1	1	1	2	1	1	0	0	0	5.6	129.2	1.7	3.3	1.3
IIAWTSK	Q9UIB8	1276.8	0.0232629	0.00998095	0.02901	0.00317337	0.00183527	0.00268605	1	1	1	1	1	1	1	1	1	0	0	0	5.6	14.3	39.2	132.8	32.5
TENLNDDEK	P13796	1535.8	0.000139088	0.000547474	0.00104422	0.000187119	0.000131358	0.000161034	1	1	1	1	1	1	1	1	1	0	0	0	6.4	8.9	124.9	49.5333	109.333
SAAAEER	Q16181	962.51	0.0571949	0.011675	0.0633165	0.0060689	0.00188362	0.00641228	1	1	1	1	1	1	1	1	2	0	0	0	6.6	120.4	0	0	7.1
QIIPPGFCTNTNDFLSLLEK	O14929	2765.49	0.000901436	0.000255635	0.000774796	0.000322409	0.000131358	0.000161034	1	1	1	1	1	1	1	1	1	0	0	0	6.6	6.6	31.9	23.6	24.8
LPDAAEPCLPGALFR	P20701	1855.99	9.19207e-05	0.001466	0.00226778	0.000187119	0.000131358	0.000304672	1	1	1	1	1	1	1	2	1	0	0	0	6.7	5.9	18.6	15.1	17.7
AGAAPYVQAFDSLLAGPVAEYLK	Q01518	2809.55	2.76805e-09	1.544e-11	3.71041e-11	0.000187119	0.000131358	0.000161034	1	1	1	1	1	1	2	6	4	0	0	0	6.93333	14.4	19.6333	13.1667	171
SCNLDEQQELVER	P08575	1848.9	7.92702e-07	0.00011776	7.27587e-08	0.000187119	0.000131358	0.000161034	1	1	1	1	1	1	1	1	1	0	0	0	7	8.13333	31.3	57.9	59.2667
ITEYLCEPLR	P63010; Q10567	1522.81	0.0713684	0.009612	0.000504628	0.00690511	0.00171558	0.000161034	2	2	2	2	2	2	1	1	1	0	0	0	7.43333	15.1667	17.1333	22.8667	18.7667
VGEGPGVCWLAPEQTAGK	Q9H4A4	2314.23	0.000171352	4.21502e-05	0.000328282	0.000187119	0.000131358	0.000161034	1	1	1	1	1	1	1	1	1	0	0	0	7.7	14.6	12.85	10.15	18.8
QIVLTGILEQVVNCR	Q96QK1	1971.13	3.72541e-05	0.000746021	4.76328e-05	0.000187119	0.000131358	0.000161034	1	1	1	1	1	1	2	1	1	0	0	0	8	16.35	23.85	22.2	14.9
TTETGAQQEGIGGLCR	Q9GZY6	1906.95	0.000217245	0.00265941	0.00509629	0.000187119	0.000273781	0.000995933	1	1	1	1	1	1	1	1	2	0	0	0	8	21.95	25.3	17.95	27.6
ADQDSEAMK	Q9Y490	1452.74	0.0149514	0.0133997	0.0753695	0.00174329	0.00188362	0.00781706	1	1	1	1	1	1	3	1	1	0	0	0	8.15	90.25	6.1	9.85	15.1
APLDIPVPDPVK	Q06323	1719.05	0.0013095	0.00599416	0.00114025	0.000415927	0.000895841	0.000304672	1	1	1	1	1	1	2	1	1	0	0	0	8.56667	11.5667	18.2667	21.9333	16.9
LMEPIYLVEIQCPEQVVGGIYGVLNR	P13639	3218.72	5.02693e-08	1.20155e-08	1.88343e-10	0.000187119	0.000131358	0.000161034	1	1	1	1	1	1	2	2	2	0	0	0	9.1	11.5	14.2	13.8	12.8
LSDFNDITNMLLLK	P78527	2095.19	0.0732459	9.73702e-07	2.96748e-06	0.00735725	0.000131358	0.000161034	1	1	1	1	1	1	1	1	1	0	0	0	9.1	8.95	37.6	58.65	67.15
NPEILAIAPVLLDALTDPSR	Q92616	2347.34	1.21685e-06	1.16134e-07	0.00871555	0.000187119	0.000131358	0.00126317	1	1	1	1	1	1	1	2	1	0	0	0	9.2	11.9	10.7	15.3	13.9
NAIDDGCVVPGAGAVEVAMAEALIK	P40227	2928.56	2.32013e-06	2.99794e-06	6.4835e-05	0.000187119	0.000131358	0.000161034	1	1	1	1	1	1	2	2	1	0	0	0	9.4	18.4	122.8	76.7	49.8
GEGEPCGGGGAGR	Q16270	1389.64	3.93309e-07	4.63855e-08	7.95398e-08	0.000187119	0.000131358	0.000161034	1	1	1	1	1	1	1	1	1	0	0	0	9.63333	666.733	2.3	2.76667	16.6
LIQWLK	Q8WY91	1258.83	0.0184038	0.0653532	0.0452245	0.00226387	0.00631207	0.00480608	1	1	1	1	1	1	2	3	1	0	0	0	9.76667	10.0667	99.9333	129.667	94.9667
VVPLADIITPNQFEAELLSGR	O00764	2511.4	0.0123319	1.63578e-07	7.73455e-09	0.00142815	0.000131358	0.000161034	1	1	1	1	1	1	1	1	1	0	0	0	9.8	15.3	22.4	13.6	11.5
DLLLDPAWEK	P12814; P35609; O43707	1657.96	0.00195007	0.002983	0.00721954	0.000415927	0.000406281	0.00123002	3	3	2	4	4	4	4	2	1	0	0	0	9.9	17.3667	35.5667	28.1	49.8
MINLSVPDTIDER	P13796; P13797	1731.91	0.00016145	4.21502e-05	0.00325647	0.000187119	0.000131358	0.00059576	2	2	2	2	2	2	1	1	1	0	0	0	9.95	13.15	32.25	26.2	22.5
FQSSAVMALQEASEAYLVGLFEDTNLCAIHAK	Q71DI3	3988.02	1.30585e-06	1.13756e-10	9.82619e-10	0.000187119	0.000131358	0.000161034	1	1	1	1	1	1	2	3	2	0	0	0	10.0667	13.6333	62.5333	30.1	39
ANEGTVGVSAATER	P05186	1590.83	4.82819e-08	1.34979e-08	7.74315e-07	0.000187119	0.000131358	0.000161034	1	1	1	1	1	1	1	1	1	0	0	0	10.1333	198.533	9.45	10.4	16.3
VVYSPGEPLAGTVR	Q8N5I2	1673.94	0.00791829	0.00607034	0.00372245	0.00136344	0.000895841	0.000738292	1	1	1	1	1	1	1	1	2	0	0	0	10.2333	18.5333	18.7667	26.3667	25
EDDVGTGAGLLEIK	P49368	1875.05	0.000505209	0.000457005	0.00264609	0.000322409	0.000131358	0.000461817	1	1	1	1	1	1	1	1	1	0	0	0	10.3	18.9	58.4	37.65	32.65
IKDCVDAPTQGTVLGDAR	O75387	2374.28	7.72968e-07	1.29622e-07	6.61377e-07	0.000187119	0.000131358	0.000161034	1	1	1	1	1	1	1	1	1	1	1	1	10.5	11.7667	50.2667	101.333	20.9
MLVDDIGDVTITNDGATILK	P17987	2562.41	5.29595e-05	0.000285294	6.4835e-05	0.000187119	0.000131358	0.000161034	1	1	1	1	1	1	2	2	1	0	0	0	10.6	14.3	20.2	18.8	13.6
GHCANSCER	Q14767	1319.58	0.0221653	0.0110347	0.00355226	0.00297346	0.00188362	0.00059576	1	1	1	1	1	1	2	2	1	0	0	0	10.7	64	0	0	0
TSQTIGL	P19397	948.556	0.0125477	0.00462493	0.00712326	0.00142815	0.000799913	0.00123002	1	1	1	1	1	1	14	9	7	0	0	0	10.9	15.0333	72.5	189.4	53.1333
VENCPDELYDIMK	P07948	2100.04	0.00954874	0.000451145	0.0016982	0.00142815	0.000131358	0.000304672	1	1	1	1	1	1	1	1	1	0	0	0	11.2333	13.6667	18.0333	53.8333	13.6667
LLLGSNQNEIVSLK	Q86SQ4	1986.2	0.0239788	0.0750874	0.0604901	0.00321294	0.00707033	0.0062346	1	1	1	1	1	1	1	1	1	0	0	0	11.4333	17.9333	31.7667	34.1	40.5333
IIFSPVAPK	O15294	1429.92	0.00965604	0.09032	0.0160497	0.00142815	0.00871422	0.00149966	1	1	1	1	1	1	1	1	1	0	0	0	11.6	15.3	15.2	21.7	20.5
DGTVLCELINALYPEGQAPVK	P37802	2745.49	1.82455e-08	3.61128e-09	6.83677e-09	0.000187119	0.000131358	0.000161034	1	1	1	1	1	1	1	2	2	0	0	0	11.8333	20.0667	54.8333	97.2333	43.8
QIGDALPVSCTISASR	Q13740	1904.01	0.00699275	0.0711287	0.00486329	0.00114515	0.00664359	0.00086023	1	1	1	1	1	1	1	1	1	0	0	0	12	21.55	9.5	17.9	11.25
LLVPLVPDLQDVAQLR	Q9BSJ8	2018.22	4.35368e-05	9.57649e-05	0.000176201	0.000187119	0.000131358	0.000161034	1	1	1	1	1	1	1	2	1	0	0	0	12	26.9	16.2	17.1	21.7
CELLYEGPPDDEAAMGIK	P13639	2466.23	0.000279064	0.000155467	0.000308704	0.000187119	0.000131358	0.000161034	1	1	1	1	1	1	1	1	1	0	0	0	12.1	14	18.8	22.3	18.2
VPITYLELLN	Q9Y371	1403.83	0.00645292	0.00384769	0.0194261	0.00114515	0.000534018	0.00195066	1	1	1	1	1	1	2	2	3	0	0	0	12.1	23.3667	17.0667	18.8	18.3333
YELPLVIQALTNIEDK	Q96QD8	2317.34	4.88533e-07	6.61852e-08	1.05292e-08	0.000187119	0.000131358	0.000161034	1	1	1	1	1	1	2	1	2	0	0	0	12.1333	53.6667	282.133	124.6	83.2
VFQFLNAK	P83731	1424.87	0.00271076	0.000244337	0.000392062	0.000415927	0.000131358	0.000161034	1	1	1	1	1	1	2	1	1	0	0	0	12.1667	17.6333	50.9	44.7	35.5
DLETLPFGIALPIR	Q9H1A4	1784.05	0.0147764	0.00195649	0.00489591	0.00174329	0.000131358	0.00086023	1	1	1	1	1	1	1	2	1	0	0	0	12.2	22.9	27.1	25.7	30.4
QGEDAEVVCR	O15394	1391.68	9.10057e-05	0.000104156	0.000852062	0.000187119	0.000131358	0.000161034	1	1	1	1	1	1	1	1	1	0	0	0	12.3	42.6	15.3333	11.2667	185.333
NCQDIDECSFDR	Q8IX30	1787.75	1.09044e-05	2.61745e-06	2.19582e-05	0.000187119	0.000131358	0.000161034	1	1	1	1	1	1	1	1	1	0	0	0	12.3333	458.7	0	9.73333	6.6
TSEANSAR	Q8IX30	1064.55	0.00352554	0.0130683	0.00364854	0.000551413	0.00188362	0.00059576	1	1	1	1	1	1	1	1	1	0	0	0	12.6333	667.3	0	2	2.4
LPDGSEIPLPPILLGR	Q96KP4	1916.14	0.00567892	0.00147545	0.00439936	0.0010394	0.000131358	0.00086023	1	1	1	1	1	1	1	1	2	0	0	0	12.6333	25.6667	47.2333	40.0333	30.6667
TTDGVYEGVAIGGDR	P53396	1738.88	0.0125477	0.00117073	0.0577792	0.00142815	0.000131358	0.00604437	1	1	1	1	1	1	1	1	1	0	0	0	12.65	22.5	18.65	15.85	22.4
GCPAALPLSNLYETLGVVGSTTTQLYTDR	Q15582	3326.71	4.18491e-06	2.43783e-06	2.9846e-08	0.000187119	0.000131358	0.000161034	1	1	1	1	1	1	2	3	3	0	0	0	12.7	29.2	10.5	12.4	12.6
ETDLLLDDSLVSIFGNR	P30044	2136.14	0.00235632	5.63758e-05	3.13594e-05	0.000415927	0.000131358	0.000161034	1	1	1	1	1	1	1	1	1	0	0	0	12.8	22.5	9.2	9.7	17.2
VPLVAPEDLR	O14744	1337.8	0.00541411	0.00104273	0.00470343	0.0010394	0.000131358	0.00086023	1	1	1	1	1	1	1	1	1	0	0	0	13	18.4	28.6	23	21.8
LVALLNTLDR	Q15257	1356.84	0.000859083	0.000606977	0.000353897	0.000322409	0.000131358	0.000161034	1	1	1	1	1	1	1	1	1	0	0	0	13	34.2	92.8	124	76.7
EECCSTGR	P19883	1227.53	0.00987484	0.011386	0.00397975	0.00142815	0.00188362	0.000738292	1	1	1	1	1	1	1	1	1	0	0	0	13.1667	733	0	4.73333	9.13333
TMLELINQLDGFDPR	P35998	1991.05	0.00131593	0.00104273	0.00250792	0.000415927	0.000131358	0.000304672	1	1	1	1	1	1	1	1	1	0	0	0	13.2	15.5	33.4667	31.6667	35.3333
NWGEGWGFMPSDR	P04745	1783.81	0.00125927	0.0056988	0.036005	0.000415927	0.000895841	0.00394553	1	1	1	2	2	2	2	1	1	0	0	0	13.2333	18.4333	66.2667	33.8667	36.8
IGYNPDTVAFVPISGWNGDNMLEPSANMPWFK	P68104	4026	9.00996e-05	1.19533e-05	8.94196e-07	0.000187119	0.000131358	0.000161034	1	1	1	2	2	2	1	1	1	0	0	0	13.3	26.15	37.85	44.95	29.95
VNTADQCANR	P14210	1377.67	8.03017e-05	2.73373e-05	7.48619e-06	0.000187119	0.000131358	0.000161034	1	1	1	1	1	1	1	1	1	0	0	0	13.3333	527.533	5.73333	14.7	15.8667
ELEAVCQDVLSLLDNYLIK	P61981	2693.48	4.39449e-07	2.36031e-06	0.00119553	0.000187119	0.000131358	0.000304672	1	1	1	1	1	1	1	1	1	0	0	0	13.35	26	17.3	27.7	14.95
IEEFLEAVLCPPR	O00299	1801.97	4.62429e-05	5.36342e-06	1.70318e-06	0.000187119	0.000131358	0.000161034	1	1	1	1	1	1	2	2	4	0	0	0	13.8	19.7	44.2	123	50.5
VTNDNASCR	P29279	1265.61	0.000850861	0.00048746	0.000193915	0.000322409	0.000131358	0.000161034	1	1	1	1	1	1	1	1	1	0	0	0	13.8333	795.1	1.6	2.9	5.66667
LVSSPCCIVTSTYGWTANMER	P08238	2661.27	5.974e-05	5.29453e-06	0.0203753	0.000187119	0.000131358	0.00195066	1	1	1	1	1	1	2	1	1	0	0	0	13.9	16	24.8	29.5	30.7
ACANPAAGSVILLENLR	P00558	1998.1	2.57509e-07	2.46211e-08	2.23798e-08	0.000187119	0.000131358	0.000161034	1	1	1	1	1	1	2	1	1	0	0	0	14	25.6	55.8	46.6	41.9
DIETFYNTSIEEMPLNVADLI	P60842	2672.32	0.000258037	6.02511e-06	0.000428436	0.000187119	0.000131358	0.000161034	1	1	1	1	1	1	1	2	2	0	0	0	14.1	19.5	15.4	15.9	12.2
TVTNAVVTVPAYFNDSQR	P11142	2211.16	1.49782e-05	5.03644e-07	5.17027e-06	0.000187119	0.000131358	0.000161034	1	1	1	1	1	1	5	5	3	0	0	0	14.1	18.85	20.25	18	21.6
DCVSPSEYTAACSR	Q9UK41	1831.82	0.000450452	0.000722368	0.00506233	0.000322409	0.000131358	0.000995933	1	1	1	1	1	1	1	1	2	0	0	0	14.2	26.4333	17.3333	42.1	26.3333
LANIDEEMLQK	P54136	1761.98	6.92802e-06	0.000551016	0.000640478	0.000187119	0.000131358	0.000161034	1	1	1	1	1	1	1	1	1	0	0	0	14.3	18.8333	46.9667	32.7667	35.6667
TGQPDLLGTGTLGPSPTATGTLGR	Q9NVM1	2497.35	0.00369744	4.10252e-08	5.566e-09	0.000551413	0.000131358	0.000161034	1	1	1	1	1	1	1	1	1	0	0	0	14.3	20.2	10.2	13.4	11.9
EEADEYIDIGALNGIFVLGR	P53396	2423.27	3.65234e-06	0.000281633	0.00281056	0.000187119	0.000131358	0.00059576	1	1	1	1	1	1	1	1	1	0	0	0	14.35	15	13.5	15.8	14.05
GDINVLLCGDPGTAK	P49736	1988.09	0.00235632	0.000775427	0.00119553	0.000415927	0.000131358	0.000304672	1	1	1	1	1	1	1	1	1	0	0	0	14.4	21.7	42.6667	38.2	31.7
TTITTTTTSSSGLGSPMIVGSPR	Q96S97	2481.31	3.83517e-07	4.68271e-06	1.09835e-06	0.000187119	0.000131358	0.000161034	1	1	1	1	1	1	1	1	1	0	0	0	14.4	18.6	26.1	10.9	16.45
LAQMFSDMVLK	P02786	1740.98	0.0120505	0.0333724	9.19464e-05	0.00142815	0.0034199	0.000161034	1	1	1	1	1	1	1	1	2	0	0	0	14.4333	12.3333	28.0333	54.4333	11
MAPYQGPDAVPGALDYK	O43707	2251.18	6.70461e-05	5.74793e-05	3.72196e-05	0.000187119	0.000131358	0.000161034	1	1	1	1	1	1	1	1	1	0	0	0	14.4667	16.9333	16.9667	20.6667	19.8667
MSASDPNSSIFLTDTAK	P23381	2243.16	0.0288226	0.000355317	0.00343546	0.00360505	0.000131358	0.00059576	1	1	1	1	1	1	1	1	1	0	0	0	14.5	15.3333	13.7667	14.1	15.4333
STEEFPPLQPILQQK	P13612	2213.26	2.10962e-05	1.26693e-05	0.000133085	0.000187119	0.000131358	0.000161034	1	1	1	1	1	1	3	4	3	0	0	0	14.5333	13.9333	82	115.033	43.6
AVLAELPQQVVQYFK	Q96FN4	2191.29	0.000505209	2.40652e-06	0.0271096	0.000322409	0.000131358	0.00247027	1	1	1	1	1	1	1	1	1	0	0	0	14.6	16.9	15.9	14.7	21.2
VPAFEGDDGFCVFESNAIAYYVSNEELR	P26641	3427.6	0.000113384	3.1071e-08	1.88553e-08	0.000187119	0.000131358	0.000161034	1	1	1	1	1	1	1	1	1	0	0	0	14.6	22.85	13.75	14.65	14.2
LSNIFVIGK	P62701	1448.92	0.00648748	0.0290937	0.000226956	0.00114515	0.00298961	0.000161034	1	1	1	1	1	1	2	1	3	0	0	0	14.7333	16.9667	47.0333	33.0667	31.0667
FVQCPDGELQK	Q9Y230	1778.95	0.0492374	0.000490615	0.00345852	0.00527669	0.000131358	0.00059576	1	1	1	1	1	1	1	1	1	0	0	0	14.9	16.6	38.75	27.5	32.7
ACLDTAVENMPSLK	P49327	2007.07	0.000213003	6.54093e-05	9.77924e-05	0.000187119	0.000131358	0.000161034	1	1	1	1	1	1	1	1	1	0	0	0	15.2333	21.0333	46.0667	28.7333	45.1667
AFADAMEVIPSTLAENAGLNPISTVTELR	P50991	3275.7	0.000196825	0.000366971	0.00357609	0.000187119	0.000131358	0.00059576	1	1	1	1	1	1	1	2	1	0	0	0	15.2667	25.8667	60.2333	57.9333	93.1333
IVYNNADGTEINEVEVDPITTFPLK	Q05707	3249.73	4.10876e-08	1.81712e-08	1.46477e-06	0.000187119	0.000131358	0.000161034	1	1	1	1	1	1	2	2	2	0	0	0	15.3	96.5667	5.43333	5.86667	9.73333
ISIPVDISDSDMMLNIINSSITTK	P49368	3065.65	1.75241e-08	3.4234e-08	5.33876e-10	0.000187119	0.000131358	0.000161034	1	1	1	1	1	1	2	2	2	0	0	0	15.3	31.4	212.7	118.433	95.4
AVFDETYPDPVR	P49588	1637.84	0.000373505	0.000159537	2.96864e-05	0.000187119	0.000131358	0.000161034	1	1	1	1	1	1	1	1	1	0	0	0	15.3333	19.0333	22.4333	19.6	19.5
DWVLNEFR	Q92841	1307.69	0.00307388	0.0106272	0.0143914	0.000415927	0.00188362	0.00126317	1	1	1	1	1	1	1	1	1	0	0	0	15.5333	19.6667	48.7	36.9	42.5667
LAALADQWQFLVQK	Q13813	2089.22	0.00137532	2.19833e-06	0.0103179	0.000415927	0.000131358	0.00126317	1	1	1	1	1	1	2	2	1	0	0	0	15.6	24	20.6	28.5	26.1
EEEVTGPVIAPLFPQK	O75643	2212.26	2.06755e-05	2.12468e-05	1.80002e-05	0.000187119	0.000131358	0.000161034	1	1	1	1	1	1	1	1	1	0	0	0	15.6	22.1	38.8	41.6	37
FQSAAIGALQEASEAYLVGLFEDTNLCAIHAK	P84243	3896.03	1.22097e-07	5.884e-11	5.94765e-13	0.000187119	0.000131358	0.000161034	1	1	1	1	1	1	1	1	3	0	0	0	15.6	19	42.15	67.8	49.65
MTAFDADDPATDNALLR	P55290	2066.01	0.000261859	0.000120843	0.0294053	0.000187119	0.000131358	0.0027923	1	1	1	1	1	1	1	1	1	0	0	0	15.85	60.3	10.85	11.5	12.9
TCDQNTYLSGLCYLFR	P20701	2240.07	2.79144e-07	1.13708e-06	2.58839e-05	0.000187119	0.000131358	0.000161034	1	1	1	1	1	1	1	1	2	0	0	0	15.9667	19.1333	80.8333	153.133	62.2
LLYPADTPVGNDQLLEILNK	Q15063	2684.53	1.68181e-05	6.43851e-07	7.79209e-08	0.000187119	0.000131358	0.000161034	1	1	1	1	1	1	6	7	6	0	0	0	16.0333	37.3333	95.8	110.667	145.067
NCECQTQGR	P05107	1381.62	0.0026273	0.000940698	0.000846299	0.000415927	0.000131358	0.000161034	1	1	1	1	1	1	2	1	1	0	0	0	16.0667	142.9	67.2333	66.8333	140.067
IQLINNMLDK	P00558	1659.99	9.04945e-06	2.18417e-06	6.3516e-05	0.000187119	0.000131358	0.000161034	1	1	1	1	1	1	2	1	2	0	0	0	16.1	23.3	439.233	360.633	166.767
QLEEDLYDGQVLQK	Q9HBI1	2136.16	0.00248139	8.6919e-05	0.000267431	0.000415927	0.000131358	0.000161034	1	1	1	1	1	1	1	1	1	0	0	0	16.1333	22.5667	13.7	13.7	13.6667
LLLQGEADQSLLTFIDK	P78527	2362.36	2.88181e-06	3.21884e-06	4.12138e-07	0.000187119	0.000131358	0.000161034	1	1	1	1	1	1	1	1	1	0	0	0	16.2333	14.3333	56.8	75.6333	83.6333
LLQVVEEPQALAAFLR	Q9BQ67	2026.19	4.78982e-05	5.83352e-06	3.19988e-06	0.000187119	0.000131358	0.000161034	1	1	1	1	1	1	1	1	1	0	0	0	16.25	22.6	14.7	15.6	14.5
CEQGTYGNDCHQR	Q96KG7	1853.79	1.22918e-06	6.44961e-08	7.78775e-09	0.000187119	0.000131358	0.000161034	1	1	1	1	1	1	1	1	1	0	0	0	16.25	206.25	3.1	2.4	17.85
DDQFLLDGQLLPDNFIAACTEK	P10768	2981.53	5.74071e-07	3.29319e-08	1.24189e-07	0.000187119	0.000131358	0.000161034	1	1	1	1	1	1	1	1	2	0	0	0	16.2667	23.6333	77.2333	55.7	40.5667
LFVGSIPK	O43390; O60506	1318.85	0.0413384	0.00254316	0.0267444	0.00483268	0.000273781	0.00247027	2	1	1	2	2	2	1	1	1	0	0	0	16.3	22.9667	36.0667	46.4	39.1
EGFPGPPGFIGPR	P08572	1556.84	0.00125927	0.000151502	0.00234519	0.000415927	0.000131358	0.000304672	1	1	1	1	1	1	1	2	1	0	0	0	16.3667	80.1333	18.3333	17	24.7667
VTLATLK	P06748	1203.81	0.00381677	0.0298291	0.0434478	0.000551413	0.00318289	0.00429625	1	1	1	1	1	1	2	1	1	0	0	0	16.5	17.6	98.4	80.7	58.2
IGGGIDVPVPR	Q92945	1308.78	0.0146897	0.0145354	0.0162701	0.00174329	0.00196757	0.00149966	1	1	1	1	1	1	1	1	1	0	0	0	16.7	26.9333	45.9333	47.3333	41.8333
LQCENVQEIPVFGIVPAIIQTPSR	Q13443	2937.61	2.6451e-06	3.66933e-07	4.44654e-06	0.000187119	0.000131358	0.000161034	1	1	1	1	1	1	1	1	1	0	0	0	16.8	24.05	10.6	13.2	13.85
GVVDSDDLPLNVSR	P14625	1714.92	0.00022157	0.000105511	5.27769e-06	0.000187119	0.000131358	0.000161034	1	1	1	1	1	1	1	1	1	0	0	0	16.9	17.8667	27.2333	26.4333	35.3667
GLVGVGEASYSTIAPTLIADLFVADQR	Q9H2V7	2992.62	2.05925e-08	1.17645e-07	8.56736e-10	0.000187119	0.000131358	0.000161034	1	1	1	1	1	1	2	1	1	0	0	0	17	18.2	16.5	22.6	23.5
LSPEELLLR	Q14651; P13796; P13797	1298.79	0.0179695	0.0278496	0.0160497	0.00216251	0.002585	0.00149966	3	3	3	3	3	3	2	1	1	0	0	0	17.05	25	100.05	83.45	64.2
LLQTDDEEEAGLLELLK	P55060	2387.33	4.65224e-06	1.06406e-05	5.5691e-08	0.000187119	0.000131358	0.000161034	1	1	1	1	1	1	2	1	2	0	0	0	17.0667	16.3667	22.8667	21.5667	19.4667
AEGTPNQGK	Q9P2E9	1359.76	0.00155602	0.00190699	0.00213474	0.000415927	0.000131358	0.000304672	1	1	1	1	1	1	1	1	1	0	0	0	17.1	280.4	8.53333	9.56667	18.2333
VGLTNYAAAYCTGLLLAR	P46777	2156.17	0.00049565	1.70339e-08	9.45085e-06	0.000322409	0.000131358	0.000161034	1	1	1	1	1	1	1	2	1	0	0	0	17.1	26.25	46.65	35.65	32.4
GFPGPPGPPGVPGLPGEPGR	P39060	2068.12	0.000780411	5.63758e-05	2.79107e-05	0.000322409	0.000131358	0.000161034	1	1	1	1	1	1	1	1	1	0	0	0	17.15	18.75	16.9	14.25	15.55
QLISGNLDAPEGGLDAMMQVAACPEEIGWR	P05107	3473.67	4.81934e-06	3.32455e-06	2.06241e-07	0.000187119	0.000131358	0.000161034	1	1	1	1	1	1	1	2	2	0	0	0	17.15	21.65	28.6	40.2	30.95
DFPDVISGAYIIEVIPDTPAEAGGLK	Q92743	3145.71	8.99194e-07	0.0276762	1.09024e-07	0.000187119	0.002585	0.000161034	1	1	1	1	1	1	2	1	1	0	0	0	17.2	27.2	6.1	5.1	7.5
LDFVCSFLQK	Q14980	1714.96	3.99711e-05	0.00134856	0.000936941	0.000187119	0.000131358	0.000161034	1	1	1	1	1	1	2	2	1	0	0	0	17.2333	23.3	86.9667	64.0667	101.333
LEQQVPVNQVFGQDEMIDVIGVTK	P39023	3160.7	1.27334e-06	3.75216e-05	4.78953e-08	0.000187119	0.000131358	0.000161034	1	1	1	1	1	1	2	2	1	0	0	0	17.3	20.9667	44.0667	53.1333	33.6333
TTQVPQFILDDFIQNDR	Q08211	2279.19	5.29595e-05	1.53076e-06	2.27237e-05	0.000187119	0.000131358	0.000161034	1	1	1	1	1	1	1	2	1	0	0	0	17.4	18.9	26.7	28.3	23.8
TVLDPVTGDLSDTR	Q15393	1717.92	0.00125927	0.000391437	0.000155779	0.000415927	0.000131358	0.000161034	1	1	1	1	1	1	1	1	2	0	0	0	17.4333	51.2667	63.2333	43.1667	46.7333
YIPPCLDSELTEFPLR	P09486	2179.13	0.000444028	0.000770447	3.13594e-05	0.000322409	0.000131358	0.000161034	1	1	1	1	1	1	1	3	3	0	0	0	17.5	25.15	20.95	22.7	26.7
LLIVSTTPYSEK	Q9Y230	1809.08	0.00284129	0.0131504	0.0350482	0.000415927	0.00188362	0.00386972	1	1	1	1	1	1	1	2	1	0	0	0	17.5333	24.4333	51.9	47.5333	40.8333
ASYGQGLQQSR	P25391	1423.75	0.0213787	6.84359e-05	0.00012343	0.00288813	0.000131358	0.000161034	1	1	1	1	1	1	1	1	1	0	0	0	17.6333	108.5	6.4	10.1	13.7
APWVEQEGPEYWDR	P10321	1990.95	0.000173919	4.4964e-05	0.00181651	0.000187119	0.000131358	0.000304672	1	1	1	1	1	1	2	1	2	0	0	0	17.65	27.35	38.5	28.15	33.15
AAVESLGFILFR	Q99460	1551.91	0.000104157	0.00219543	0.000411249	0.000187119	0.000131358	0.000161034	1	1	1	1	1	1	1	1	1	0	0	0	17.7667	29.8	28.3667	28.3	27.6333
LNSNTQVVLLSATMPSDVLEVTK	P60842	2917.63	1.47382e-06	1.47508e-07	5.1265e-09	0.000187119	0.000131358	0.000161034	1	1	1	1	1	1	2	2	1	0	0	0	17.8	38.9667	64.6333	49	43.4
ILLANFLAQTEALMR	P06744	1933.11	1.19659e-07	7.85318e-06	0.000104724	0.000187119	0.000131358	0.000161034	1	1	1	1	1	1	2	2	2	0	0	0	17.8333	27.5333	60.0667	89.0667	57.3
TQGNVFATDAILATLMSCTR	O15371	2399.23	7.20286e-07	1.09572e-07	1.04027e-05	0.000187119	0.000131358	0.000161034	1	1	1	1	1	1	1	1	1	0	0	0	17.85	18.05	18.35	14.9	18.2
ILPTLEAVAALGNK	Q12905	1868.16	0.000486268	0.000865162	0.000694956	0.000322409	0.000131358	0.000161034	1	1	1	1	1	1	2	1	1	0	0	0	17.9	26.65	63.9	49.3	44.35
SVLFTK	Q8N883	1152.74	0.0435287	0.0561155	0.01827	0.00483268	0.00543839	0.00172918	1	1	1	1	1	1	3	1	1	0	0	0	17.9333	22.9333	111.867	56.1667	116.8
AVTEQGAELSNEER	P27348	1761.88	4.78982e-05	3.38357e-05	5.46288e-05	0.000187119	0.000131358	0.000161034	1	1	1	1	1	1	2	3	2	0	0	0	18	24.25	9.05	17.05	12.45
LPVPSSEGPDLR	O00453	1495.83	0.0550011	0.00176582	0.0212253	0.00580362	0.000131358	0.00205469	1	1	1	1	1	1	1	1	1	0	0	0	18	26.2667	68.1	25.3333	50.1333
TAFDEAIAELDTLNEDSYK	P27348	2603.31	6.06461e-05	6.07468e-07	9.31739e-07	0.000187119	0.000131358	0.000161034	1	1	1	1	1	1	1	1	1	0	0	0	18.1333	29.5333	28.5667	47.3333	33.4667
FDSDAASPR	P01889; P10321	1194.6	0.000450452	0.000353031	0.000294286	0.000322409	0.000131358	0.000161034	2	2	2	2	2	2	1	1	1	0	0	0	18.15	65.6	257.9	17.45	47.05
LALENYITALQAVPPRPR	P05067	2251.31	3.00041e-06	1.4605e-05	1.23341e-07	0.000187119	0.000131358	0.000161034	1	1	1	1	1	1	1	1	1	0	0	0	18.2	32.45	21.35	30.65	31.35
EVENPQNQLR	O43556	1455.78	0.03225	0.00630463	0.00244153	0.00395732	0.00102011	0.000304672	1	1	1	1	1	1	1	1	1	0	0	0	18.2667	40.5333	32.2333	32.5	42.3667
YVPNSGQEDADR	P35443	1579.75	0.000131022	0.000104831	0.000419755	0.000187119	0.000131358	0.000161034	1	1	1	1	1	1	1	2	2	0	0	0	18.4	71.6333	69.0333	52.1	157.033
DSDGDGR	P07996	950.438	0.0204982	0.015571	0.07732	0.00278918	0.00196757	0.00809413	1	1	1	1	1	1	2	2	1	0	0	0	18.45	323.2	0	6.7	11.1
VFLLGVPR	Q6UX72	1129.73	0.0121202	0.0221007	0.0111913	0.00142815	0.0020773	0.00126317	1	1	1	1	1	1	1	1	1	0	0	0	18.6667	19.3667	47.5	39.1333	42.0667
LEGGSGGDSEVQR	P62195	1519.75	7.65212e-07	4.34075e-07	0.00094973	0.000187119	0.000131358	0.000161034	1	1	1	1	1	1	1	1	1	0	0	0	18.7333	91.5	28.5667	16.2333	39.3667
TPDGNLDQCK	P30825	1605.83	0.0413384	0.00524919	0.0166064	0.00483268	0.000895841	0.00149966	1	1	1	1	1	1	1	1	1	0	0	0	19.0333	65.9333	51.9	48.1667	27.7333
IMLPWDPTGK	P23396	1615.93	0.00218143	0.000200006	0.00618772	0.000415927	0.000131358	0.00111453	1	1	1	1	1	1	1	1	1	0	0	0	19.0333	22.8	80.7333	54	51.3
DMSGTMGFNEFK	P30626	1821.89	0.0013031	0.00538367	0.0020642	0.000415927	0.000895841	0.000304672	1	1	1	1	1	1	2	2	1	0	0	0	19.1333	32.2	88.0667	185.967	49.0333
AIQDPAFSDGIR	Q7Z6Z7	1518.81	0.0132208	0.0128251	0.00125346	0.0015334	0.00188362	0.000304672	1	1	1	1	1	1	1	1	1	0	0	0	19.2667	39.6667	42.9667	37.5	50.3333
IIEVVDAIMTTAQSHQR	Q01813	2141.16	2.2136e-07	2.52224e-07	6.79385e-08	0.000187119	0.000131358	0.000161034	1	1	1	1	1	1	2	1	1	0	0	0	19.4333	26.9	24.1	30.4	27.2667
EFGLIDTK	Q96BX8	1380.81	0.00375662	0.00436846	0.00217821	0.000551413	0.000667619	0.000304672	1	1	1	1	1	1	1	1	1	0	0	0	19.4667	46.4333	100.9	58.5667	72.6333
FLILPDMLK	P62318	1547.96	0.00114241	0.00187069	0.00809335	0.000322409	0.000131358	0.00126317	1	1	1	1	1	1	1	1	1	0	0	0	19.5	18.05	61.85	69.5	42.1
CDADADCMDGSDEEACGTGVR	Q07954	2519.96	7.46162e-07	2.52224e-07	2.16497e-06	0.000187119	0.000131358	0.000161034	1	1	1	1	1	1	1	1	1	0	0	0	19.6	38.1	7.1	13.5	11.7
ALQQLLFPGK	Q8WUX1	1572.99	0.000290187	2.69862e-05	0.000468165	0.000187119	0.000131358	0.000161034	1	1	1	1	1	1	3	3	1	0	0	0	19.6	20.45	94.3	191.45	36.05
VVYGGGAAEISCALAVSQEADK	P48643	2653.39	8.63646e-07	6.55321e-06	2.96091e-10	0.000187119	0.000131358	0.000161034	1	1	1	1	1	1	1	1	2	0	0	0	19.6	33.45	70.45	49.35	79.45
LLASLVK	Q13263	1201.83	0.0440954	0.0568067	0.0225664	0.00483268	0.00543839	0.00217335	1	1	1	1	1	1	1	1	1	0	0	0	19.9	52.95	138.95	114.55	168.1
VLLVLPK	O75044	1239.88	0.0746849	0.0527775	0.00414257	0.00740162	0.00519659	0.00086023	1	1	1	1	1	1	1	1	1	0	0	0	19.9333	35.6333	88.0667	37.9333	91.2
DLDGNGYPDLIVGSFGVDK	P08648	2439.28	8.52741e-05	8.2699e-06	8.76419e-05	0.000187119	0.000131358	0.000161034	1	1	1	1	1	1	1	1	1	0	0	0	19.95	26.85	33.15	34.45	31.6
DVLDSVL	P81605	989.572	0.0751706	0.0540894	0.0443277	0.00740162	0.00528196	0.00429625	1	1	1	1	1	1	1	1	1	0	0	0	19.95	11.85	13.5	12.2	15.05
AMTGVEQWPYR	P49368	1566.79	0.000273658	9.09405e-05	0.000193915	0.000187119	0.000131358	0.000161034	1	1	1	1	1	1	1	1	1	0	0	0	20	24.0333	50.4667	35.3667	33.9667
IAASATCGEEAPAR	O15230	1632.82	0.000222664	0.00113369	0.00119553	0.000187119	0.000131358	0.000304672	1	1	1	1	1	1	1	1	1	0	0	0	20.0333	50.6333	8.63333	11.8667	17.8667
TAFDEAIAELDTLNEESYK	P31946	2617.33	1.28624e-06	8.43181e-06	3.74426e-07	0.000187119	0.000131358	0.000161034	1	1	1	1	1	1	1	1	2	0	0	0	20.0333	25.9	31.6667	38.1333	30.6667
ILFEQQIF	Q5W111	1266.73	0.0575689	0.0458034	0.0477005	0.0060689	0.00438689	0.00488887	1	1	1	1	1	1	1	1	1	0	0	0	20.1	26	20.5667	15.4667	16.7667
LCQENQWLR	Q9NSK0	1475.76	0.00484413	0.000587721	0.0905707	0.000930208	0.000131358	0.00967534	1	1	1	2	2	2	1	1	1	0	0	0	20.2333	38	39.7667	30.9333	31.7333
FLLLQQK	Q9H7D7	1347.88	0.0590899	0.0764515	0.00756707	0.00615286	0.00707033	0.00126317	1	1	1	1	1	1	1	1	1	0	0	0	20.25	29.75	57.95	53.3	76.2
ANDQEPCGWWLAK	P51114	2033.03	0.0140982	0.00249489	0.0688849	0.00164355	0.000273781	0.0068562	1	1	1	1	1	1	1	1	1	0	0	0	20.3	18.1	29.2	26.5	33.7
LTSFIGAIAIGDLVK	P78371	1976.22	4.95979e-07	1.31082e-06	0.000386746	0.000187119	0.000131358	0.000161034	1	1	1	1	1	1	2	2	1	0	0	0	20.35	27.35	139.1	83.25	62.2
NLVELFGK	O43736	1377.85	0.00124096	0.000827023	0.00131417	0.000415927	0.000131358	0.000304672	1	1	1	1	1	1	1	1	2	0	0	0	20.4667	26.4	36.9333	682.767	23.5667
GTVGEPTYDAEFQHFLR	Q14204	2196.09	0.000359352	0.000120843	0.000969238	0.000187119	0.000131358	0.000161034	1	1	1	1	1	1	1	1	1	0	0	0	20.5	33.7	20.65	18.25	27
DAVALCELFNWLEK	Q9NQW7	2166.17	7.08476e-05	0.01721	0.000899586	0.000187119	0.00206178	0.000161034	1	1	1	1	1	1	1	1	1	0	0	0	20.5	72.5	39	59.9	33.8
SDSELNSEVAAR	Q53TN4	1506.76	2.52776e-06	2.83342e-07	1.16026e-06	0.000187119	0.000131358	0.000161034	1	1	1	1	1	1	1	1	1	0	0	0	20.5	322.267	11.5333	13.5667	40.5333
TDTLEDLFPTTK	P13010	1839.02	0.00155602	0.000583943	0.00153488	0.000415927	0.000131358	0.000304672	1	1	1	1	1	1	3	4	2	0	0	0	20.5	24.9	86.25	72.35	145.2
FVDVTEVVR	P19440	1292.74	0.000265737	0.00049379	0.000594271	0.000187119	0.000131358	0.000161034	1	1	1	3	3	3	1	1	1	0	0	0	20.6	31.3667	89.6333	55.2667	140.067
GGGGGGYGSGGSSYGSGGGSYGSGGGGGGGR	P04264	2613.11	4.59843e-10	9.3263e-12	1.27286e-12	0.000187119	0.000131358	0.000161034	1	1	1	1	1	1	7	9	6	0	0	0	20.7333	15.9	9.46667	10.7667	13.2
FLEFTTLSAAELPGSSAVR	Q14699	2225.2	1.00468e-06	3.55877e-08	7.13173e-07	0.000187119	0.000131358	0.000161034	1	1	1	1	1	1	3	2	1	0	0	0	20.8	29.2	14.1	28.2	13
YEISSVPTFLFFK	O76003	2036.15	0.079679	0.00471367	0.00196929	0.00740162	0.000895841	0.000304672	1	1	1	1	1	1	1	1	1	0	0	0	20.8	28.45	36.15	45.75	30.75
LYYVCEFPF	Q9Y240	1466.72	0.011378	0.00168831	0.00541245	0.00142815	0.000131358	0.00111453	1	1	1	1	1	1	2	2	2	0	0	0	20.8	22.2	18.7	17.9	78.5
EEEVSLQGINTR	Q9Y6W5	1603.85	0.00278247	0.000146686	0.000128607	0.000415927	0.000131358	0.000161034	1	1	1	1	1	1	1	1	1	0	0	0	20.8333	33.9667	19.7667	33.8333	24.8667
QIIQQNPSLLPALLQQIGR	P54727	2359.4	5.88473e-05	2.02117e-06	1.16026e-06	0.000187119	0.000131358	0.000161034	1	1	1	1	1	1	1	1	1	0	0	0	20.85	34.2	32	36.5	32.1
ALCGFTEAAAQAAYLVGVSDPNSQAGQQGLVEPTQFAR	Q9Y490	4152.07	3.95958e-09	3.4234e-08	7.66889e-12	0.000187119	0.000131358	0.000161034	1	1	1	1	1	1	4	3	3	0	0	0	21	20	20.1	20.45	20.6
IDSILEVVQTGR	Q9NZW5	1558.9	2.10962e-05	8.32352e-06	1.28654e-05	0.000187119	0.000131358	0.000161034	1	1	1	1	1	1	1	1	1	0	0	0	21	22.8	25.7	71.8	23
RPCFSALEVDETYVPK	P02768	2369.26	0.0844423	0.013233	0.065834	0.00753422	0.00188362	0.00657947	1	1	1	1	1	1	2	1	1	0	0	0	21	32.8	19.4	16.7	25.1
LGGSQEDQIK	P37837	1532.87	2.74091e-05	1.57827e-05	1.68078e-05	0.000187119	0.000131358	0.000161034	1	1	1	1	1	1	1	1	1	0	0	0	21.0333	47.3	207.433	74.1333	91.9
IWCFGPDGTGPNILTDITK	P13639	2563.36	5.04303e-06	4.69081e-07	3.79383e-08	0.000187119	0.000131358	0.000161034	1	1	1	1	1	1	2	2	1	0	0	0	21.0333	60.1333	165.9	204.867	128.1
EIPIQDVAIQDFTCDGNEESSCQLSPR	O75094	3337.55	5.19874e-09	3.13263e-09	9.56043e-10	0.000187119	0.000131358	0.000161034	1	1	1	1	1	1	1	1	2	0	0	0	21.05	31.85	8.8	8.85	11
QAVQILDELAEK	Q99961	1815.06	1.37803e-07	8.99475e-06	3.82539e-05	0.000187119	0.000131358	0.000161034	1	1	1	1	1	1	2	1	1	0	0	0	21.1	21.2	26.1	26.05	25.05
YCVQLSQIQAQISALEEQLQQIR	P13645	2975.58	6.0173e-09	5.59713e-12	2.78377e-10	0.000187119	0.000131358	0.000161034	1	1	1	1	1	1	8	6	4	0	0	0	21.1333	28.4	31.8667	34.8333	31.5333
AEGAQNQGK	Q9P2E9	1360.76	0.000238543	4.79657e-05	6.84876e-05	0.000187119	0.000131358	0.000161034	1	1	1	1	1	1	1	1	1	0	0	0	21.2	663.3	2.3	7.43333	15.1667
IELEDWK	Q9Y5C1	1390.8	0.00347008	0.00908371	0.0104585	0.000415927	0.00160206	0.00126317	1	1	1	1	1	1	2	1	2	0	0	0	21.2667	34.1333	64.6	73.0667	71.9333
YAPTEAQLNAVDALIDSMSLAK	P13010	2779.5	0.00206221	3.90923e-10	5.96091e-09	0.000415927	0.000131358	0.000161034	1	1	1	1	1	1	1	2	1	0	0	0	21.3	27.35	68.35	56.35	116.95
ELLPVLISAMK	P18206	1672.05	5.77831e-06	0.000626863	7.13614e-05	0.000187119	0.000131358	0.000161034	1	1	1	1	1	1	2	2	1	0	0	0	21.3333	46.0333	199.867	250.433	167.4
QLCDNAGFDATNILNK	Q99832	2252.17	9.5172e-06	2.07411e-06	6.84798e-06	0.000187119	0.000131358	0.000161034	1	1	1	1	1	1	1	1	2	0	0	0	21.3667	22.8333	50.5	32.7667	30.8
IIEVEEEQEDPYLNDR	P23142	2220.09	0.000139782	0.000163713	0.000125132	0.000187119	0.000131358	0.000161034	1	1	1	1	1	1	1	1	1	0	0	0	21.4	43.7	16.8	17.4	23.9
YLCSCPPGTLGVLCEINEDDCGPGPPLDSGPR	Q9UM47	3731.7	0.0833611	0.00205933	0.000733801	0.00753422	0.000131358	0.000161034	1	1	1	1	1	1	1	1	1	0	0	0	21.4	23.75	24.65	33.3	31.55
AEGAATEEEGTPK	P80723	1747.91	3.15053e-07	4.54947e-08	5.76007e-09	0.000187119	0.000131358	0.000161034	1	1	1	1	1	1	2	3	2	0	0	0	21.4	287.233	27.2333	2.1	73.0333
ELGSLPLPLSTSEQR	Q86Y82	1856.03	0.000964376	0.00126463	0.0633165	0.000322409	0.000131358	0.00641228	1	1	1	1	1	1	2	2	1	0	0	0	21.5	19.8	6.8	9.5	7.3
LTTDFNVIVEALSK	P05455	2008.17	6.34473e-05	0.00260896	0.00012343	0.000187119	0.000273781	0.000161034	1	1	1	1	1	1	1	1	1	0	0	0	21.5	20.2	66.85	72.65	35.55
GGAEQFMEETER	Q99832	1612.75	0.000210912	1.07791e-05	0.0181458	0.000187119	0.000131358	0.00172918	1	1	1	1	1	1	2	2	2	0	0	0	21.7667	33.1	36.8333	25.1667	27.4
VETEDQVLATFCGR	P48740	1853.93	0.000417203	0.000500202	0.00357609	0.000187119	0.000131358	0.00059576	1	1	1	1	1	1	1	1	1	0	0	0	21.9333	33.1667	35.1667	43.1667	37.2333
AVLVALK	P26640	1171.82	0.0124753	0.00747443	0.0222613	0.00142815	0.00112085	0.00205469	1	1	1	1	1	1	1	1	1	0	0	0	22	32.4333	85.6	51.9667	68
DGTFPLPIGESVTVTR	P05362	1918.05	0.000357619	0.0253585	5.03168e-05	0.000187119	0.0020773	0.000161034	1	1	1	1	1	1	1	1	2	0	0	0	22.15	43.15	27.75	113.45	25.35
NDATAQAFLAEASVMTQLR	P41240	2266.17	3.95297e-07	4.07609e-08	9.18543e-08	0.000187119	0.000131358	0.000161034	1	1	1	1	1	1	1	1	1	0	0	0	22.2	28.65	24	32.85	25.9
LTAQVASLTSELTTLNATIQQQDQELAGLK	Q14980	3644.02	5.80862e-09	1.64922e-08	1.073e-11	0.000187119	0.000131358	0.000161034	1	1	1	1	1	1	2	1	2	0	0	0	22.2333	16.0667	120	102.067	95.0667
ECENQDAR	P13611	1250.56	0.00169359	0.00271082	0.00275465	0.000415927	0.000273781	0.00059576	1	1	1	1	1	1	9	7	6	0	0	0	22.2333	424.5	1.8	3.16667	5.33333
DTAQQGVVNFPYDDFIQCVMSV	P30626	2762.3	0.000923413	0.00580784	0.00013038	0.000322409	0.000895841	0.000161034	1	1	1	1	1	1	4	1	1	0	0	0	22.2667	24.5667	19.4	19.9333	21.3
CLELFSELAEDK	P08238	1912.01	8.18173e-06	1.6866e-06	0.0608867	0.000187119	0.000131358	0.0063261	1	1	1	1	1	1	1	1	1	0	0	0	22.35	42.45	54.9	63.15	58.25
AQQQAEAER	Q15149	1259.65	0.000542711	0.000265734	0.000209071	0.000322409	0.000131358	0.000161034	1	1	1	1	1	1	1	1	1	0	0	0	22.3667	275.533	2.85	2.5	21.1333
SVPSDIFQIQATTIYANTINTFR	Q12805	2829.5	0.0535859	2.07046e-05	3.95746e-06	0.00580362	0.000131358	0.000161034	1	1	1	1	1	1	1	1	1	0	0	0	22.4	36.4	11.3	12.6	9.6
IFSGPSSEQFGYAVQQFINPK	P17301	2802.49	5.52202e-06	2.03779e-07	4.82516e-07	0.000187119	0.000131358	0.000161034	1	1	1	1	1	1	1	1	1	0	0	0	22.5	31.05	32.55	38.2	38.9
AAEDDEDDDVDTKK	P06454	2253.13	3.97916e-06	1.43743e-07	3.69654e-05	0.000187119	0.000131358	0.000161034	1	1	1	1	1	1	1	1	1	1	1	1	22.5333	74.5333	124.8	41	203.433
DLPAEQPGSFLYDAR	Q9C0C4	1907.97	0.000319884	6.37403e-05	2.33552e-05	0.000187119	0.000131358	0.000161034	1	1	1	1	1	1	2	1	2	0	0	0	22.55	27.55	13.75	17.8	19.35
QIQVFEDEPAR	Q9NPH3	1560.82	0.00502704	0.00521609	0.0198274	0.000930208	0.000895841	0.00195066	1	1	1	1	1	1	1	1	1	0	0	0	22.5667	42.0667	41.2333	17.6667	23.8333
SIDNGIFVQLVQANSPASLVGLR	O00560	2627.47	1.68309e-11	4.69889e-08	2.56253e-11	0.000187119	0.000131358	0.000161034	1	1	1	1	1	1	8	5	6	0	0	0	22.5667	36.1	50.0667	154.967	40.3333
HGDQEICAQYWGEGK	P08575	2236.09	4.71591e-07	2.39514e-07	1.34977e-05	0.000187119	0.000131358	0.000161034	1	1	1	1	1	1	2	2	1	0	0	0	22.5667	35.6	60.8333	100.6	97.7333
DGVQVTESGK	Q92626	1477.83	9.90801e-05	6.51099e-06	0.0158323	0.000187119	0.000131358	0.00149966	1	1	1	1	1	1	1	1	1	0	0	0	22.6667	170.433	9.55	5.9	16.25
FDGALNVDLTEFQTNLVPYPR	Q9BQE3; P68366	2638.37	1.87429e-07	8.92535e-09	8.93203e-09	0.000187119	0.000131358	0.000161034	2	3	2	7	7	7	3	3	3	0	0	0	22.9	27.8	24.8	37.3	30.95
EGDLLFTVAK	Q13347	1550.92	0.00330906	0.00663097	0.0176576	0.000415927	0.00112085	0.00172918	1	1	1	1	1	1	1	1	1	0	0	0	22.9	31.3	63.2	40.5	35
TAFDEAIAELDTLSEESYK	P63104	2590.32	1.48127e-06	4.85896e-05	3.05114e-05	0.000187119	0.000131358	0.000161034	1	1	1	1	1	1	1	3	2	0	0	0	22.9	32.9667	23.7333	41	22.8667
GPVFAPPYEPLPENVK	P11387	2212.24	5.9441e-05	5.45834e-05	0.00103717	0.000187119	0.000131358	0.000161034	1	1	1	1	1	1	3	3	2	0	0	0	22.9667	42.6333	110.933	150.667	119.033
EHLLMALADLDELLIR	P98160	2094.18	3.33518e-05	3.87538e-05	0.000271112	0.000187119	0.000131358	0.000161034	1	1	1	1	1	1	1	1	1	0	0	0	23	35.1	19.3667	24.9667	24.7333
IGVFLCGPEALAETLSK	P04839	2263.28	0.000571962	3.72799e-05	3.74629e-06	0.000322409	0.000131358	0.000161034	1	1	1	1	1	1	1	1	3	0	0	0	23.1	15.85	230.8	21.45	30.8
TQVTYLAFPGEMLLR	P43007	1968.08	1.1353e-05	1.3959e-05	4.12361e-06	0.000187119	0.000131358	0.000161034	1	1	1	1	1	1	5	4	5	0	0	0	23.1667	51.4667	64.5	66.2667	58.1667
DDEYDYLFK	Q15907	1665.84	0.00118772	0.0313556	0.0312505	0.000322409	0.00327541	0.00335283	1	1	1	2	2	2	2	3	3	0	0	0	23.4	44.7333	41.4333	50.9667	35.5
DVLNLVYLCEALNLPEVAR	O60701	2430.33	3.20365e-06	4.22997e-07	4.41379e-07	0.000187119	0.000131358	0.000161034	1	1	1	1	1	1	1	1	1	0	0	0	23.4	31.4	27.6	32.6	32.2
DLLGETLAQLIR	P36269	1570.94	1.79408e-06	1.44426e-06	1.07654e-05	0.000187119	0.000131358	0.000161034	1	1	1	1	1	1	1	1	1	0	0	0	23.5333	309.767	19.2	35.0667	24.5667
SCEDIQCTGGK	P19883	1712.83	0.000163872	0.00241644	0.00323476	0.000187119	0.000273781	0.00059576	1	1	1	1	1	1	2	2	1	0	0	0	23.55	313.8	8.7	12.5	24.45
VDFTEEEINNMK	P46940	1926.99	0.0126206	0.00538367	0.00437006	0.00142815	0.000895841	0.00086023	1	1	1	1	1	1	1	1	1	0	0	0	23.75	49.8	75.5	55.1	68.25
TVIEQQPVLCEVFCR	P19440	2107.09	3.63291e-05	0.000341819	2.64216e-05	0.000187119	0.000131358	0.000161034	1	1	1	2	2	2	2	1	2	0	0	0	23.75	25.9	47.75	37.4	75.65
VPMILVGNK	P61225	1428.9	0.0184038	0.0160657	0.00143474	0.00226387	0.00196757	0.000304672	1	1	1	1	1	1	2	2	1	0	0	0	23.8333	24.2667	26.7	55.4	25.1
QGSGSGQSPSR	Q86YZ3	1276.64	0.000481643	0.000180369	0.0200995	0.000322409	0.000131358	0.00195066	1	1	1	1	1	1	2	2	1	0	0	0	23.9	250.4	6.3	3.95	13.4
GCPLEELEEPR	P26010	1557.78	0.00253341	0.000406891	0.0798216	0.000415927	0.000131358	0.00867914	1	1	1	1	1	1	1	1	1	0	0	0	23.95	28.55	79.9	56.1	66.45
LIYGQYCECDTINCER	P05107	2323.04	0.00132239	0.00035076	9.77924e-05	0.000415927	0.000131358	0.000161034	1	1	1	1	1	1	1	1	1	0	0	0	23.9667	27.1667	28.9667	44.3	32.1333
YLGMTLATDPTDGSILACDPGLSR	P20701	2753.37	6.38191e-07	1.44925e-08	4.01208e-06	0.000187119	0.000131358	0.000161034	1	1	1	1	1	1	2	1	1	0	0	0	23.9667	35.0667	46.8	68.0333	46.1667
QSNNEANLR	Q8WUM4	1274.67	0.00181689	0.00204619	0.0024745	0.000415927	0.000131358	0.000304672	1	1	1	1	1	1	1	1	1	0	0	0	23.9667	379.467	138.567	240.967	189.967
VGIGAFPTEQDNEIGELLQTR	P30520	2516.32	9.8462e-07	5.83352e-06	5.34471e-08	0.000187119	0.000131358	0.000161034	1	1	1	1	1	1	2	2	1	0	0	0	24	27	30.3	32.8333	27.7333
GLPGPPGPQGESR	Q99715	1477.8	0.0266007	0.0245784	0.0314623	0.00321294	0.0020773	0.0034537	1	1	1	1	1	1	1	1	1	0	0	0	24	58.0333	19.3333	29.5333	29.4
VQAGDVITIDK	Q9Y230	1616.96	0.00098318	5.33809e-07	6.94324e-05	0.000322409	0.000131358	0.000161034	1	1	1	1	1	1	1	1	1	0	0	0	24	28.4667	70.3333	63.0333	59.5
IPALDLLIK	P78527	1453.98	0.00598891	0.00761696	0.0321063	0.00114515	0.00112085	0.0034537	1	1	1	1	1	1	2	2	1	0	0	0	24	34.7	156.7	194.1	184.15
LISQIVSSITASLR	Q9BQE3; P68366	1717.04	0.00309008	2.03428e-06	5.31399e-06	0.000415927	0.000131358	0.000161034	2	2	1	5	5	5	1	2	4	0	0	0	24.0333	22.2333	27.7333	41.0667	31.7333
SLPVPQLVPETEDEK	O00154	2139.19	0.000666382	0.00459571	7.43557e-05	0.000322409	0.000799913	0.000161034	1	1	1	1	1	1	1	1	1	0	0	0	24.05	33	33.15	40.95	29.35
VYFAAEDTDCCTR	O15162	1836.81	1.39581e-05	5.20185e-07	8.46482e-07	0.000187119	0.000131358	0.000161034	1	1	1	1	1	1	1	2	1	0	0	0	24.1667	39.6	43.4333	147.6	46.7667
IQQIAEGEK	Q14254	1473.87	0.000614414	0.000322526	0.000558938	0.000322409	0.000131358	0.000161034	1	1	1	1	1	1	1	1	1	0	0	0	24.2	35.1	8.3	15.2	13.5
NSDPLVGVILDNGGK	Q05707	1956.12	5.01767e-06	6.5957e-06	1.19251e-06	0.000187119	0.000131358	0.000161034	1	1	1	1	1	1	1	1	1	0	0	0	24.2	80.0667	15.8667	18.9	20.5
TDPTTLTDEEINR	P11586	1733.88	0.000107863	0.000775427	0.0702308	0.000187119	0.000131358	0.0070452	1	1	1	1	1	1	1	1	1	0	0	0	24.25	26	54.35	94.6	49.2
SECCCDGGR	P35555; P35556	1329.52	0.000875773	0.00138367	0.000586232	0.000322409	0.000131358	0.000161034	2	2	2	2	2	2	11	7	3	0	0	0	24.3333	429.233	4.2	4.5	9.9
QLTFEEIAK	Q9UNM6	1536.9	0.000369918	0.000135745	0.000254934	0.000187119	0.000131358	0.000161034	1	1	1	1	1	1	1	1	1	0	0	0	24.4	37.4667	91.1667	66.7333	56.5
QCSPSQGPCCTAQCAFK	O14672	2445.12	3.708e-06	0.00020524	4.53893e-06	0.000187119	0.000131358	0.000161034	1	1	1	1	1	1	1	1	1	0	0	0	24.4	42.2333	93.5333	137.2	51.3
ETAEHENR	Q8NBI5	1214.6	0.000910161	6.7122e-05	0.0158323	0.000322409	0.000131358	0.00149966	1	1	1	1	1	1	2	4	1	0	0	0	24.6333	71.9667	140.367	34.8	87.0333
IITITGTQDQIQNAQYLLQNSVK	P61978	3047.71	2.84831e-07	1.4681e-08	4.41745e-05	0.000187119	0.000131358	0.000161034	1	1	1	1	1	1	1	1	1	0	0	0	24.6667	22.9333	36.2	33.9	38.6667
VPDSTYEMIGGLDK	P62195	1983.05	0.0113131	0.000484326	0.0046721	0.00142815	0.000131358	0.00086023	1	1	1	1	1	1	1	1	1	0	0	0	24.7	31.9333	28.9667	25.7	29.7667
DLPELALDTPR	Q53EL6	1468.82	0.00181689	0.00368029	0.0406338	0.000415927	0.000534018	0.00409833	1	1	1	1	1	1	1	1	1	0	0	0	24.7	27.35	46.05	45.25	34.5
AGGANYDAQTE	Q14019	1325.62	0.00396094	0.00159359	0.0078785	0.000671906	0.000131358	0.00126317	1	1	1	1	1	1	1	1	1	0	0	0	24.75	54.1	23.35	20.65	26.45
LESEEEGVPSTAIR	P06493	1745.91	0.000276348	3.63286e-05	0.0900038	0.000187119	0.000131358	0.0095815	1	1	1	1	1	1	1	1	1	0	0	0	24.8333	30.3333	43.4333	38.6667	28.5
LGTLSALDILIK	Q86VP6	1715.11	0.0247189	3.05664e-06	0.072062	0.00321294	0.000131358	0.00733803	1	1	1	1	1	1	1	2	1	0	0	0	24.9	33.8333	38.8333	48.7333	38.2667
EFQQYLPVVMGPLMK	O00410	2238.24	9.5172e-06	1.03871e-06	8.4692e-06	0.000187119	0.000131358	0.000161034	1	1	1	1	1	1	1	1	1	0	0	0	24.9667	67.2	73.6667	74.9	44.3333
IGVGAMTWSPLACGIVSGK	Q13303	2362.3	0.000124654	0.00169917	0.010601	0.000187119	0.000131358	0.00126317	1	1	1	1	1	1	1	1	1	0	0	0	25	23.5	46.5667	37.9333	30.2
AAFDDAIAELDTLSEESYK	P62258	2546.29	2.44127e-05	2.34915e-07	4.17595e-08	0.000187119	0.000131358	0.000161034	1	1	1	1	1	1	1	1	1	0	0	0	25.1	41.55	34.5	51.15	40.6
GIIPLDAHCCVEVLPDR	Q9H4E7	2193.14	2.24102e-05	8.36138e-05	3.54639e-06	0.000187119	0.000131358	0.000161034	1	1	1	1	1	1	1	1	1	0	0	0	25.1667	116.467	40.9	77.8	76.1333
EFTEAFLGCPAIHPR	Q96PD5	1974.01	2.69984e-05	2.84687e-06	2.58732e-06	0.000187119	0.000131358	0.000161034	1	1	1	1	1	1	2	1	1	0	0	0	25.3333	25.6333	38	32	42.8333
HCECAEEGTR	Q86VP6	1477.64	0.000950518	0.00377504	0.000431369	0.000322409	0.000534018	0.000161034	1	1	1	1	1	1	2	2	2	0	0	0	25.3333	144.3	26.3667	10.0667	49.4667
ELEDLIIEAVYTDIIQGK	Q9H9Q2	2520.42	2.68628e-05	8.54151e-06	9.84259e-07	0.000187119	0.000131358	0.000161034	1	1	1	1	1	1	2	1	1	0	0	0	25.45	17.3	22.8	22.8	17.2
LLDLSVFR	O15427	1191.73	0.0222994	0.0166801	0.00679645	0.00297346	0.00196757	0.00123002	1	1	1	1	1	1	1	1	1	0	0	0	25.5	44.8	95.55	65.65	73.3
GEVTYTTSQVSK	P17813	1757.97	6.35909e-06	4.65254e-06	7.79641e-07	0.000187119	0.000131358	0.000161034	1	1	1	1	1	1	1	1	2	0	0	0	25.6	170.7	9.13333	18.8	18.0333
NELSGALTGLTR	P26639	1460.83	0.0013095	0.000800811	0.0119768	0.000415927	0.000131358	0.00126317	1	1	1	1	1	1	1	1	1	0	0	0	25.6	38	64.6	60.45	62.1
TVDFTQDSNYLLTGGQDK	Q9Y3F4	2460.27	5.01767e-06	0.00178861	2.84636e-07	0.000187119	0.000131358	0.000161034	1	1	1	1	1	1	1	1	1	0	0	0	25.65	33.2	43.95	28.6	24.95
VIEDNEYTAR	P07948; P08631	1438.74	0.000366364	5.45834e-05	0.000118462	0.000187119	0.000131358	0.000161034	2	1	1	2	2	2	6	5	3	0	0	0	25.65	37.75	44.7	170.05	49.6
NIDINDVTPNCR	P62195	1659.83	7.67621e-05	7.11413e-05	0.0145889	0.000187119	0.000131358	0.00126317	1	1	1	1	1	1	1	1	1	0	0	0	25.6667	47.0667	29.5667	30.6333	29.9333
LLCNGDNDCGDQSDEANCR	P07358	2441.99	1.2748e-05	3.07097e-05	9.57639e-07	0.000187119	0.000131358	0.000161034	1	1	1	1	1	1	1	1	1	0	0	0	25.7	25.0333	21.5	23.5333	29.1667
VFIMDSCDELIPEYLNFIR	P08238	2603.31	5.46663e-06	1.96028e-07	5.1322e-07	0.000187119	0.000131358	0.000161034	1	1	1	1	1	1	1	1	1	0	0	0	25.7	40.2	36.7333	42.7667	34.8667
FSTVAGESGSADTVR	P04040	1712.87	0.000421226	2.3109e-05	2.73167e-07	0.000187119	0.000131358	0.000161034	1	1	1	1	1	1	1	2	1	0	0	0	25.7	33.9333	44.6	44.1667	67
GFPTIYFSPANK	P30101	1800.01	0.0025732	0.00116323	0.000497794	0.000415927	0.000131358	0.000161034	1	1	1	1	1	1	4	2	2	0	0	0	25.7667	37.2333	58.1333	66.5333	78.2333
EIFEQPESVVNTMR	Q06210	1907.97	0.00159517	0.00189481	0.000704472	0.000415927	0.000131358	0.000161034	1	1	1	1	1	1	1	2	1	0	0	0	25.8	38.55	24.5	27.25	29.05
SILFLGK	P05543	1235.81	0.0060853	0.00697399	0.0136284	0.00114515	0.00112085	0.00126317	1	1	1	1	1	1	4	4	3	0	0	0	25.9	21.5333	98.9	85.3667	94.1333
GDACDDDIDGDR	P49747	1552.64	1.22918e-06	2.99794e-06	1.06805e-07	0.000187119	0.000131358	0.000161034	1	1	1	1	1	1	4	3	3	0	0	0	25.9667	124.6	67.5333	49.7667	130.3
TLINAEDPPMVVVR	P46940	1783	0.00119351	0.000109681	9.51496e-05	0.000322409	0.000131358	0.000161034	1	1	1	1	1	1	2	1	1	0	0	0	26	35.4333	43.7333	28.5	33.6333
VEMQPTELVSK	O43491	1718.98	0.00521692	0.00177718	0.00134107	0.0010394	0.000131358	0.000304672	1	1	1	1	1	1	1	1	1	0	0	0	26.0333	39.2667	8.7	40.2333	31.7
ELDQWIEQLNECK	P67775	2163.12	0.00362	0.00260896	0.000173806	0.000551413	0.000273781	0.000161034	1	1	1	1	1	1	1	2	2	0	0	0	26.05	29.1	24.35	24.45	25.85
MQTEAQHER	Q9H2K8	1374.66	0.00550094	0.0149038	0.0166064	0.0010394	0.00196757	0.00149966	1	1	1	1	1	1	1	1	1	0	0	0	26.05	46.1	15.45	4.05	20.05
IEVQFPETVPTAK	Q8IWV2	1917.11	0.000914557	0.00237054	0.00207812	0.000322409	0.000273781	0.000304672	1	1	1	1	1	1	1	1	1	0	0	0	26.1	19.2333	39.1667	38.3333	50.4
QTCCCFNVR	Q13571	1473.66	0.0068076	0.000412177	0.000590238	0.00114515	0.000131358	0.000161034	1	1	1	1	1	1	1	1	1	0	0	0	26.2	34.9333	97.5333	96.1333	68.2333
CQGSPGASK	Q8IX30	1349.72	0.000465793	0.0102991	0.00451855	0.000322409	0.00188362	0.00086023	1	1	1	1	1	1	1	1	1	0	0	0	26.2333	901.267	17.8	16.5	31.0667
ITPSYVAFTPEGER	P11021	1795.94	0.00083868	0.00199445	2.19582e-05	0.000322409	0.000131358	0.000161034	1	1	1	1	1	1	4	1	2	0	0	0	26.25	36.35	38.6	43.2	51.95
EPLQPEPAPPRPSGPATAEDPGR	Q9BXX0	2595.34	0.00224962	0.00178861	0.0369873	0.000415927	0.000131358	0.00394553	1	1	1	1	1	1	1	1	1	0	0	0	26.3	10.05	32.45	6.9	29.75
SSGALPGPAER	Q14767	1270.7	0.000143302	4.9862e-05	8.76419e-05	0.000187119	0.000131358	0.000161034	1	1	1	1	1	1	2	1	2	0	0	0	26.4	81.4	8.1	10.5	12.4
AIPDLTAPVAAVQAAVSNLVR	P18206	2305.34	8.84216e-08	2.00555e-09	2.28448e-08	0.000187119	0.000131358	0.000161034	1	1	1	1	1	1	1	3	1	0	0	0	26.4	35.8	27	33.7	25.8
TVCVEMGDVESAF	P49189	1672.78	0.0042434	0.00108377	0.000529287	0.000671906	0.000131358	0.000161034	1	1	1	1	1	1	1	2	1	0	0	0	26.4	35.3	35.9333	45.4333	33.9667
SEPSLEPESFR	Q9C0B5	1506.76	0.0207458	0.0148108	0.0385095	0.00278918	0.00196757	0.00402497	1	1	1	1	1	1	1	1	1	0	0	0	26.4667	41.7333	27.9333	70.7667	28.2667
GDYDAFFEAR	O75368	1419.67	0.0161453	0.0133161	0.0255036	0.00194301	0.00188362	0.00247027	1	1	1	1	1	1	1	1	1	0	0	0	26.4667	49.8333	26.8	62.1	38.1
TTDVTQTFGIEK	Q04756	1798	0.017546	0.0487197	8.34956e-07	0.00205048	0.00475155	0.000161034	1	1	1	1	1	1	1	1	1	0	0	0	26.5	21.2	30.4	27.2	33.3
FVNQIVDFLDVSPEGTR	O95460	2165.14	6.00405e-05	1.35151e-05	1.10646e-05	0.000187119	0.000131358	0.000161034	1	1	1	1	1	1	1	1	1	0	0	0	26.55	38.05	26.45	30.3	32.9
VTIFVSPYDF	Q53RD9	1416.76	0.0732459	0.05857	0.00548535	0.00735725	0.00551905	0.00111453	1	1	1	1	1	1	1	1	1	0	0	0	26.55	21.95	25.55	23.45	26.9
LPSGLPVSLLTLYLDNNK	P51884	2415.43	1.2354e-06	5.79844e-10	4.16898e-11	0.000187119	0.000131358	0.000161034	1	1	1	1	1	1	6	5	4	0	0	0	26.6	65.0667	445.567	610.2	499.233
TGAVIASPEQLQAAYEAGYEQCDAGWLR	P16112	3283.59	2.87234e-08	2.16448e-12	6.38384e-09	0.000187119	0.000131358	0.000161034	1	1	1	1	1	1	2	2	1	0	0	0	26.6667	107.767	11.6333	12	18.0333
ILATPPQEDAPSVDIANIR	P29401	2249.23	0.00419867	0.0359614	4.26508e-07	0.000671906	0.0034199	0.000161034	1	1	1	1	1	1	1	1	1	0	0	0	26.7	25.5	35.8	30.2	24.3
DVLIQGLIDENPGLQLIIR	P78527	2348.38	1.19397e-05	9.24636e-07	1.06075e-07	0.000187119	0.000131358	0.000161034	1	1	1	1	1	1	1	1	1	0	0	0	26.7667	25.8	33.3	34.2667	42.2
NLLEISGPETVPLPNVPSIALPSKPAK	Q9H444	3469.06	2.69984e-05	2.95944e-06	2.5521e-06	0.000187119	0.000131358	0.000161034	1	1	1	1	1	1	1	1	1	0	0	0	26.8333	40.5	142.233	144.467	72.8667
FINLFPETK	O95782	1566.93	0.0058941	0.00697399	0.00288687	0.0010394	0.00112085	0.00059576	1	1	1	1	1	1	1	2	1	0	0	0	27.0333	37.8667	30.2333	44.8	28.4333
QGDNCDSIIR	Q9P2J5	1406.69	0.000102096	3.47218e-05	2.73427e-05	0.000187119	0.000131358	0.000161034	1	1	1	1	1	1	1	1	1	0	0	0	27.0333	55.0333	150.367	51.7	102.8
SLWDQGNFPLIIK	P01730	1989.16	6.57145e-05	2.04747e-06	9.6462e-05	0.000187119	0.000131358	0.000161034	1	1	1	1	1	1	2	2	1	0	0	0	27.0667	37.5667	485.233	128.067	187.867
LQEALNLFK	Q5JWF2	1533.94	0.000251785	7.4433e-05	0.000378906	0.000187119	0.000131358	0.000161034	1	1	1	2	2	2	3	1	1	0	0	0	27.1	52.9667	110.733	142.267	79.4
YLNWESDQPDNPSEENCGVIR	Q9UBG0	2751.25	5.21677e-05	2.18032e-05	0.000151572	0.000187119	0.000131358	0.000161034	1	1	1	1	1	1	1	1	1	0	0	0	27.1	26.9	13.1	14.3	16.7
FDSDAASQR	P04439	1225.6	0.000867387	0.000223216	0.019559	0.000322409	0.000131358	0.00195066	1	1	1	1	1	1	2	2	1	0	0	0	27.1667	173.7	20.5667	17.5333	78.6
LLQSLFLDK	Q6UWH4	1534.96	9.47208e-05	0.000281633	4.15325e-05	0.000187119	0.000131358	0.000161034	1	1	1	1	1	1	1	1	1	0	0	0	27.2	81.0667	41.3667	49.9333	49.7667
VNFLPEIITLSK	Q14204	1832.13	0.00222664	0.00159359	0.00306615	0.000415927	0.000131358	0.00059576	1	1	1	1	1	1	2	1	2	0	0	0	27.25	47	27.7	39.7	38.5
WPAVWVK	Q13530	1343.82	0.0860888	0.0342144	0.0338869	0.00753422	0.0034199	0.00376638	1	1	1	1	1	1	1	1	2	0	0	0	27.25	37.2	97.45	204.3	54.45
LAAFYGV	Q92973	969.561	0.0202537	0.0230892	0.0403622	0.00257421	0.0020773	0.00409833	1	1	1	2	2	2	2	2	2	0	0	0	27.3	35.7	36.7333	38.7333	45.9667
FGVEQDVDMVFASFIR	P14618	2089.06	0.000114521	0.0133997	4.04096e-05	0.000187119	0.00188362	0.000161034	1	1	1	1	1	1	1	1	1	0	0	0	27.3333	30.3667	25.0333	19.4333	23.7
IVYLYTK	P49207	1357.85	0.0031892	0.00349775	0.00422645	0.000415927	0.000406281	0.00086023	1	1	1	1	1	1	1	1	1	0	0	0	27.4	24.65	46.5	48.25	50.3
KPSETQELVQQVLSLATQDSDNPDLR	P63010	3369.79	5.10354e-08	1.55871e-09	1.60872e-10	0.000187119	0.000131358	0.000161034	1	1	1	1	1	1	2	2	1	0	0	0	27.4	44.8	29.6	51.8667	36.0667
LLPVLLSTAQEADPEVR	Q8TEX9	2080.19	0.000638338	0.000283458	0.000214871	0.000322409	0.000131358	0.000161034	1	1	1	1	1	1	1	1	1	0	0	0	27.5333	41.2667	92.8	56.0667	64.6333
DPQAQEHSR	Q13219	1296.65	0.000826679	0.000490615	0.00259342	0.000322409	0.000131358	0.000461817	1	1	1	1	1	1	1	1	1	0	0	0	27.55	425.4	2.8	1.6	11.8
IAQDLEMYGINYFEIK	P15311	2405.28	6.97901e-05	2.4493e-05	0.0355235	0.000187119	0.000131358	0.00394553	1	1	1	1	1	1	1	1	1	0	0	0	27.7	27.25	36.85	58.2	40.65
ELDTVTLEDIK	O43242	1733.99	0.00304174	0.00113369	0.000253197	0.000415927	0.000131358	0.000161034	1	1	1	1	1	1	1	1	1	0	0	0	27.7	56.55	88.25	83.9	78.95
LDQEVQEETQGR	P20138	1660.83	1.7866e-05	6.51099e-06	2.04832e-07	0.000187119	0.000131358	0.000161034	1	1	1	1	1	1	1	1	1	0	0	0	27.7667	33.0333	87.8333	61.6333	80.3
DVQCVDTR	Q9UKP4	1221.61	0.00214818	0.0144448	0.00571004	0.000415927	0.00196757	0.00111453	1	1	1	1	1	1	1	1	1	0	0	0	27.7667	302.033	14.9667	13.9333	26.7333
VEGTEPTTAFNLFVGNLNFNK	P19338	2770.48	5.43914e-06	2.21259e-06	3.57078e-06	0.000187119	0.000131358	0.000161034	1	1	1	1	1	1	1	1	1	0	0	0	27.8	24.0333	64.5333	94.2	126.8
LIYEDYVSILSPK	P49795	1998.16	0.000423251	8.25402e-05	0.00023325	0.000187119	0.000131358	0.000161034	1	1	1	1	1	1	1	1	1	0	0	0	27.8333	28.4	70.1667	55.1667	38.2333
ATAESASECLPCDCNGR	P11047	2126.91	2.67191e-06	1.12779e-05	9.32217e-06	0.000187119	0.000131358	0.000161034	1	1	1	1	1	1	1	1	1	0	0	0	27.85	34.4	9.95	6.25	16.5
CNEEGYYK	Q08629	1520.75	0.000754658	0.000272686	0.00110981	0.000322409	0.000131358	0.000304672	1	1	1	1	1	1	1	1	1	0	0	0	27.9	228.833	0	2.83333	7.96667
VDQVQDIVTGNPTVIK	Q13576	2184.26	1.06868e-05	8.33798e-07	7.58952e-06	0.000187119	0.000131358	0.000161034	1	1	1	1	1	1	1	1	1	0	0	0	27.95	29.15	61.9	78.9	55.15
NEPQNATGAPGR	P51148	1440.74	0.000269669	3.012e-05	1.527e-05	0.000187119	0.000131358	0.000161034	1	1	1	1	1	1	1	1	1	0	0	0	28	220.5	105.367	55.0333	110.833
LAPITYPQGLALAK	P15153	1914.18	1.79562e-05	3.15139e-05	0.000339688	0.000187119	0.000131358	0.000161034	1	1	1	1	1	1	2	4	2	0	0	0	28.05	28.05	60.25	87.5	50.65
TESASVQGR	Q9P2E9	1163.62	0.000303209	0.000241202	3.24525e-05	0.000187119	0.000131358	0.000161034	1	1	1	1	1	1	1	1	1	0	0	0	28.1	298.033	14.6667	14.6667	34.5333
DCAECGAFR	P26010	1314.58	0.00758188	0.00255945	0.000676305	0.00136344	0.000273781	0.000161034	1	1	1	1	1	1	1	1	1	0	0	0	28.1	61.85	183.25	52.85	151.4
DTLPVGFIPIQETVDTQEVAFR	Q9H7P6	2704.44	1.55004e-06	1.19948e-07	1.83556e-07	0.000187119	0.000131358	0.000161034	1	1	1	1	1	1	1	2	2	0	0	0	28.1	37.3	25	45.7	46.6667
VEYELSEEGDEPQYLDLPSTATSVNIPDLLPGR	P02751	3875.93	4.97649e-08	1.86471e-08	5.19726e-09	0.000187119	0.000131358	0.000161034	1	1	1	1	1	1	4	3	6	0	0	0	28.1667	60.4	22.1667	20.8333	25.0333
IPMFIVHK	P48147	1442.9	0.00230823	0.00693017	0.00476673	0.000415927	0.00112085	0.00086023	1	1	1	1	1	1	1	1	1	0	0	0	28.2	49.7667	37.4	50.1	52.0333
LGTQTVPCNK	P28907	1575.89	0.000397636	0.000159537	0.000358763	0.000187119	0.000131358	0.000161034	1	1	1	1	1	1	1	1	1	0	0	0	28.2	41.9333	27.1333	472.4	269.933
FYVPPTQEDGVDPVEAFAQNVLSK	Q08945	3108.63	7.91042e-05	3.3186e-05	0.00012949	0.000187119	0.000131358	0.000161034	1	1	1	1	1	1	2	1	2	0	0	0	28.3	27.8	88.3667	74.7	122.1
ENVNVEEMFNCITELVLR	Q15286	2438.23	8.46402e-07	7.94514e-09	7.47812e-08	0.000187119	0.000131358	0.000161034	1	1	1	1	1	1	2	2	1	0	0	0	28.35	41.45	30.45	59.35	26.8
IGSSELQEFCPTILQQLDSR	Q15043	2550.31	5.37649e-07	1.07978e-06	4.35128e-08	0.000187119	0.000131358	0.000161034	1	1	1	1	1	1	2	1	1	0	0	0	28.35	42.5	53.35	45.2	42.65
GFSLDQTGSSCEDVDECEGNHR	P35555	2728.14	8.3651e-08	1.62804e-08	0.0111913	0.000187119	0.000131358	0.00126317	1	1	1	1	1	1	1	1	1	0	0	0	28.4	46.8	2.7	8.7	7.2
IPMPVNFNEPLSMLQR	P22059	2115.13	0.000155163	1.04545e-06	2.16592e-05	0.000187119	0.000131358	0.000161034	1	1	1	2	2	2	1	1	1	0	0	0	28.4333	47.3333	42.6	56.0667	52.1667
EPLVDVVDPK	Q99873	1568.93	0.000373505	0.000180369	0.0155118	0.000187119	0.000131358	0.00138554	1	1	1	1	1	1	2	1	1	0	0	0	28.4333	43.2667	141.667	83.6333	78.5
EADGSETPEPFAAEAK	Q7KZF4	2107.06	0.000239719	5.97517e-05	0.00145424	0.000187119	0.000131358	0.000304672	1	1	1	1	1	1	1	1	1	0	0	0	28.5	41.9	46.4333	30.0667	34.1667
VLEALLPLK	P49327	1453.98	0.000493288	0.00129756	0.00082924	0.000322409	0.000131358	0.000161034	1	1	1	1	1	1	4	1	2	0	0	0	28.5	35.8	255.833	144.6	223.967
FAGLSLVQLNELLEDEGQLTEMVQK	Q9H9H4	3262.76	1.4863e-07	7.58063e-08	4.033e-09	0.000187119	0.000131358	0.000161034	1	1	1	1	1	1	2	1	2	0	0	0	28.6	26.0667	20.7333	117.433	31.8667
EVQQGEEFER	P00568	1479.73	0.00148816	0.000805986	3.77332e-05	0.000415927	0.000131358	0.000161034	1	1	1	1	1	1	2	2	1	0	0	0	28.7	71.8667	16.8667	15.7667	29.4
GPGLFFILPCTDSFIK	P27105	2270.27	0.000448301	8.20086e-05	1.49592e-05	0.000322409	0.000131358	0.000161034	1	1	1	1	1	1	2	3	1	0	0	0	28.7	17.75	6.45	19.7	6.15
LQAQDAGIYECHTPSTDTR	Q969P0	2392.14	0.00411061	1.65706e-07	0.000522122	0.000671906	0.000131358	0.000161034	1	1	1	1	1	1	1	1	1	0	0	0	28.75	48.15	11.8	27.15	18.55
LLELFTDLSCNPEMMK	Q5VW32	2399.24	0.00486984	0.0010228	1.34977e-05	0.000930208	0.000131358	0.000161034	1	1	1	1	1	1	1	2	1	0	0	0	28.9	28.95	35.1	43.85	29.25
YSVQLLTPANLLAK	Q9Y265	1989.21	0.000100577	3.87538e-05	4.44783e-05	0.000187119	0.000131358	0.000161034	1	1	1	1	1	1	1	2	2	0	0	0	28.9333	41.4667	87.4333	74.6	71.8333
SQEPVTLDFLDAELENDIK	P54289	2634.39	4.62885e-06	6.24452e-08	2.62412e-05	0.000187119	0.000131358	0.000161034	1	1	1	1	1	1	2	5	1	0	0	0	29.0333	79.6	119.8	103.633	108.933
DECCFDANQPEGR	O14672	1826.76	5.79679e-05	1.83443e-06	0.00010401	0.000187119	0.000131358	0.000161034	1	1	1	1	1	1	2	2	1	0	0	0	29.0667	76.2333	82.9667	87.3	80
ILVQDDLGLPNGLTFDAFSSQLCWVDAGTNR	P14543	3651.83	1.18656e-06	5.58514e-07	0.02482	0.000187119	0.000131358	0.00247027	1	1	1	1	1	1	2	1	1	0	0	0	29.1	18.6	14	10.8	50.6
LAGTQPLEVLEAVQR	P22314	1853.07	1.86006e-05	4.03589e-06	3.82539e-05	0.000187119	0.000131358	0.000161034	1	1	1	1	1	1	4	3	2	0	0	0	29.2	39.2	24.4	33.95	42.45
YQQGDFGYCPR	P67870	1619.75	0.00960222	1.25065e-05	0.0020642	0.00142815	0.000131358	0.000304672	1	1	1	1	1	1	1	1	1	0	0	0	29.2	66.5	90.5	93.4	46.8667
FPVFMGR	P05155	1082.6	0.014518	0.028024	0.0533904	0.00174329	0.002585	0.00557256	1	1	1	1	1	1	2	1	1	0	0	0	29.3	37.0667	220.267	174.567	237.867
VELSEQQLQLWPSDVDK	P09543	2472.34	9.76007e-06	2.57926e-05	3.33422e-06	0.000187119	0.000131358	0.000161034	1	1	1	1	1	1	2	1	2	0	0	0	29.45	45.85	28.6	52.7	34.4
VPTTGIIEYPFDLQSVIFR	P50148	2424.34	1.54378e-05	3.43374e-06	1.73761e-07	0.000187119	0.000131358	0.000161034	1	1	1	1	1	1	2	1	1	0	0	0	29.45	56.05	19.95	34.55	24.65
ETEVIDPQDLLEGR	P31431	1842.96	0.000173059	0.00167752	0.000265609	0.000187119	0.000131358	0.000161034	1	1	1	1	1	1	2	3	3	0	0	0	29.4667	66.1667	28.3	19.8667	21.7
DTCGANAK	O75531	1294.68	0.00312276	0.00442422	0.00327833	0.000415927	0.000667619	0.00059576	1	1	1	1	1	1	1	1	1	0	0	0	29.6	1288.33	0	37.9333	46.5667
MVYWTDVAGR	Q14112	1426.74	0.000293034	0.000143871	7.33439e-05	0.000187119	0.000131358	0.000161034	1	1	1	1	1	1	3	2	2	0	0	0	29.6333	42.5667	15.5	13.8333	18.8667
ILVDYDEK	P32754	1452.84	0.00659236	0.00610878	0.00140598	0.00114515	0.000895841	0.000304672	1	1	1	1	1	1	1	1	1	0	0	0	29.7667	50.8	129.6	141	159.733
IAPPPVVSSGPFLFIK	O14786	2127.3	2.04684e-05	1.7166e-05	2.15113e-05	0.000187119	0.000131358	0.000161034	1	1	1	1	1	1	1	2	1	0	0	0	29.8	52.5	11.7	8.65	9.05
SVPADVFQIQATSVYPGAYNAFQIR	O95967	2971.55	5.14575e-06	4.5711e-07	1.0748e-08	0.000187119	0.000131358	0.000161034	1	1	1	1	1	1	1	1	1	0	0	0	29.8	31.3667	22.3333	29.5333	21.1667
EETGFSTYNPQVIIR	P24043	1983.04	0.000173919	0.000369348	9.00763e-05	0.000187119	0.000131358	0.000161034	1	1	1	1	1	1	2	2	2	0	0	0	29.8	31.8	15.6667	20.6	21.3667
NNASTDYDLSDK	P39023	1800.9	5.01005e-07	0.0118966	0.0446247	0.000187119	0.00188362	0.00440146	1	1	1	1	1	1	1	1	1	0	0	0	29.9667	26.0333	73.7667	50.2667	37.9333
LDFLIPLSK	P48506	1503.96	0.000719371	0.00207256	0.000551374	0.000322409	0.000131358	0.000161034	1	1	1	1	1	1	2	1	1	0	0	0	30.0333	86.5333	102.133	119.033	111.733
WLPAEYEDGFSLPYGWTPGVK	P05164	2870.48	1.55158e-05	7.99161e-05	3.47039e-08	0.000187119	0.000131358	0.000161034	1	1	1	1	1	1	2	3	2	0	0	0	30.1667	23.0333	429.233	20.1333	33.3
EEFVLTPIEVAIEDMK	Q8NF50	2321.27	5.76777e-05	1.18204e-06	2.13549e-06	0.000187119	0.000131358	0.000161034	1	1	1	1	1	1	1	1	1	0	0	0	30.2	49.8	187.567	122.333	121.933
ADEDVEAAQR	Q9H4E7	1332.66	0.00102193	8.5803e-05	2.94836e-05	0.000322409	0.000131358	0.000161034	1	1	1	1	1	1	1	1	1	0	0	0	30.2	64.3	37.4333	38	132.533
FPEDGPELEEILTQLATADAR	Q9NY33	2544.3	6.84044e-05	2.0021e-08	1.73857e-06	0.000187119	0.000131358	0.000161034	1	1	1	1	1	1	2	1	1	0	0	0	30.2667	31.7333	25.7	31.5333	25.9333
GTIYTNAEIDR	Q6V0I7	1481.78	0.000288774	5.18333e-05	7.13548e-06	0.000187119	0.000131358	0.000161034	1	1	1	1	1	1	2	2	1	0	0	0	30.3	52.7333	41.0667	49.3667	55.7333
LAYTLLNK	Q9P265	1393.88	0.00635039	0.000255635	0.00661658	0.00114515	0.000131358	0.00123002	1	1	1	2	2	2	1	1	1	0	0	0	30.3333	44.7	34.0667	84.5333	41.1333
GVVPLAGTDGETTTQGLDGLSER	P09972	2502.29	5.18133e-08	1.21718e-08	3.61408e-09	0.000187119	0.000131358	0.000161034	1	1	1	1	1	1	4	4	4	0	0	0	30.3333	43.0333	51.0667	38.7333	42.3
VLVNVLTSDQTEDVLEAVAAK	Q15036	2672.51	1.50385e-06	3.81441e-07	4.99062e-08	0.000187119	0.000131358	0.000161034	1	1	1	1	1	1	1	1	1	0	0	0	30.3667	32.3667	38.4	49.3667	23.6667
IDLSNNQISELAPDAFQGLR	O94813	2430.28	3.61e-07	3.20914e-08	2.96586e-07	0.000187119	0.000131358	0.000161034	1	1	1	1	1	1	2	2	1	0	0	0	30.45	68.95	24.85	25.6	25.15
GSPGAQGPPGAPGPLGIAGITGAR	P02461	2285.26	9.28038e-06	4.5711e-07	4.56769e-07	0.000187119	0.000131358	0.000161034	1	1	1	1	1	1	1	1	1	0	0	0	30.5	18.5	4.85	8.35	5.55
FGLEDPEDDICK	Q9NRA1	1895.95	0.000441907	9.76392e-05	0.00425479	0.000322409	0.000131358	0.00086023	1	1	1	1	1	1	2	1	1	0	0	0	30.6	59.3	58.6667	62.8333	79.3667
LQDASAEVER	Q10589	1346.71	5.9441e-05	3.36177e-05	5.80924e-06	0.000187119	0.000131358	0.000161034	1	1	1	1	1	1	1	1	1	0	0	0	30.6	52.4333	104.833	629.5	86.9
VMAAENIPENPLK	P42224	1884.07	0.00208334	0.000565415	0.000119276	0.000415927	0.000131358	0.000161034	1	1	1	1	1	1	1	1	1	0	0	0	30.7	45.7333	41.9333	62.9	53.2
DFLVIPSPVLVK	P42356	1785.13	0.0016354	0.000713117	0.000631819	0.000415927	0.000131358	0.000161034	1	1	1	1	1	1	1	1	2	0	0	0	30.7667	66.2	96.6	123.867	94.5333
YWLCAATGPSIK	P63244	1825.01	4.01725e-05	4.95408e-05	0.00127913	0.000187119	0.000131358	0.000304672	1	1	1	1	1	1	3	2	1	0	0	0	30.8333	45.5667	103.833	57.6333	68.5667
FLELLPK	P63010	1317.85	0.0052725	0.00891408	0.024652	0.0010394	0.00160206	0.00247027	1	1	1	1	1	1	1	1	1	0	0	0	30.9	40.05	76	125.55	65.65
NLALCPANHAPLQEAAVIPR	P14923	2384.31	3.23602e-05	1.14246e-05	0.000116054	0.000187119	0.000131358	0.000161034	1	1	1	1	1	1	1	1	1	0	0	0	30.9	29.9333	30.5667	31.4333	35.4
DTDMDGVGDQCDNCPLEHNPDQLDSDSDR	P07996	3565.42	1.79113e-07	4.61856e-13	6.21118e-09	0.000187119	0.000131358	0.000161034	1	1	1	1	1	1	2	3	3	0	0	0	30.95	63.7	9.6	18	18.95
VEFATLQEALAHALTEK	Q14980	2329.32	3.91944e-06	3.2509e-08	2.13313e-08	0.000187119	0.000131358	0.000161034	1	1	1	1	1	1	1	1	1	0	0	0	31.0333	29.8	84.2	87.8333	96.2667
ETIPLQETSLYTQDR	P50897	2023.05	0.000189192	0.000242765	8.41131e-05	0.000187119	0.000131358	0.000161034	1	1	1	1	1	1	2	2	1	0	0	0	31.0667	40.6	20.1667	27.7	57.6667
AQGQDGDFVSCIFPVPQLFDLR	Q07092	2738.38	4.47649e-08	3.52518e-10	8.74536e-10	0.000187119	0.000131358	0.000161034	1	1	1	1	1	1	1	1	1	0	0	0	31.1	36.2667	9.06667	15.2	17.6333
TMLELLNQLDGFQPNTQVK	P17980	2647.45	0.000112258	3.7833e-06	0.000339688	0.000187119	0.000131358	0.000161034	1	1	1	1	1	1	2	2	1	0	0	0	31.1333	45.0333	44.6	46.6667	42.8667
YADEEIPR	O75369	1221.63	0.00162726	0.00511802	0.00216362	0.000415927	0.000895841	0.000304672	1	1	1	1	1	1	1	1	1	0	0	0	31.15	57.5	32.75	30.75	37.65
CIDGQCICDDGFTGEDCSQLACPSDCNDQGK	P24821	4040.65	9.46936e-06	2.77901e-07	7.03903e-05	0.000187119	0.000131358	0.000161034	1	1	1	1	1	1	1	1	1	0	0	0	31.2	28.8	0	0	1.4
NALALFVLPK	P05543	1544	0.000215114	5.31905e-05	0.0288142	0.000187119	0.000131358	0.00268605	1	1	1	1	1	1	4	4	1	0	0	0	31.25	26.85	148.85	116.75	121.9
VESLEQEAANER	P05067	1603.81	6.12578e-05	3.55264e-07	2.5184e-05	0.000187119	0.000131358	0.000161034	1	1	1	1	1	1	1	1	2	0	0	0	31.2667	113.667	20.9	29.8	37.2
AADYLHVALDLLER	P05164	1828.02	0.000818776	5.56519e-05	0.000182334	0.000322409	0.000131358	0.000161034	1	1	1	1	1	1	1	1	1	0	0	0	31.35	33.5	147.05	72.8	68.05
IITIPPFLAYGEDGDGK	O95302	2264.26	0.000238543	4.13409e-05	0.000368698	0.000187119	0.000131358	0.000161034	1	1	1	1	1	1	1	1	1	0	0	0	31.3667	41.4333	67.1667	75.3	86.6333
AEVQNLGGELVVSGVDSAMSLIQAAK	P35221	3044.67	9.94597e-10	5.59713e-12	3.3709e-11	0.000187119	0.000131358	0.000161034	1	1	1	1	1	1	2	2	2	0	0	0	31.4	184.233	22.2667	33.9667	42.5667
EDPLLTPVPASENPFR	P59768	2011.07	2.45359e-05	0.000182714	0.000381501	0.000187119	0.000131358	0.000161034	1	1	1	1	1	1	2	2	1	0	0	0	31.4	31.95	33.6	101.35	36.75
VLISDSLDPCCR	O43175	1663.83	0.000936864	6.97755e-05	0.0861242	0.000322409	0.000131358	0.00931199	1	1	1	1	1	1	1	1	1	0	0	0	31.4	38.9	29.85	39.05	38.5
LQPFATEADVEEALR	P33992	1918.01	1.02645e-05	2.82351e-05	1.06134e-06	0.000187119	0.000131358	0.000161034	1	1	1	1	1	1	1	1	1	0	0	0	31.4	31.5	48.5	33.2	44.5
SLDEQCVVGK	O15162	1592.87	2.89692e-05	0.0422628	0.0156179	0.000187119	0.00412308	0.00149966	1	1	1	1	1	1	4	1	2	0	0	0	31.4333	59.7	52.6667	154.7	55.8
EQNQCLGPDIR	Q8TB73	1558.78	0.000932358	0.000304321	8.64495e-05	0.000322409	0.000131358	0.000161034	1	1	1	1	1	1	1	1	1	0	0	0	31.5333	84.4667	7.3	7.53333	7.5
IFVFEPPPGVK	Q14204	1688.02	0.00243052	0.015571	0.0321063	0.000415927	0.00196757	0.0034537	1	1	1	1	1	1	1	1	1	0	0	0	31.5333	30.6	21	21.9333	24.9667
AGAAAGGPGVSGVCVCK	Q16270	1976.05	1.42423e-05	7.27975e-07	7.90403e-07	0.000187119	0.000131358	0.000161034	1	1	1	1	1	1	2	1	1	0	0	0	31.7333	137.333	34.9667	36.2	54.4
EELAYDR	Q15049	1124.58	0.0532379	0.0167848	0.0202369	0.0057235	0.00196757	0.00195066	1	1	1	1	1	1	1	1	1	0	0	0	31.85	63.6	56.05	148.45	38.75
EEFLVPK	Q8IU68	1319.8	0.00971021	0.0125865	0.0168344	0.00142815	0.00188362	0.0016232	1	1	1	1	1	1	1	1	1	0	0	0	31.8667	45.3	57.7	169.7	48.0667
LLLQIPSTIR	Q16394	1382.89	0.0122608	0.00733453	0.00445856	0.00142815	0.00112085	0.00086023	1	1	1	1	1	1	1	1	1	0	0	0	31.8667	41.9333	29.2333	43.6667	36.4333
DNQWLGVTLSR	P13612	1517.83	4.53228e-05	5.18333e-05	0.00384895	0.000187119	0.000131358	0.000738292	1	1	1	1	1	1	1	1	2	0	0	0	31.9333	33.6667	78.1333	115.667	49.3667
TISSSLAVVDLIDAIQPGCINYDLVK	P13797	3262.8	2.82922e-08	6.81528e-10	6.34023e-09	0.000187119	0.000131358	0.000161034	1	1	1	1	1	1	1	1	1	0	0	0	31.95	40.85	15.75	19.9	17.1
SFDNFDPVTLSSCQR	Q13219	2001.95	0.00766447	2.2559e-06	4.09672e-05	0.00136344	0.000131358	0.000161034	1	1	1	1	1	1	1	1	1	0	0	0	32.0667	58.9333	24.9667	28.3	30.4667
SDYDMVDYLNELR	Q14974	1861.88	9.08308e-07	5.07783e-08	0.00067172	0.000187119	0.000131358	0.000161034	1	1	1	1	1	1	1	1	1	0	0	0	32.3	53.5667	68.3333	76.1333	84.4333
FDDGAGGDNEVQR	P35998	1608.75	7.05904e-07	1.64068e-05	9.97845e-07	0.000187119	0.000131358	0.000161034	1	1	1	1	1	1	1	1	1	0	0	0	32.3	75.4667	43.8	32.0333	50.2333
DSVVAGFQWATK	P13639	1766.98	1.07816e-06	2.39514e-07	6.935e-08	0.000187119	0.000131358	0.000161034	1	1	1	1	1	1	1	1	2	0	0	0	32.3333	65.9	245.933	250.6	173.3
TGGAYGEDLGADYNLSQVCDGK	P49327	2748.32	1.40611e-07	8.58586e-09	2.96586e-07	0.000187119	0.000131358	0.000161034	1	1	1	1	1	1	1	1	1	0	0	0	32.4667	39.6	107.167	62.5	111.733
FLYDDNQR	P11388	1299.65	0.00212633	0.0239716	0.0318902	0.000415927	0.0020773	0.0034537	1	1	1	2	2	2	1	1	1	0	0	0	32.5	45.9	104.8	95.9	99.6
TFCQLILDPIFK	P13639	1953.13	0.000251785	2.28122e-05	7.13614e-05	0.000187119	0.000131358	0.000161034	1	1	1	1	1	1	2	2	2	0	0	0	32.5	51.1333	317.933	392.533	213.933
NVDMLSELVQEYDEPILK	Q99733	2593.38	3.45531e-06	0.0380313	9.7032e-08	0.000187119	0.00356914	0.000161034	1	1	1	1	1	1	1	1	1	0	0	0	32.6667	36.8333	49.5333	52.6	37.7
ALGSAIEYTIENVFESAPNPR	P12111	2507.3	9.99627e-07	6.36677e-08	1.83556e-07	0.000187119	0.000131358	0.000161034	1	1	1	1	1	1	2	1	1	0	0	0	32.9	31.95	21.6	17.7	21.35
TLNQLGTPQDSPELR	O15400	1898.02	0.0001774	1.97888e-05	0.000114475	0.000187119	0.000131358	0.000161034	1	1	1	1	1	1	3	3	1	0	0	0	32.9333	60.4333	26.9667	26.5667	35.3667
DEGNYLDDALVR	P09525	1608.81	2.59328e-05	2.31499e-06	0.000112918	0.000187119	0.000131358	0.000161034	1	1	1	1	1	1	1	2	2	0	0	0	32.9667	57.9	25.9333	20.4667	51.7
AAQELQEGQR	P0DN79	1358.72	0.00018095	6.17138e-05	1.73938e-05	0.000187119	0.000131358	0.000161034	1	1	1	1	1	1	1	1	1	0	0	0	33.0333	120.2	23.7	22.5667	64.4
EQLEEEEEAK	P35579	1691.87	2.14173e-05	5.43319e-06	2.31957e-05	0.000187119	0.000131358	0.000161034	1	1	1	1	1	1	2	2	1	0	0	0	33.0667	285.733	45.0333	53.1	149.6
EVEPALELLEPIDQK	P31150	2181.24	6.57145e-05	2.09739e-05	0.00139652	0.000187119	0.000131358	0.000304672	1	1	1	1	1	1	1	2	1	0	0	0	33.1	43.1	68.65	61.65	64.85
EALIQFLEQVHQGIK	P15169	2211.29	2.67657e-08	9.53766e-10	1.40419e-08	0.000187119	0.000131358	0.000161034	1	1	1	1	1	1	5	2	2	0	0	0	33.1	49.5	130.467	223.3	172.133
LAELEEALQK	P13647	1601.95	0.00341552	0.000439651	0.00264609	0.000415927	0.000131358	0.000461817	1	1	1	1	1	1	1	1	1	0	0	0	33.1667	25.3	18.1667	18.1667	23.8667
ADAEGESDLENSR	Q9Y490	1621.75	4.62885e-06	4.44675e-06	7.3848e-05	0.000187119	0.000131358	0.000161034	1	1	1	1	1	1	2	2	2	0	0	0	33.2333	106.533	21	27.5	33.6
FFDDPMLLELAK	Q15029	1897.05	0.0080927	0.00068166	7.69466e-05	0.00136344	0.000131358	0.000161034	1	1	1	1	1	1	1	2	2	0	0	0	33.2667	32.4	95.1333	97.7333	95.3
DLDPNEVWEIVGELGDGAFGK	O94804	2718.4	7.71476e-05	1.04229e-08	1.2684e-06	0.000187119	0.000131358	0.000161034	1	1	1	1	1	1	1	2	1	0	0	0	33.3	42.2	57.1	149.3	48.1
AEETTASCGLPCLR	Q8IX30	1793.87	2.89637e-06	6.19361e-07	1.83657e-06	0.000187119	0.000131358	0.000161034	1	1	1	1	1	1	1	1	1	0	0	0	33.3	264.4	7.8	16.1	14.3333
TNTNVNCPIECFMPLDVQADREDSRE	P02751	3339.52	0.000397636	0.00178861	0.0374881	0.000187119	0.000131358	0.00394553	1	1	1	1	1	1	2	2	1	2	2	2	33.4	32.2	11.1	10.6	12.6
IEEFLEEVLCPPK	Q9Y696	2061.13	0.000116248	8.55635e-07	7.27991e-07	0.000187119	0.000131358	0.000161034	1	1	1	1	1	1	1	2	2	0	0	0	33.45	80.15	51.55	133.5	75.45
NAVVQGLEQPHGLVVHPLR	Q07954	2292.31	1.63174e-05	3.36781e-06	0.000112147	0.000187119	0.000131358	0.000161034	1	1	1	1	1	1	1	1	1	0	0	0	33.6	45	31	33.7333	42.0667
ANINVENAFFTLAR	P61006	1808.99	7.41165e-05	4.13624e-09	1.95432e-05	0.000187119	0.000131358	0.000161034	1	1	1	1	1	1	1	2	1	0	0	0	33.6	54.9	84.6	137.05	72.1
DNEDFQESNR	P00450	1482.67	0.000399553	3.54015e-05	0.00417034	0.000187119	0.000131358	0.00086023	1	1	1	1	1	1	2	2	2	0	0	0	33.6	124.667	82.9	45.2	100.433
ELAPAVSVLQLFCSSPK	Q9Y678	2304.3	6.88331e-07	2.37971e-07	1.87369e-07	0.000187119	0.000131358	0.000161034	1	1	1	1	1	1	1	1	1	0	0	0	33.6667	84.0333	48.8	36.4333	51.7333
DSDGDGRGDACK	P07996	1710.81	0.000505209	0.000281633	0.000300381	0.000322409	0.000131358	0.000161034	1	1	1	1	1	1	2	3	3	1	1	1	33.6667	1522.63	2.3	10.5	66.4333
TWDPEGVIFYGDTNPK	P04278	2297.19	6.6377e-05	0.000169087	9.45002e-05	0.000187119	0.000131358	0.000161034	1	1	1	1	1	1	2	2	2	0	0	0	33.7333	25.4	62.7333	45.8333	65.3333
IAAYLFK	Q00610	1283.81	0.00461872	0.00902681	0.0101107	0.000671906	0.00160206	0.00126317	1	1	1	1	1	1	3	2	2	0	0	0	33.7333	47.5	95.2	84.1333	89.4333
DSSPGVR	P16112	946.516	0.00981961	0.0118966	0.0548179	0.00142815	0.00188362	0.0058671	1	1	1	1	1	1	3	2	2	0	0	0	33.7667	1270.97	4	12.2	35.1333
SGELQGDEAQR	Q9UIG8	1418.71	4.72314e-06	3.99094e-07	9.63692e-08	0.000187119	0.000131358	0.000161034	1	1	1	1	1	1	1	1	1	0	0	0	33.8333	122.367	25.5667	67.3667	25.4667
AYVPALQMAFK	P78527	1696.99	0.0025203	0.000265734	0.026384	0.000415927	0.000131358	0.00247027	1	1	1	1	1	1	1	2	1	0	0	0	33.9	34.8333	110.733	129.667	159.4
SFAGAVSPQEEEEFRR	P33992	2068.03	6.07705e-06	3.83252e-06	6.52717e-06	0.000187119	0.000131358	0.000161034	1	1	1	1	1	1	1	1	1	1	1	1	34.0333	73.4667	63.0333	47.1	47.9333
AVPLAVPLGQTEVFQALQR	Q86W42	2266.31	0.000224868	0.000289002	3.79927e-05	0.000187119	0.000131358	0.000161034	1	1	1	1	1	1	1	1	1	0	0	0	34.0333	42.5667	56.9	51.6	53.9
LECSEELGDLVK	Q00610	1850	0.000537555	5.89844e-05	0.00115578	0.000322409	0.000131358	0.000304672	1	2	2	2	2	2	2	2	2	0	0	0	34.0667	66.6333	127.667	99.3	117.5
DGGLICTSCR	P31146	1367.66	0.000550537	8.6919e-05	0.00054763	0.000322409	0.000131358	0.000161034	1	1	1	1	1	1	1	1	1	0	0	0	34.0667	126.367	363.3	162.533	210.867
LLDQMETPL	P08311	1288.7	0.0185141	0.0596526	0.0516545	0.00226387	0.00569769	0.005375	1	1	1	1	1	1	3	1	2	0	0	0	34.2	51.4	53.45	55.55	426.4
LLQDEFPGIPSPLDAAVECHR	P02790	2593.33	1.7687e-05	5.50388e-06	0.000649254	0.000187119	0.000131358	0.000161034	1	1	1	1	1	1	1	1	1	0	0	0	34.3	49.45	36.5	49.6	63.75
FLAVGLVDNTVR	Q15393	1532.9	6.65421e-06	0.000176907	1.41464e-07	0.000187119	0.000131358	0.000161034	1	1	1	1	1	1	1	1	1	0	0	0	34.3667	53.9333	111.933	98.7333	73.8
YISCAECLK	P05107	1601.84	0.000524878	0.000102157	0.00526957	0.000322409	0.000131358	0.000995933	1	1	1	1	1	1	1	1	1	0	0	0	34.3667	42.9	144.867	266.167	160.833
SSSSGSVGESSSK	P13645	1643.85	2.22842e-06	5.27861e-08	1.37485e-09	0.000187119	0.000131358	0.000161034	1	1	1	1	1	1	1	1	2	0	0	0	34.4	261.133	4.86667	8.45	16.2
QVILTLQPTLVAVGK	P13598	2038.3	0.00117621	0.00117073	0.00143474	0.000322409	0.000131358	0.000304672	1	1	1	1	1	1	1	1	1	0	0	0	34.4	45.2667	88.3	174.4	59.9333
IVALFPK	P06737	1245.83	0.106982	0.0196253	0.02901	0.00988789	0.0020773	0.00268605	1	1	1	1	1	1	1	2	1	0	0	0	34.45	46.4	114.95	34.95	162
AAVDTYCR	P01911	1184.59	0.00754095	0.00671513	0.00627118	0.00136344	0.00112085	0.00111453	1	1	1	2	2	2	2	2	1	0	0	0	34.5	112.5	24.1667	471.967	30.3333
TYLISSIPLQGAFNYK	P12273	2273.29	0.000380778	0.000414845	0.000570477	0.000187119	0.000131358	0.000161034	1	1	1	1	1	1	2	2	1	0	0	0	34.5333	41.5333	49.2333	40.2667	44.3333
KVEELEGEITTLNHK	Q10589	2427.41	5.5603e-08	2.50599e-07	1.30076e-10	0.000187119	0.000131358	0.000161034	1	1	1	1	1	1	1	1	1	1	1	1	34.5667	39.4	45.1	197.467	43.6333
GTCPCDTR	P54289	1195.54	0.0133757	0.0115296	0.010601	0.0015334	0.00188362	0.00126317	1	1	1	1	1	1	2	2	2	0	0	0	34.6333	928.1	3.9	12	39.0667
TIIQNPTDQQK	Q9UQ80	1744	0.000672782	4.21502e-05	0.000187394	0.000322409	0.000131358	0.000161034	1	1	1	1	1	1	1	1	1	0	0	0	34.6333	47.7	70.6667	37.9	42.6667
NANAEPAVQR	P14209	1298.7	0.000113384	6.09213e-05	2.53572e-05	0.000187119	0.000131358	0.000161034	1	1	1	1	1	1	1	1	1	0	0	0	34.6333	618.367	22.8667	66.0333	83.0333
CEELLEK	O75367	1378.77	0.00993042	0.00880273	0.00648485	0.00142815	0.00160206	0.00123002	1	1	1	1	1	1	1	1	1	0	0	0	34.6333	113.867	98.6667	98.7	107.067
GLAFTDVDVDSIK	P02751	1838.03	1.02515e-06	4.27209e-09	0.000159011	0.000187119	0.000131358	0.000161034	1	1	1	1	1	1	8	8	7	0	0	0	34.7	180	9.56667	25.8333	23.0333
LVQCVDAFEEK	Q15746	1795.97	0.000390058	0.0876871	0.00231391	0.000187119	0.00855185	0.000304672	1	1	1	1	1	1	2	1	1	0	0	0	34.8333	38.6667	19.1667	25.2333	24.7
ENAAAPSPVR	O75781	1240.68	0.0031558	0.000785483	0.0024252	0.000415927	0.000131358	0.000304672	1	1	1	1	1	1	1	1	1	0	0	0	34.8667	233.433	20.6	33.6333	39.6667
IADGYEQAAR	P48643	1322.69	0.00018275	7.34773e-05	0.00431204	0.000187119	0.000131358	0.00086023	1	1	1	1	1	1	1	1	2	0	0	0	34.9	58	40.2	32.3	45.4
THILLFLPK	P07237	1540	0.00139575	0.000318389	0.00102322	0.000415927	0.000131358	0.000161034	1	1	1	1	1	1	1	1	1	0	0	0	35	40.8	65.15	33.05	71.1
IILDLISESPIK	P61978	1799.13	0.000133658	6.68151e-06	1.16759e-07	0.000187119	0.000131358	0.000161034	1	1	1	1	1	1	3	4	5	0	0	0	35.0333	64.2333	197.433	253.533	162.867
HGESTWNLENR	Q8N0Y7	1571.78	0.000754658	0.00269358	0.000306602	0.000322409	0.000273781	0.000161034	1	1	1	1	1	1	1	1	1	0	0	0	35.1	96.4	18.2	18.7	25.5
YGTNPEETAAEESWDYVQFQLR	P11049	2862.34	9.5172e-06	6.12461e-08	0.000339688	0.000187119	0.000131358	0.000161034	1	1	1	1	1	1	1	2	1	0	0	0	35.25	30.45	34.95	57.55	48.4
IHSDCAANQQVTYR	Q02413	1891.93	4.20606e-06	3.01738e-06	9.25374e-07	0.000187119	0.000131358	0.000161034	1	1	1	1	1	1	1	1	1	0	0	0	35.5667	61.4333	29.2	20.1	32.1
LAGESESNLR	P55072	1304.7	0.000413218	0.000106883	0.00901431	0.000187119	0.000131358	0.00126317	1	1	1	1	1	1	1	1	2	0	0	0	35.5667	68.9667	97.7	77.9667	85.0333
ETLFSVMPGLK	Q14624	1695.98	0.0107475	0.0153774	0.00582585	0.00142815	0.00196757	0.00111453	1	1	1	1	1	1	4	7	4	0	0	0	35.6	47.8333	310.033	260.333	350.533
TQTSDPAMLPTMIGLLAEAGVR	O43175	2501.33	2.57926e-06	5.67732e-09	2.22393e-07	0.000187119	0.000131358	0.000161034	1	1	1	1	1	1	1	1	1	0	0	0	35.65	50.05	51.1	63.35	54.95
DVPWGVDSLITLAFQDQR	Q16658	2289.21	7.17867e-09	1.78222e-08	1.81056e-07	0.000187119	0.000131358	0.000161034	1	1	1	1	1	1	2	2	2	0	0	0	35.6667	64.7	50.5	105.867	68.1333
YQPMEPNPR	P05164	1360.69	0.00893311	0.00515051	0.0198274	0.00136344	0.000895841	0.00195066	1	1	1	1	1	1	2	1	1	0	0	0	35.6667	110.633	511.6	42.9	162.9
DNTINLIHTFR	O15144	1572.87	0.000323009	0.000100196	0.000911871	0.000187119	0.000131358	0.000161034	1	1	1	1	1	1	1	1	2	0	0	0	35.7333	54.8	88.6333	93.5333	79.6
APEPHVEEDDDDELDSK	P52566	2398.13	2.59229e-06	4.37643e-08	5.37847e-09	0.000187119	0.000131358	0.000161034	1	1	1	1	1	1	1	1	1	0	0	0	35.8333	48.5667	133.4	98.1	92.1333
VTLEQISAFWK	Q6UWD8	1780.04	1.7866e-05	2.33e-06	2.17866e-07	0.000187119	0.000131358	0.000161034	1	1	1	1	1	1	2	4	7	0	0	0	35.9	37.7333	85.3	390.667	160.967
CLCPEGFSLSSSGR	P35555	1785.85	0.00550094	0.0253585	0.000408452	0.0010394	0.0020773	0.000161034	1	1	1	1	1	1	3	2	1	0	0	0	36	54.0667	6.93333	8.8	12.5
DAKPPTGPSPATPAR	P41231	1921.09	9.23816e-05	1.05721e-05	4.44783e-05	0.000187119	0.000131358	0.000161034	1	1	1	1	1	1	1	1	1	0	0	0	36	74.3	518.533	10.8333	276.667
SINPDEAVAYGAAVQAAILMGDK	P0DMV9	2762.48	4.05389e-07	6.21498e-09	1.75963e-09	0.000187119	0.000131358	0.000161034	1	1	1	2	2	2	1	1	1	0	0	0	36.0667	45.5	30.9667	46.8	33.4667
TYSLVGQAWPGPLADMAPTR	Q9GZY6	2360.23	3.7776e-07	7.09396e-07	2.86594e-07	0.000187119	0.000131358	0.000161034	1	1	1	1	1	1	3	4	2	0	0	0	36.1333	38.2	58.2	58	46.9
GHPPSEPCGTPCR	P17405	1680.78	0.000220481	7.25338e-05	0.00639851	0.000187119	0.000131358	0.00123002	1	1	1	1	1	1	1	1	1	0	0	0	36.2	127.1	26.9667	21.1	44.1
AVANQTSATFLR	P62191	1507.84	0.00850115	0.00630463	0.0196927	0.00136344	0.00102011	0.00195066	1	1	1	1	1	1	1	1	1	0	0	0	36.2333	45.0667	31.0333	36.7	38.3667
LLLTYADNILR	Q96IV0	1533.92	0.00124703	0.00368029	0.00590437	0.000415927	0.000534018	0.00111453	1	1	1	1	1	1	1	1	1	0	0	0	36.2333	46.6667	42.1	48.4667	40.5
LVVPASQCGSLIGK	Q15366	1887.11	0.000941393	0.00343163	0.00310747	0.000322409	0.000406281	0.00059576	1	1	1	2	2	2	1	1	1	0	0	0	36.2333	42.5333	54.9	51.8	49.1667
EGVQCSDR	P78536	1179.56	0.00171063	0.00138367	0.00308674	0.000415927	0.000131358	0.00059576	1	1	1	1	1	1	1	1	1	0	0	0	36.2667	360.6	11.3667	13.9	44.3333
ADFADISILSDF	Q6P1K1	1542.79	0.00174528	0.000249117	0.00231391	0.000415927	0.000131358	0.000304672	1	1	1	1	1	1	1	1	1	0	0	0	36.4	28	19.8	35.2	24
TGPPGPAGQDGRPGPPGPPGAR	P02452	2222.16	1.25003e-08	3.68832e-10	1.00303e-09	0.000187119	0.000131358	0.000161034	1	1	1	1	1	1	10	11	10	0	0	0	36.4333	163.8	28.5333	26.7667	37.4333
GGNVWVALFK	P27658	1548.93	0.000222664	0.00347557	0.000989142	0.000187119	0.000406281	0.000161034	1	1	1	1	1	1	1	1	1	0	0	0	36.5	136.533	20.6667	25.3	25.3333
DMAAVQR	Q01995	1019.55	0.0058941	0.00967254	0.0321063	0.0010394	0.00171558	0.0034537	1	1	1	2	2	2	1	1	1	0	0	0	36.5	364.1	45.1	33	43.8
GILAVLDEACSSAGTITDR	B0I1T2	2178.13	8.18425e-09	1.84711e-10	3.17452e-08	0.000187119	0.000131358	0.000161034	1	1	1	1	1	1	3	2	3	0	0	0	36.5	54.6667	227.867	385.633	124.967
LINRPIIVFR	Q16658	1469.95	0.00106226	0.00417873	0.00107288	0.000322409	0.000534018	0.000304672	1	1	1	1	1	1	1	1	1	0	0	0	36.5	46.5667	78.1	168.333	91
GKEDEGEEAASPMLQIQR	Q14204	2446.26	0.0034518	0.000393971	0.0168344	0.000415927	0.000131358	0.0016232	1	1	1	1	1	1	1	1	1	1	1	1	36.5333	29.0667	15	17.9	17.6333
AALSALESFLK	P78527	1607.98	7.10484e-06	7.37446e-07	1.2347e-05	0.000187119	0.000131358	0.000161034	1	1	1	1	1	1	4	2	2	0	0	0	36.5333	73.2667	167.3	245.1	254.2
CAPGYYGNPSQGQPCQR	P98160	2168.98	4.0375e-05	1.558e-05	2.55316e-05	0.000187119	0.000131358	0.000161034	1	1	1	1	1	1	1	2	2	0	0	0	36.6	44.8	8.73333	7.13333	12.8667
ADQCYEDVR	P31146	1384.64	0.00100236	0.00185874	0.000962691	0.000322409	0.000131358	0.000161034	1	1	1	1	1	1	1	1	1	0	0	0	36.7667	87.8333	157.233	79.1667	92.7
DQCEDIDECQHR	Q14766	1833.77	1.59919e-05	0.00382332	0.00184114	0.000187119	0.000534018	0.000304672	1	1	1	1	1	1	2	1	1	0	0	0	36.8333	144.633	9.6	4.96667	11.7333
TQPILDILLK	Q9Y376	1612.04	0.000215114	0.000150526	8.52733e-05	0.000187119	0.000131358	0.000161034	1	1	1	1	1	1	2	2	2	0	0	0	36.8667	84.3333	176.1	316.7	117.467
TVASPGVTVEEAVEQIDIGGVTLLR	P31939	2782.54	1.17072e-08	6.61852e-08	3.95312e-08	0.000187119	0.000131358	0.000161034	1	1	1	1	1	1	2	1	1	0	0	0	36.9	29.8	28.7	31.6	34.9
GPITSAAELNDPQSILLR	P17813	2124.19	9.09517e-06	3.30314e-06	2.51597e-07	0.000187119	0.000131358	0.000161034	1	1	1	1	1	1	2	3	3	0	0	0	36.9	86.4333	34.7	50.2667	42.5
NLYIISVK	P62829	1407.9	0.0168302	0.00524919	0.00146408	0.00194301	0.000895841	0.000304672	1	1	1	1	1	1	1	1	1	0	0	0	36.9333	32.5667	63.2	60	50.7667
ACYGVLR	P23396	1067.59	0.0310594	0.0225191	0.0215163	0.00377953	0.0020773	0.00205469	1	1	1	1	1	1	2	1	1	0	0	0	36.95	68.45	93.35	59.2	64.85
WVGGPEIELIAIATGGR	P48643	1968.11	1.06734e-06	9.11178e-06	5.53825e-05	0.000187119	0.000131358	0.000161034	1	1	1	1	1	1	2	1	2	0	0	0	37.0667	18.2667	13.5333	15.6333	14.9667
VGETIIDLENR	Q9NZM1	1487.83	0.0138527	0.00056178	0.0788123	0.00164355	0.000131358	0.00838527	1	1	1	1	1	1	1	1	1	0	0	0	37.3	44.9667	16.6667	16.8	22.0333
GSSGGGCFGGSSGGYGGLGGFGGGSFR	P13645	2572.15	2.89167e-10	2.04216e-12	4.51632e-15	0.000187119	0.000131358	0.000161034	1	1	1	1	1	1	1	1	2	0	0	0	37.3667	47.9	29.6333	35.2333	39.5
DVLEAIAETAFK	Q01970	1765.01	4.27015e-06	5.53957e-06	7.38039e-07	0.000187119	0.000131358	0.000161034	1	1	1	1	1	1	1	1	2	0	0	0	37.4	80.4333	102.367	136.3	108.2
TGQPGLEGER	P25940	1272.67	0.0182942	0.0182065	0.00684219	0.00226387	0.00206178	0.00123002	1	1	1	1	1	1	1	1	1	0	0	0	37.4	289.8	18.65	19.9333	36.8333
HGPQCEQR	Q96KG7	1240.61	0.0055892	0.0138257	0.0403622	0.0010394	0.00188362	0.00409833	1	1	1	1	1	1	1	2	1	0	0	0	37.5	310.3	1.7	2	21
AFHNEAQVNPER	P17987	1640.83	0.000477061	0.000547474	0.000120096	0.000322409	0.000131358	0.000161034	1	1	1	1	1	1	1	1	2	0	0	0	37.5	82.8	37	25.7	47.5
GPAGDATVASEK	Q15758	1560.86	3.87404e-07	4.1559e-08	8.40699e-07	0.000187119	0.000131358	0.000161034	1	1	1	1	1	1	3	3	2	0	0	0	37.5	217.3	51.6333	71.2	69.4667
DPPSEPSPLEAEFQR	P08575	1927.96	0.00638437	0.000379007	0.00406034	0.00114515	0.000131358	0.00086023	1	1	1	1	1	1	1	2	2	0	0	0	37.5333	36.9667	38	55.1	55.4667
DLGGFDEDAEPR	Q9BRK5	1549.73	0.000715937	8.7652e-06	0.0928705	0.000322409	0.000131358	0.00985434	1	1	1	1	1	1	1	1	1	0	0	0	37.5667	54.6	25.6667	37.5667	39.2667
WVDIALECER	P04745	1519.78	0.000362842	0.00012481	1.14504e-05	0.000187119	0.000131358	0.000161034	1	1	1	3	3	3	1	1	1	0	0	0	37.5667	35.2	125.767	150.767	138.8
SGEEALIIPPDAVAVDCKDPDDVVPVGQR	Q9Y287	3519.84	1.80315e-06	1.66781e-07	3.24048e-08	0.000187119	0.000131358	0.000161034	1	1	1	1	1	1	1	1	2	1	1	1	37.6333	57.3333	127	74.8333	61.9
LIFQMPQNK	Q13576; P46940	1576.93	0.0221653	0.00771347	0.0164935	0.00297346	0.00112085	0.00149966	2	2	3	3	3	3	2	2	2	0	0	0	37.7333	42.2667	49.2333	54.2667	46.9667
YPVGVHFLPK	P23526	1614.98	5.76777e-05	1.50846e-05	0.00105131	0.000187119	0.000131358	0.000304672	1	1	1	1	1	1	3	3	3	0	0	0	37.7333	61.7	164.367	220.533	170.867
ALTLIAGSPLK	Q86VP6	1542	0.000375311	6.84359e-05	2.43356e-05	0.000187119	0.000131358	0.000161034	1	1	1	1	1	1	2	2	3	0	0	0	37.8	33.8	33.25	34.5	33
VYELPFLVALDHR	Q8NCG7	1801.02	0.000810951	5.08381e-05	0.000376328	0.000322409	0.000131358	0.000161034	1	1	1	1	1	1	1	1	1	0	0	0	37.8	49.6333	73.1	76	84.2
IVVLMLTGEVPEQQLEEAQR	P12111	2527.36	4.0375e-05	5.77851e-08	8.11472e-09	0.000187119	0.000131358	0.000161034	1	1	1	1	1	1	1	4	5	0	0	0	37.9	36.85	25.35	31.95	28.6
GAAGPPGPPGAAGTPGLQGMPGER	P02461	2329.19	1.70019e-08	1.02404e-09	2.43356e-05	0.000187119	0.000131358	0.000161034	1	1	1	1	1	1	1	1	1	0	0	0	37.9	42.2	36.7	29.2	30.7
LDSTDFTGTIK	P02786	1655.93	0.000169661	0.000324615	0.00013492	0.000187119	0.000131358	0.000161034	1	1	1	1	1	1	2	2	2	0	0	0	37.9667	46.2333	59.9333	780.433	65.3
SQQSEVTR	Q9H299	1163.62	0.028292	0.0773735	0.0163814	0.00330447	0.00715181	0.00149966	1	1	1	1	1	1	1	1	1	0	0	0	38.0333	574	14.8	12.0333	38.6
VNQAIWLLCTGAR	P46782	1730.96	2.02632e-05	0.000112553	8.24016e-06	0.000187119	0.000131358	0.000161034	1	1	1	1	1	1	2	2	2	0	0	0	38.0333	41.0667	80.5333	59.4667	47.8
TGEQAPASAPR	Q13332	1313.7	0.000211955	2.0307e-05	5.06504e-06	0.000187119	0.000131358	0.000161034	1	1	1	1	1	1	1	1	1	0	0	0	38.1333	180.967	68.9667	45.1	137.7
SWTAADTAAQITQR	P01889; P10321	1748.91	4.32852e-07	1.02052e-07	2.02154e-06	0.000187119	0.000131358	0.000161034	2	2	2	2	2	2	1	1	2	0	0	0	38.3	57.3	86.7	57.7667	43.2333
LDNLVAILDINR	P29401	1597.95	1.68181e-05	8.66767e-07	1.16026e-06	0.000187119	0.000131358	0.000161034	1	1	1	1	1	1	2	2	2	0	0	0	38.3667	92	151.233	144	97.3667
ETTDTDTADQVIASFK	O43707	2200.14	4.94236e-06	3.10175e-07	1.12173e-05	0.000187119	0.000131358	0.000161034	1	1	1	1	1	1	2	1	1	0	0	0	38.4333	28.4667	40.0667	33.3	44.3667
ITQDIFQQLLK	P56192	1805.09	0.000144734	0.000543954	5.61467e-05	0.000187119	0.000131358	0.000161034	1	1	1	1	1	1	1	1	1	0	0	0	38.4333	59.4	292.633	138.633	113.167
GKFPVQLENVDSFVELGQVALR	Q92542	2903.64	2.25233e-05	6.96068e-11	2.98789e-06	0.000187119	0.000131358	0.000161034	1	1	1	1	1	1	1	1	1	1	1	1	38.4333	42.1	32.9667	56.2333	43.7333
CGNQAAIMELDDTLK	P67775	2137.1	0.00011683	7.45746e-06	7.43505e-06	0.000187119	0.000131358	0.000161034	1	1	2	2	2	2	1	1	2	0	0	0	38.4667	52	36.0667	39.2	41.0667
EGSQLTLQDLAK	P36269	1761.02	0.000154394	0.0806813	0.00259342	0.000187119	0.00722246	0.000461817	1	1	1	1	1	1	1	1	2	0	0	0	38.5667	120.5	18.5	31.5667	32.3667
EEPGEDFPAAR	P02786	1446.71	0.000391939	4.58443e-05	0.00395324	0.000187119	0.000131358	0.000738292	1	1	1	1	1	1	1	1	2	0	0	0	38.5667	49.7333	88.0333	197.9	34.7
LGGSLADSYLDEGFLLDK	P78371	2371.28	3.6708e-06	9.65749e-06	1.58024e-05	0.000187119	0.000131358	0.000161034	1	1	1	1	1	1	1	1	1	0	0	0	38.5667	49.2333	62.1	54.4	47.7
ILALAPTFEMNPMK	Q12860	2034.15	0.000561147	0.00234043	0.000282462	0.000322409	0.000131358	0.000161034	1	1	1	1	1	1	2	2	3	0	0	0	38.6	32.8333	61.8333	65.5667	87.6667
RGPDEDGEEEAAPGPR	Q9C0H2	1910.9	1.33471e-08	4.83026e-09	7.27182e-09	0.000187119	0.000131358	0.000161034	1	1	1	1	1	1	1	5	5	1	1	1	38.6	68.2333	35.9333	84.5	101.867
NPCTDGTHDCNK	P07996	1876.87	8.75344e-08	2.7838e-08	1.42437e-07	0.000187119	0.000131358	0.000161034	1	1	1	1	1	1	9	8	8	0	0	0	38.6667	592.467	14.3	14.6	67
MFLLVGAPK	P06756	1433.9	0.00253341	0.00271082	0.00442886	0.000415927	0.000273781	0.00086023	1	1	1	1	1	1	2	2	2	0	0	0	38.7	61.85	11.8	13.15	16.75
LVLEQVVTSIASVADTAEEK	O00410	2560.45	1.50385e-06	4.5632e-06	8.5861e-06	0.000187119	0.000131358	0.000161034	1	1	1	1	1	1	1	2	1	0	0	0	38.7	34.7	75.2	63.5	24.8
KDNCPNLPNSGQEDYDK	P07996	2681.34	4.60112e-05	0.000145742	8.51357e-09	0.000187119	0.000131358	0.000161034	1	1	1	1	1	1	2	1	1	1	1	1	38.75	164.8	114.4	143.3	180.75
FMCAQLPNPVLDSISIIDTPGILSGEK	Q9H4M9	3373.82	3.72711e-09	0.000221779	3.1313e-08	0.000187119	0.000131358	0.000161034	1	1	1	1	1	1	2	1	2	0	0	0	38.7667	80.3333	30.0333	139.133	25.6333
VEAIPNCK	P43007	1388.8	0.0186251	0.0276762	0.0345791	0.00226387	0.002585	0.00376638	1	1	1	1	1	1	1	1	1	0	0	0	38.7667	171.733	100.3	88.9333	131.4
VPSTEAEALASSLMGLFEK	P50395	2454.32	7.20286e-07	7.09396e-07	1.06805e-07	0.000187119	0.000131358	0.000161034	1	1	1	1	1	1	3	2	1	0	0	0	38.8333	82.0333	63.9333	121.567	68.9667
VFIMDNCEELIPEYLNFIR	P07900	2644.34	2.25489e-08	1.03871e-06	8.23588e-07	0.000187119	0.000131358	0.000161034	1	1	1	1	1	1	2	1	1	0	0	0	38.9333	37.2333	48.5667	56.9667	50.0667
LEWLTLMPNASNLDK	A0FGR8	2203.22	0.00110425	0.0201223	0.00492874	0.000322409	0.0020773	0.00086023	1	1	1	1	1	1	1	1	1	0	0	0	38.9333	60.0333	36.8667	55.6667	53.1667
LLVPSPEGMSEIYLR	Q86UX7	1933.07	0.000264438	0.000490615	0.000434322	0.000187119	0.000131358	0.000161034	1	1	1	1	1	1	2	1	3	0	0	0	38.9667	42.3333	64.2667	66.5667	62.5667
LFIYNPTTGEFLGR	P54709	1857.01	0.000382617	0.00189481	1.55872e-05	0.000187119	0.000131358	0.000161034	1	1	1	1	1	1	4	2	2	0	0	0	39	56.0333	79	70.5667	66.5667
IVAERPGTNSTGPAPMAPPR	Q13263	2248.21	1.84142e-05	6.02511e-06	8.70437e-05	0.000187119	0.000131358	0.000161034	1	1	1	1	1	1	1	1	1	0	0	0	39	48.3667	51.2667	48.6667	73.6667
DGIDLAGFK	Q05707	1393.81	0.000715937	0.000622835	0.000222346	0.000322409	0.000131358	0.000161034	1	1	1	1	1	1	1	1	1	0	0	0	39.05	197.65	28.6	38.2	39.7
VLGSSVPLEASVLVTIEPAGSVPALGVTPTVR	P98160	3344.92	2.0592e-11	2.41169e-11	1.31798e-11	0.000187119	0.000131358	0.000161034	1	1	1	1	1	1	3	3	2	0	0	0	39.0667	32.7	28.2	27.4333	29.8333
DGNPGSDGLPGR	P02461	1370.69	0.00236852	0.00031634	0.0729935	0.000415927	0.000131358	0.00742521	1	1	1	1	1	1	1	2	1	0	0	0	39.1	132.05	8.8	4.05	13.25
LGELVVGPYDNTVVLEELR	Q99715	2344.3	2.85352e-05	9.97467e-06	8.29253e-07	0.000187119	0.000131358	0.000161034	1	1	1	1	1	1	9	12	4	0	0	0	39.1333	43.9333	43.0667	45.7667	40.2333
YCGQLQMIQEQISNLEAQITDVR	P35527	2982.49	1.1435e-07	2.97478e-09	1.32092e-07	0.000187119	0.000131358	0.000161034	1	1	1	1	1	1	3	1	2	0	0	0	39.2	29.5	26.1	36.8	34.8
QEAEEAK	P26038	1262.7	0.0228446	0.0124298	0.0222613	0.0030789	0.00188362	0.00205469	1	1	1	1	1	1	1	1	1	0	0	0	39.2	913.3	10.2	177.767	163.267
QPAVEEPAEVTATVLASR	P32942	2097.14	1.23749e-08	6.09563e-09	1.87161e-09	0.000187119	0.000131358	0.000161034	1	1	1	1	1	1	4	4	4	0	0	0	39.2333	34.5667	38.3333	198.433	25.3
ESNCYDPER	Q00610	1398.62	0.00530052	0.00183506	0.000796136	0.0010394	0.000131358	0.000161034	1	1	1	1	1	1	1	2	1	0	0	0	39.2333	140.7	84.3	47.0667	105.6
VEHWGLDEPLLK	P01903	1894.08	2.15254e-05	1.37148e-06	5.49926e-06	0.000187119	0.000131358	0.000161034	1	1	1	2	2	2	2	3	1	0	0	0	39.2667	38.9667	38.4667	566	35.2
LLLPGELAK	Q16778; Q99880	1411.93	0.000959734	0.00138367	0.00104422	0.000322409	0.000131358	0.000161034	2	2	2	15	15	15	10	8	10	0	0	0	39.2667	43.7667	117.367	149.733	133.033
QSETTQK	P35556	1279.73	0.00464324	0.00515051	0.00146408	0.00080812	0.000895841	0.000304672	1	1	1	1	1	1	1	1	1	0	0	0	39.3	228.067	6.3	5.53333	13.0333
AMGPLVLTEVLFNEK	P55010	2119.22	2.89692e-05	3.26071e-06	7.03073e-08	0.000187119	0.000131358	0.000161034	1	1	1	1	1	1	1	1	1	0	0	0	39.3333	41.9	36.2	67.2333	34.0333
TLFATEDALEVR	O00159	1593.87	6.4886e-06	0.018093	0.000181091	0.000187119	0.00206178	0.000161034	1	1	1	1	1	1	1	1	1	0	0	0	39.4	57.8333	13.5333	22.9	16.7667
SSASSGPQILK	P08648	1532.9	0.000563832	0.000126433	0.00610539	0.000322409	0.000131358	0.00111453	1	1	1	1	1	1	2	1	1	0	0	0	39.4333	87.6667	64.7667	45.8	63.3667
GESGPSGPAGPTGAR	P02452	1526.78	7.56267e-08	7.13996e-07	2.39676e-08	0.000187119	0.000131358	0.000161034	1	1	1	1	1	1	5	3	2	0	0	0	39.5667	281.533	12.15	11.0667	11.4
GTVPGSTPCDPNSGSCYCK	P55268	2502.15	0.00236852	0.00307958	0.0829192	0.000415927	0.000406281	0.00913064	1	1	1	1	1	1	2	3	1	0	0	0	39.6	10.7	4.7	6.5	3
LLYPPETGLFLVR	P41240	1747.04	0.000368137	2.28122e-05	0.000182334	0.000187119	0.000131358	0.000161034	1	1	1	1	1	1	2	2	2	0	0	0	39.6333	59.5667	96.0667	306.767	78.1333
ENYNQYDLNR	P14384	1557.75	3.36891e-05	9.21234e-05	0.00250792	0.000187119	0.000131358	0.000304672	1	1	1	1	1	1	1	1	1	0	0	0	39.6333	54.1667	46.1	13.55	185.2
SDVEAIFSK	O60812	1453.83	0.000122193	0.000292758	0.00271798	0.000187119	0.000131358	0.00059576	1	1	1	4	4	4	2	1	1	0	0	0	39.7	46.3333	108.133	104.167	96.0333
EDTSPAVLGLAAR	Q14112	1528.85	0.00203094	0.000428448	0.000132177	0.000415927	0.000131358	0.000161034	1	1	1	1	1	1	2	2	1	0	0	0	39.7333	96.8	15.8667	18.1	16.8
SLDVNQDSELK	Q99584	1705.94	0.000403412	4.25005e-06	0.00282945	0.000187119	0.000131358	0.00059576	1	1	1	1	1	1	1	1	1	0	0	0	39.7667	157.933	13.9	20.8333	20.7
LLSDSLPPSTGTFQEAQSR	Q9Y490	2263.18	7.30105e-05	1.7761e-06	0.000326047	0.000187119	0.000131358	0.000161034	1	1	1	1	1	1	3	3	3	0	0	0	39.8	37.85	27.35	37.5	37.75
QQQLTAMK	P35579	1421.82	0.0515321	0.0544222	0.0338869	0.0057235	0.00528196	0.00376638	1	1	1	2	2	2	1	1	1	0	0	0	39.8333	117.733	20.2667	25.4333	46.1333
SFEGNNNYDTPELR	O14786	1884.89	8.68011e-07	8.93681e-06	0.000102595	0.000187119	0.000131358	0.000161034	1	1	1	1	1	1	1	1	1	0	0	0	39.9	58.8333	33.7333	26.7333	36.1333
TMQNTSDLDTAR	P14923	1581.77	0.000123417	0.000755698	0.0526896	0.000187119	0.000131358	0.00547729	1	1	1	1	1	1	1	1	1	0	0	0	39.9333	54.2	21.9	21.1333	34.5
LAEVEAALEK	Q15149	1530.91	9.1462e-05	0.00251087	7.58952e-06	0.000187119	0.000273781	0.000161034	1	1	1	1	1	1	2	1	2	0	0	0	39.9333	56.2667	33.1	33.6	43.1333
ASAFNSWFENAEEDLTDPVR	Q13813	2527.19	0.000113951	0.00135726	0.00244153	0.000187119	0.000131358	0.000304672	1	1	1	1	1	1	1	1	1	0	0	0	40	40	25	32.25	28.85
SGEANVR	Q9P2B2	961.526	0.0209965	0.0219629	0.0262055	0.00288813	0.0020773	0.00247027	1	1	1	1	1	1	1	1	1	0	0	0	40	1136.5	0	15.4	73.2333
DALSDLALHFLNK	P50991	1915.11	1.51299e-05	2.39102e-06	3.31145e-06	0.000187119	0.000131358	0.000161034	1	1	1	1	1	1	1	1	1	0	0	0	40.05	119	244.75	224.15	150.5
VLVTVIQGAVEYPDPIAQK	O43592	2498.46	1.86945e-05	0.000104831	2.09296e-05	0.000187119	0.000131358	0.000161034	1	1	1	1	1	1	2	3	1	0	0	0	40.1	37.5	86.5	88.6	78.8
NPGFEIIHGLLDR	Q9NSD9	1709.95	3.23611e-06	2.54614e-05	0.000308704	0.000187119	0.000131358	0.000161034	1	1	1	1	1	1	1	1	1	0	0	0	40.1	59.7333	114.767	102.2	103.6
DQPPNSVEGLLNALR	Q9NUQ9	1852.01	3.99927e-06	0.00104273	9.51585e-06	0.000187119	0.000131358	0.000161034	1	1	1	1	1	1	3	2	2	0	0	0	40.1333	41.7	36.8	65.9	46.4333
TTDFSDFLSIVGCTK	Q9UHD1	2149.13	3.18754e-05	0.000279821	4.15197e-06	0.000187119	0.000131358	0.000161034	1	1	1	1	1	1	1	1	1	0	0	0	40.1667	54.5	57.9	91.6333	66.5
ASVPTIQDQASAMQLSQCAK	Q9Y490	2608.35	1.7866e-05	1.3001e-05	3.95746e-06	0.000187119	0.000131358	0.000161034	1	1	1	1	1	1	2	1	1	0	0	0	40.2333	35.0333	24.7667	26.3667	27.2
IESSSPTVVEGQTLDLNCVVAR	P98160	2603.35	3.95915e-06	4.83651e-06	0.00461006	0.000187119	0.000131358	0.00086023	1	1	1	1	1	1	2	2	1	0	0	0	40.25	54.7	0	2.1	4.6
AQEGLRPGTLCTVAGWGR	P08311	2158.14	3.10819e-06	8.83736e-07	1.04631e-07	0.000187119	0.000131358	0.000161034	1	1	1	1	1	1	1	1	2	0	0	0	40.2667	63.1333	124.967	49.1667	943.267
ELLENPVQPINDMSYFGCLDSVMENSK	Q9Y490	3603.74	0.000517415	1.69456e-05	8.64069e-07	0.000322409	0.000131358	0.000161034	1	1	1	1	1	1	2	3	2	0	0	0	40.3	38.1	21.3	30.6667	25.8333
LAQLLSEVSTR	Q9HCM3	1445.85	0.00461872	0.000451145	0.00397975	0.000671906	0.000131358	0.000738292	1	1	1	1	1	1	1	1	1	0	0	0	40.3333	45.1	41.2333	52.6667	54.5333
QEIESETTSEEQIQEEK	P13611	2495.24	0.0677519	4.34075e-07	4.86221e-05	0.0067471	0.000131358	0.000161034	1	1	1	1	1	1	1	1	1	0	0	0	40.4	187.4	3.2	10.4	11.9
ELGSGNFGTVK	P43405	1566.89	4.99244e-06	3.05664e-06	0.00117152	0.000187119	0.000131358	0.000304672	1	1	1	1	1	1	1	1	1	0	0	0	40.4	55.45	64.1	90.35	86.05
YIAVSFVDP	Q02809	1239.68	0.0119125	0.0125865	0.00486329	0.00142815	0.00188362	0.00086023	1	1	1	1	1	1	1	1	1	0	0	0	40.4333	67.0333	19.4	17.4	22.6667
CEGSSVQTR	P07996	1252.62	0.000672782	0.000428448	0.00034672	0.000322409	0.000131358	0.000161034	1	1	1	1	1	1	3	4	3	0	0	0	40.4333	827.833	7.15	13.9667	55.8
TEWTPAPGPVDAYEIQFIPTTEGASPPFTAR	P22105	3575.79	9.03739e-07	1.35151e-05	4.50299e-08	0.000187119	0.000131358	0.000161034	1	1	1	1	1	1	1	2	1	0	0	0	40.5	19.9	20.2	19.2	22.5
VALLDVFR	P25205	1161.72	0.00461872	0.00688663	0.00523444	0.000671906	0.00112085	0.000995933	1	1	1	1	1	1	1	1	1	0	0	0	40.5667	71.6667	88.9333	56.8333	88.8333
DGDSVMVLPTIPEEEAK	P30041	2288.21	5.26942e-05	4.05472e-05	1.56869e-06	0.000187119	0.000131358	0.000161034	1	1	1	1	1	1	1	2	1	0	0	0	40.7333	50.0333	42.8667	51.3333	59.2667
STLINSLFLTDLYPER	Q15019	2111.16	2.44435e-08	5.77851e-08	1.85005e-05	0.000187119	0.000131358	0.000161034	1	1	1	1	1	1	3	3	2	0	0	0	40.7667	63.7	38.5667	53.1667	44.2333
AGPFDEFQIATMLK	Q9P289	2026.11	2.95582e-05	1.19742e-06	2.84636e-07	0.000187119	0.000131358	0.000161034	1	1	1	1	1	1	2	2	2	0	0	0	40.8333	71.8333	226.733	324.033	131.033
VPTTGIIEYPFDLENIIFR	P29992	2466.35	3.59655e-05	1.56073e-06	4.9934e-07	0.000187119	0.000131358	0.000161034	1	1	1	2	2	2	2	2	1	0	0	0	40.8667	72.0667	18.9667	27.9667	24.7333
DIISIAEDEDLR	P12956	1617.85	1.23062e-05	1.5209e-06	1.02558e-06	0.000187119	0.000131358	0.000161034	1	1	1	1	1	1	1	1	1	0	0	0	40.8667	59.5667	105.933	91.8	161.433
IQLVEEELDR	P09493; P07951; P06753	1472.82	3.83952e-05	2.12468e-05	0.00513048	0.000187119	0.000131358	0.000995933	3	3	2	4	4	4	1	1	1	0	0	0	40.9	43.7	73.25	72.3	53.95
AFIPAIDSFGFETDLR	Q15029	2028.06	0.00327434	6.99073e-06	1.73938e-05	0.000415927	0.000131358	0.000161034	1	1	1	1	1	1	1	2	2	0	0	0	40.9667	44.8667	97.3667	94.8667	88.6333
NNLSYDCIGR	Q01581	1440.71	0.00598891	0.0283762	0.00997496	0.00114515	0.00278843	0.00126317	1	1	1	1	1	1	1	1	1	0	0	0	41.0667	58.3667	95.3333	65.8333	54.2667
QQAADLISR	O75533	1230.7	0.000399553	0.000606977	0.00195609	0.000187119	0.000131358	0.000304672	1	1	1	1	1	1	1	1	1	0	0	0	41.1667	67.3667	162.667	93.1	130.6
QTQIFTTYSDNQPGVLIQVYEGER	P0DMV9	3015.53	9.711e-06	1.07283e-06	9.07006e-06	0.000187119	0.000131358	0.000161034	1	1	1	2	2	2	1	2	1	0	0	0	41.2	46.1	75.7	58.8	59.2
LGNFFSPK	P46940	1367.81	0.0178627	0.0119713	0.00395324	0.00205048	0.00188362	0.000738292	1	1	1	1	1	1	2	2	1	0	0	0	41.2333	45.4	64.6667	53.7333	58.4667
TQGFLALFSGDTGEIK	Q9Y230	2142.18	9.61524e-05	5.50388e-06	1.22627e-05	0.000187119	0.000131358	0.000161034	1	1	1	1	1	1	1	2	2	0	0	0	41.4	32.4	54.1	47.35	39.55
AECMLQQAER	P13796	1464.71	2.5035e-05	1.28341e-05	2.19582e-05	0.000187119	0.000131358	0.000161034	1	1	1	1	1	1	1	2	1	0	0	0	41.4	53.8333	191.9	123.967	113.867
GEELDEDLFLQLTGGHEAF	Q86UX7	2349.14	0.000362842	4.60074e-07	2.96864e-05	0.000187119	0.000131358	0.000161034	1	1	1	1	1	1	3	2	3	0	0	0	41.45	50.55	164.45	92.2	71.2
EGDLITLLVPEAR	Q9UQB8	1654.96	0.000205771	2.21259e-06	4.76202e-06	0.000187119	0.000131358	0.000161034	1	1	1	1	1	1	1	1	1	0	0	0	41.5	58.5667	45.8667	91.7667	53.1333
SVSDYDGK	P07237	1328.71	0.0356804	0.0649579	0.0323238	0.00413309	0.00622965	0.0034537	1	1	1	1	1	1	1	1	1	0	0	0	41.6	117.3	75.8	28.1	111.5
DVECGEGHFCHDNQTCCR	P28799	2509.99	0.000186404	9.1868e-07	1.55872e-05	0.000187119	0.000131358	0.000161034	1	1	1	1	1	1	1	1	1	0	0	0	41.6667	101.533	19.5667	7.66667	38.3667
NLEVLNFFNNQIEELPTQISSLQK	Q15404	3276.79	8.28116e-08	6.66143e-08	1.85882e-09	0.000187119	0.000131358	0.000161034	1	1	1	1	1	1	2	2	1	0	0	0	41.7	34.4333	31.1	41.4333	26.9333
LEVQATDREENK	P11387	1890.03	0.000191073	0.00667292	9.84644e-05	0.000187119	0.00112085	0.000161034	1	1	1	1	1	1	1	1	1	1	1	1	41.8667	71.0667	234.4	216.433	277.233
LMLWDTAGQEEFDAITK	Q9ULC3	2426.27	1.9268e-05	1.07096e-05	0.0050286	0.000187119	0.000131358	0.000995933	1	1	1	1	1	1	1	2	1	0	0	0	41.9667	57.3667	19.1333	27.9	22.7333
TSSCAEFK	P28906	1387.73	0.00249428	0.00220952	0.00125346	0.000415927	0.000131358	0.000304672	1	1	1	1	1	1	1	1	1	0	0	0	42	68.3667	22.7333	943.433	18.6333
QLAQIDGTLSTIEFQR	Q9H444	2049.12	3.13969e-06	1.45363e-06	2.90708e-06	0.000187119	0.000131358	0.000161034	1	1	1	1	1	1	3	2	2	0	0	0	42	38.85	67.6	72.75	37.55
MPINEPAPGK	P32754	1511.87	0.000846781	0.000543954	0.00661658	0.000322409	0.000131358	0.00123002	1	1	1	1	1	1	1	1	1	0	0	0	42.0333	69.8667	58.2333	62.7667	81.3667
AALAPYNWPVWLGVHDR	Q9Y240	2194.18	0.00248139	0.0958012	6.9425e-06	0.000415927	0.00911721	0.000161034	1	1	1	1	1	1	2	1	3	0	0	0	42.0667	41.1667	44.7	62.4333	66.0333
TVVSGLVQFVPK	P54577	1732.08	7.3746e-05	4.05472e-05	0.000358763	0.000187119	0.000131358	0.000161034	1	1	1	1	1	1	1	1	2	0	0	0	42.0667	70.5667	120.333	174.267	116.9
ANATEFGLASGVFTR	O75891	1769.94	6.62076e-06	1.3428e-05	4.15325e-05	0.000187119	0.000131358	0.000161034	1	1	1	1	1	1	2	4	1	0	0	0	42.1	48.6	84.1	68.9	67.9333
APLVCLPVFVSR	Q9H0W9	1586.93	0.000614414	3.3186e-05	0.000241363	0.000322409	0.000131358	0.000161034	1	1	1	1	1	1	1	2	2	0	0	0	42.1667	58.2333	82.3	107.5	96.9333
EGILNDDIYCPPETAVLLASYAVQSK	P26038	3324.74	3.01592e-05	7.00285e-07	2.13644e-05	0.000187119	0.000131358	0.000161034	1	1	1	1	1	1	1	2	3	0	0	0	42.2	50.3667	38.0333	353.233	77.3333
SQLSCVVVDDIER	P46459	1748.91	4.13648e-07	1.22086e-06	0.0671263	0.000187119	0.000131358	0.00667348	1	1	1	1	1	1	2	2	1	0	0	0	42.2333	39.4	26.5667	27.1333	35.7667
DTDSEEEIR	P0DP25	1322.63	0.000439796	0.000109681	0.000267431	0.000322409	0.000131358	0.000161034	1	1	1	1	1	1	2	3	1	0	0	0	42.2333	204.167	63.3667	60.4	68.1333
GLGLDESGLAK	Q9Y265	1517.89	0.00126543	0.000500202	3.4035e-06	0.000415927	0.000131358	0.000161034	1	1	1	1	1	1	2	1	1	0	0	0	42.2333	44.3333	132.033	79.8333	88.8
DLIYDMTTSGSGSGLPLLVQR	P36897	2452.3	8.6132e-05	4.27761e-06	1.62339e-06	0.000187119	0.000131358	0.000161034	1	1	1	1	1	1	1	2	1	0	0	0	42.25	64.45	70.65	114.85	77.15
EGALCEENMR	P13639	1437.67	0.000189192	3.40551e-05	0.000182334	0.000187119	0.000131358	0.000161034	1	1	1	1	1	1	1	1	1	0	0	0	42.3333	76.4333	46.4	47.4667	48.5667
DQQEAALVDMVNDGVEDLR	P09211	2346.14	3.83517e-07	1.22508e-08	2.7474e-09	0.000187119	0.000131358	0.000161034	1	1	1	1	1	1	11	9	4	0	0	0	42.3667	50.6333	50.7333	59.8667	49.0333
IDGITIQAR	Q13813	1215.73	0.00508056	0.000795669	0.00736645	0.000930208	0.000131358	0.00123002	1	1	1	1	1	1	1	1	1	0	0	0	42.4	53.8	33.9	44.7	60.1
FCGVCTDGR	P29279	1300.6	0.00831682	0.000694968	0.00454885	0.00136344	0.000131358	0.00086023	1	1	1	1	1	1	1	1	1	0	0	0	42.4667	237.2	17.1	21.4	25.9333
QANTEER	P06396	1076.55	0.0225702	0.0104291	0.0180225	0.00297346	0.00188362	0.00172918	1	1	1	1	1	1	3	4	3	0	0	0	42.4667	359.933	23.8333	16.2667	46.6667
DHQYQFLEDAVR	Q13263	1749.88	0.00169359	0.00246321	0.00384895	0.000415927	0.000273781	0.000738292	1	1	1	1	1	1	1	1	1	0	0	0	42.4667	51.3333	64.6667	58.2667	78.5667
GGSYSQAACSDSAQGSDVSLTA	P01889	2348.05	0.000194889	0.000111828	5.73127e-05	0.000187119	0.000131358	0.000161034	1	1	1	1	1	1	2	3	2	0	0	0	42.5	53.1333	60.6333	31.8	39.2333
QTLQSEQPLQVAR	P35998	1726.96	0.000550537	9.45353e-05	0.000408452	0.000322409	0.000131358	0.000161034	1	1	1	1	1	1	2	1	1	0	0	0	42.5	43.6667	66.3667	43.1667	54.1333
TEIDSPTNVVTDR	Q9UQP3	1675.87	4.37562e-05	1.28341e-05	0.000774796	0.000187119	0.000131358	0.000161034	1	1	1	1	1	1	1	1	1	0	0	0	42.5667	122.867	28.7	38.9333	72.3333
ASFPQGPIGGANR	O75608	1500.81	0.0148636	0.00573492	0.00310747	0.00174329	0.000895841	0.00059576	1	1	1	1	1	1	1	1	1	0	0	0	42.6333	39.8667	44.2667	69.9	46.4667
ISLGLPVGAVINCADNTGAK	P62829	2428.36	3.95712e-05	1.22508e-08	2.67607e-07	0.000187119	0.000131358	0.000161034	1	1	1	1	1	1	2	1	2	0	0	0	42.7	49.4667	120.9	96.3	95.2
QIEEQTK	P26038	1333.77	0.0122608	0.00796007	0.00571004	0.00142815	0.00112085	0.00111453	1	1	1	1	1	1	2	2	2	0	0	0	42.7333	345.7	14.8667	135.433	145.1
STPLGQQQPAPR	Q14767	1508.84	9.95765e-05	0.000150526	0.000254934	0.000187119	0.000131358	0.000161034	1	1	1	1	1	1	2	2	1	0	0	0	42.7667	183.067	6.16667	7.85	11.1667
YLIESGNEDGFFK	P35555	1977.04	0.000653767	0.000448244	0.000653687	0.000322409	0.000131358	0.000161034	1	1	1	1	1	1	1	1	1	0	0	0	42.8	15.15	11.7	8.65	9.9
LDQLIYIPLPDEK	P55072	2015.18	1.46794e-05	5.90941e-06	4.35733e-05	0.000187119	0.000131358	0.000161034	1	1	1	1	1	1	3	2	3	0	0	0	42.8	89.4	195.333	229.733	151.967
KDLYANTVLSGGTTMYPGIADR	P60709	2817.49	4.58303e-09	1.28398e-09	1.37561e-08	0.000187119	0.000131358	0.000161034	1	1	1	2	2	2	4	3	2	1	1	1	42.8333	38.0667	31.8667	38.3667	33.0667
QQNFNTGIK	Q13813	1507.86	0.00555962	0.00334538	4.9632e-05	0.0010394	0.000406281	0.000161034	1	1	1	1	1	1	1	1	1	0	0	0	42.8667	168.467	110.067	106.333	184.533
LLDENENLQEK	Q9NWQ8	1802.99	3.28543e-06	1.18204e-06	0.00135016	0.000187119	0.000131358	0.000304672	1	1	1	1	1	1	4	3	3	0	0	0	42.9	57.1667	45.6667	515.467	50.1333
EEAPDILCLQETK	P27695	2004.07	1.98592e-05	5.73141e-07	0.000105444	0.000187119	0.000131358	0.000161034	1	1	1	1	1	1	2	1	1	0	0	0	42.9333	36.5	92.8	74.2667	68.2
TVFVCDEDATLELK	P46926	2098.11	4.41982e-05	1.03691e-05	0.000414065	0.000187119	0.000131358	0.000161034	1	1	1	1	1	1	1	1	1	0	0	0	42.9333	27.4667	45.0333	29.3667	31.3667
NFSDNQLQEGK	P37802	1737.92	4.14293e-06	1.558e-05	1.38584e-07	0.000187119	0.000131358	0.000161034	1	1	1	1	1	1	1	1	1	0	0	0	42.9667	48.2	71.4333	94.8667	66.1333
AASDIAMTELPPTHPIR	P62258	2049.1	8.26462e-06	1.66494e-06	0.000165676	0.000187119	0.000131358	0.000161034	1	1	1	1	1	1	2	2	2	0	0	0	43.0667	53.0333	69.4	50.5667	79.9667
LGNYAGAVQDCER	O43765	1681.82	0.000617354	6.58333e-05	7.90403e-07	0.000322409	0.000131358	0.000161034	1	1	1	1	1	1	1	1	1	0	0	0	43.1	71.5667	27.7	35.7667	33.7
GCPPDDIENPR	P05556	1498.72	0.000362842	5.38825e-05	0.000119276	0.000187119	0.000131358	0.000161034	1	1	1	1	1	1	2	2	2	0	0	0	43.1	183.433	107.967	157.333	63.5
DTDTGALLFIGK	P36955	1708.99	3.18246e-07	3.6394e-06	2.96864e-05	0.000187119	0.000131358	0.000161034	1	1	1	1	1	1	2	2	2	0	0	0	43.2	54.8667	225.833	214.767	207.233
VTQVDGNSPVR	P48444	1400.77	7.5617e-05	2.91623e-05	5.13618e-05	0.000187119	0.000131358	0.000161034	1	1	1	1	1	1	1	1	1	0	0	0	43.2333	90.2	48.2667	34.6	68.0333
VDPLVSLMMVEK	P62195	1819.05	1.49029e-05	1.71962e-06	1.7157e-05	0.000187119	0.000131358	0.000161034	1	1	1	1	1	1	2	3	4	0	0	0	43.2667	85.0333	108.5	126.167	118.433
ELISMIQVVK	P08575	1618	0.0115752	0.0165761	0.0203753	0.00142815	0.00196757	0.00195066	1	1	1	1	1	1	1	1	1	0	0	0	43.2667	65.7667	238.867	538.767	465.833
ASAETVDPASLWEY	Q16658	1767.86	0.000743889	0.0266582	7.69466e-05	0.000322409	0.00249065	0.000161034	1	1	1	1	1	1	1	1	1	0	0	0	43.3	57	27.3	50	39
ELGLPEELVSR	P49915	1470.84	0.000888509	0.000241202	0.000262002	0.000322409	0.000131358	0.000161034	1	1	1	1	1	1	1	1	1	0	0	0	43.3	41.7	70.8667	62.9333	52.9667
QSEPLEITLLAPER	P24821	1825.03	3.91753e-05	1.81087e-06	6.84798e-06	0.000187119	0.000131358	0.000161034	1	1	1	1	1	1	4	4	2	0	0	0	43.3667	48.2333	16.2	18.0667	22.3
VSTEANR	O75695	1005.55	0.0103297	0.0125865	0.00639851	0.00142815	0.00188362	0.00123002	1	1	1	1	1	1	2	1	2	0	0	0	43.4	390.967	38.3	23.1	85.7333
QPEVTNPCDR	Q07954	1444.71	0.00944282	0.0119713	0.00932354	0.00142815	0.00188362	0.00126317	1	1	1	1	1	1	1	1	1	0	0	0	43.4333	88.2667	19.4333	18.9667	31.9667
LTQNVGLLGLLK	Q92608	1727.12	8.1705e-07	2.66066e-08	3.30597e-09	0.000187119	0.000131358	0.000161034	1	1	1	1	1	1	2	2	1	0	0	0	43.4667	63.5	122.4	196.067	130.3
ALAVGGLGSIIR	Q9BPX5	1355.86	8.82425e-06	0.000422954	3.22189e-06	0.000187119	0.000131358	0.000161034	1	1	1	1	1	1	1	1	1	0	0	0	43.5333	52.4333	77.4	123	57.3667
LSPDDADFVDVLHTFTR	P06858	2177.11	2.05235e-07	1.72852e-09	3.61811e-07	0.000187119	0.000131358	0.000161034	1	1	1	1	1	1	1	1	1	0	0	0	43.6	44.1333	63.6	37.7	58.9
GILLFGPPGTGK	O75351; Q9UN37	1615	0.000144734	0.000457005	0.000718989	0.000187119	0.000131358	0.000161034	2	2	3	3	3	3	3	4	2	0	0	0	43.7	42.5667	110.033	83.9333	52.7
LQSIGTENTEENR	P04075	1719.87	6.23216e-06	2.20592e-08	0.00068092	0.000187119	0.000131358	0.000161034	1	1	1	1	1	1	1	2	2	0	0	0	43.7	230.533	122.867	70.7667	101.4
NLPFTPILASVNR	Q8WWI5	1670.98	0.000611487	0.000272686	8.07261e-05	0.000322409	0.000131358	0.000161034	1	1	1	1	1	1	1	2	2	0	0	0	43.7	56.6667	62.8333	106.267	117.2
TNDDQTMCLDINECER	P35555	2258.95	0.000373505	0.000302362	4.47841e-05	0.000187119	0.000131358	0.000161034	1	1	1	1	1	1	1	1	1	0	0	0	43.7333	69.0333	24.2667	23.5333	28.5667
ELISDNQYR	P25205	1366.72	0.00158725	0.00278091	0.00179222	0.000415927	0.000273781	0.000304672	1	1	1	1	1	1	1	1	1	0	0	0	43.8	55.1667	110.967	67.8667	92.7667
CDSSPDSAEDVR	P02765	1566.69	7.52391e-05	9.05308e-06	1.06918e-05	0.000187119	0.000131358	0.000161034	1	1	1	1	1	1	45	28	29	0	0	0	43.8	132.867	173.133	75.9	288.033
TNLYQDDAVTGEAAGLALGLVMLGSK	Q99460	3065.66	7.09465e-10	4.1505e-11	3.76163e-11	0.000187119	0.000131358	0.000161034	1	1	1	1	1	1	1	1	1	0	0	0	43.9	43.7	48.1667	46.7	48.0333
ATQLLEGLVQELQK	P51692	2028.21	1.35425e-05	8.37749e-06	2.67753e-06	0.000187119	0.000131358	0.000161034	1	1	1	1	1	1	1	1	1	0	0	0	44	45.0333	26	36.2	32.6667
TLKPGTMSVQAFLEEANLMK	P07948	2895.63	1.25214e-07	5.11076e-08	3.47544e-05	0.000187119	0.000131358	0.000161034	1	1	1	1	1	1	1	1	1	0	0	0	44	46.1667	73.2333	240.733	65.9667
EEGGENLDQAR	P08133	1446.7	0.000276348	4.4964e-05	3.07095e-06	0.000187119	0.000131358	0.000161034	1	1	1	1	1	1	2	2	2	0	0	0	44	312.367	68.0333	22.6	193.433
AVTEQGHELSNEER	P31946	1827.9	1.71449e-06	2.63442e-06	0.00072883	0.000187119	0.000131358	0.000161034	1	1	1	1	1	1	1	1	1	0	0	0	44.1	77.85	41.85	39.25	50.05
MLAEDELR	P61204	1205.64	0.000417203	0.00188271	0.00119553	0.000187119	0.000131358	0.000304672	1	1	1	2	2	2	1	1	1	0	0	0	44.1333	126.9	86.3333	107.333	105.7
LLSALCILPQPEDMNER	O60610	2228.16	1.10705e-05	2.04387e-05	1.7275e-05	0.000187119	0.000131358	0.000161034	1	1	1	1	1	1	1	3	2	0	0	0	44.2	61.9333	54.0667	54.9333	54.7
DGGVQACFSR	P08754	1325.65	0.0257979	0.000136624	0.0235065	0.00321294	0.000131358	0.00240141	1	1	1	1	1	1	1	1	1	0	0	0	44.2667	65.8	78.9	70.2333	86.9
GEVAPDAK	P09382	1244.73	0.000914557	0.009612	0.0147891	0.000322409	0.00171558	0.00126317	1	1	1	1	1	1	1	1	2	0	0	0	44.3667	555.267	19.3333	17.8667	80.2333
GIPMVLIGCK	Q9HBH0	1545.93	0.014518	0.00715202	0.00594403	0.00174329	0.00112085	0.00111453	1	1	1	1	1	1	1	1	1	0	0	0	44.4	75.3667	52.9	220.433	32.8
SECCATLGAAWGSPCER	P35556	2140.94	1.27334e-06	1.38276e-07	1.32092e-07	0.000187119	0.000131358	0.000161034	1	1	1	2	2	2	1	1	1	0	0	0	44.4	46.9	29.6	32.8333	40.4667
VLLDHFANR	P46531	1313.75	0.00903247	0.00816294	0.00119553	0.00142815	0.00112085	0.000304672	1	1	1	1	1	1	1	1	1	0	0	0	44.4333	63.6333	76.8333	409.9	60.9
GLGLPVR	P41440	940.614	0.0201326	0.0355166	0.064985	0.00257421	0.0034199	0.00649012	1	1	1	1	1	1	1	1	1	0	0	0	44.45	56.65	358.05	638.65	159.25
GILLYGPPGCGK	P46459	1689.98	0.000754658	0.00394669	0.00387476	0.000322409	0.000534018	0.000738292	1	1	1	1	1	1	2	1	1	0	0	0	44.4667	39.9	36.9333	40.0333	40
LEQTSEDSSK	P21589	1581.84	8.92026e-05	3.44981e-05	4.73076e-05	0.000187119	0.000131358	0.000161034	1	1	1	1	1	1	1	1	1	0	0	0	44.4667	495.067	42.5333	21.4333	75.0333
AEECYYDENVAR	P24043	1747.78	6.03426e-05	3.36177e-05	0.000197937	0.000187119	0.000131358	0.000161034	1	1	1	1	1	1	2	1	2	0	0	0	44.5333	31.6	16.6	22.4667	22.7
CACTYGFTGPQCER	P35555	1935.83	0.00435732	4.4181e-06	0.000100508	0.000671906	0.000131358	0.000161034	1	1	1	1	1	1	1	1	1	0	0	0	44.6	107.05	17.55	20.05	24.55
LAVVDPLFGMQPIR	P08243	1785.03	0.000758282	0.00013143	0.000193915	0.000322409	0.000131358	0.000161034	1	1	1	1	1	1	1	1	1	0	0	0	44.6	64.8667	80	36.2	43.0333
VVTPLSPPTNLHLEANPDTGVLTVSWER	P02751	3271.75	1.21483e-07	6.85947e-10	9.44077e-08	0.000187119	0.000131358	0.000161034	1	1	1	1	1	1	2	2	2	0	0	0	44.6333	61.6	10.2333	17.4667	13.7
LILGNYK	O60488	1278.82	0.0242719	0.00477376	0.0128189	0.00321294	0.000895841	0.00126317	1	1	1	1	1	1	1	1	1	0	0	0	44.6667	66.2667	94.8	93.5	73.7667
DLYANTVLSGGTTMYPGIADR	P60709	2460.23	9.36206e-07	7.88037e-08	2.34798e-08	0.000187119	0.000131358	0.000161034	1	1	1	2	2	2	10	11	10	0	0	0	44.7333	50.9667	41.1333	52.6333	47.6333
DTVENAIQITSGK	Q12884	1834.03	9.45694e-07	4.68271e-06	7.48227e-07	0.000187119	0.000131358	0.000161034	1	1	1	1	1	1	1	1	2	0	0	0	44.8	94.2	58.4333	60.8333	77.6667
LFAYPDTHR	P04040	1348.72	0.0467437	0.0201223	0.0434478	0.00490409	0.0020773	0.00429625	1	1	1	1	1	1	1	1	1	0	0	0	44.8	39.1	48.75	38.7	65.55
FSTPEQAAK	P14866	1436.81	0.0337035	0.0196253	0.0024745	0.00395732	0.0020773	0.000304672	1	1	1	1	1	1	1	1	1	0	0	0	44.8	69.7667	125.1	97.1667	113.933
EGDVLTLLESER	P62857	1589.86	0.000149117	2.29601e-05	0.000184847	0.000187119	0.000131358	0.000161034	1	1	1	1	1	1	1	1	1	0	0	0	44.8333	53.8333	69.8	102.767	59.5333
SYSTTYEER	Q15758	1364.65	0.000344038	0.000217523	0.000213406	0.000187119	0.000131358	0.000161034	1	1	1	1	1	1	3	2	1	0	0	0	44.9	221.167	103.4	165.533	106.1
VWQDCCEDCR	Q92626	1656.68	7.7535e-05	0.000160571	0.00382331	0.000187119	0.000131358	0.000738292	1	1	1	1	1	1	1	1	1	0	0	0	44.9667	94.1667	8.8	12.3	16.1
AGDTVIPLYIPQCGECK	P11766	2379.25	0.000166329	0.000346261	0.00470343	0.000187119	0.000131358	0.00086023	1	1	1	1	1	1	1	2	2	0	0	0	45.0333	45.7	31.7667	39.2333	40.3
VGFLPSAGK	P13798	1333.82	0.0464413	0.00766507	0.0231889	0.00490409	0.00112085	0.00240141	1	1	1	1	1	1	1	1	1	0	0	0	45.0333	64.1333	108.867	95.3	74.3667
KPVIVFVPSR	O75643	1600.04	0.0054429	0.00134856	0.0139096	0.0010394	0.000131358	0.00126317	1	1	1	1	1	1	1	1	1	0	0	0	45.0333	55.2667	134.867	117.833	117.067
NLDFQDVLDK	Q9Y3I0	1664.93	0.000253024	1.97888e-05	0.000271112	0.000187119	0.000131358	0.000161034	1	1	1	1	1	1	1	1	1	0	0	0	45.1	81.5	131.767	131.367	98.1667
VPTANVSVVDLTCR	P04406	1759.96	1.17015e-05	2.42212e-06	4.14973e-07	0.000187119	0.000131358	0.000161034	1	1	1	1	1	1	3	2	2	0	0	0	45.1	109.033	126.1	74.6667	42.6
TPVPSDIDISR	P11586	1428.79	0.0704472	0.000348503	0.0288142	0.00690511	0.000131358	0.00268605	1	1	1	1	1	1	1	1	1	0	0	0	45.1	55.8333	45.8	60.1	46.0667
EPWVEQDK	P32754	1488.81	0.00195007	0.00167752	0.000373767	0.000415927	0.000131358	0.000161034	1	1	1	1	1	1	1	1	1	0	0	0	45.1333	70.6333	100.2	118.067	135.633
LDQCYCER	Q99435	1372.62	0.0723013	0.0897878	0.036005	0.00717928	0.00871422	0.00394553	1	1	1	1	1	1	1	1	1	0	0	0	45.15	48.05	54.95	35.6	72.45
LGLFVFSQEMVFFSDLK	P07996	2481.35	1.182e-05	1.69456e-05	1.20071e-06	0.000187119	0.000131358	0.000161034	1	1	1	1	1	1	2	2	1	0	0	0	45.1667	96.4333	36.8333	41.9333	45.1667
VVTDTDETELAR	P05198	1577.82	6.44659e-07	1.34515e-06	4.32155e-08	0.000187119	0.000131358	0.000161034	1	1	1	1	1	1	1	1	1	0	0	0	45.1667	75	49.7667	50.2333	66.3333
QISNLQQSISDAEQR	P04264	1946.01	0.000166329	0.000207909	0.00984105	0.000187119	0.000131358	0.00126317	1	1	1	1	1	1	2	3	1	0	0	0	45.2667	64.5667	36.4333	34.5	45.0667
LDPQTLDTEQQWDTPCPR	Q9NRN5	2429.16	2.37937e-06	1.91025e-07	7.1768e-08	0.000187119	0.000131358	0.000161034	1	1	1	1	1	1	1	1	1	0	0	0	45.3	31.6333	15.7333	21.4	20.3
QITQVYGFYDECLR	P67775	2021	3.56056e-05	5.76857e-07	0.000918076	0.000187119	0.000131358	0.000161034	1	1	3	3	3	3	1	1	2	0	0	0	45.3	47.3333	34.4333	42.8333	33.6667
ENDAVTIQVLNQLIQK	Q96QK1	2284.33	1.36797e-05	7.08168e-06	2.24143e-05	0.000187119	0.000131358	0.000161034	1	1	1	1	1	1	1	2	1	0	0	0	45.3	85.9333	158.967	131.567	105.733
SYTAAESR	P98171	1113.57	0.00466789	0.0153774	0.0241545	0.00080812	0.00196757	0.00247027	1	1	1	1	1	1	1	1	1	0	0	0	45.4	161.467	53.4667	22.0333	76.5333
ALQLEEER	P15311	1216.67	0.00171922	0.00265941	0.000989142	0.000415927	0.000273781	0.000161034	1	1	1	1	1	1	1	1	1	0	0	0	45.5333	146.067	95.1	181.467	139
LKPYGALVDK	P12109	1791.13	0.00018275	2.59598e-05	5.24285e-05	0.000187119	0.000131358	0.000161034	1	1	1	1	1	1	1	1	1	0	0	0	45.6	136.4	73.9	146.9	92.6
GLSSLLCNFTK	P78527	1697.97	1.03164e-05	1.66202e-05	1.50621e-05	0.000187119	0.000131358	0.000161034	1	1	1	1	1	1	2	1	1	0	0	0	45.6	77.5333	174.267	204.033	231.433
DGVVFGVEK	P25788	1407.82	0.00011978	0.000148594	0.000113694	0.000187119	0.000131358	0.000161034	1	1	1	1	1	1	1	1	1	0	0	0	45.6667	80.0333	162.433	109.533	160.833
DPEGFVGHPVNAFK	P13674	1972.07	0.000978444	1.41406e-05	0.000159011	0.000322409	0.000131358	0.000161034	1	1	1	1	1	1	1	1	1	0	0	0	45.7	75.9	46.5	49.3	52.8333
QDHAQQLATAAEER	Q14980	1796.91	0.000437694	5.86045e-05	0.000187394	0.000322409	0.000131358	0.000161034	1	1	1	1	1	1	1	1	1	0	0	0	45.7	86.75	27.8	27.85	41
IFASQASGFSDALTGMVK	Q05707	2288.24	2.33984e-07	1.546e-08	1.49355e-08	0.000187119	0.000131358	0.000161034	1	1	1	1	1	1	1	1	1	0	0	0	45.7333	442.233	86.0667	88.2333	95
LTESLNIFETIVNNR	Q14344	1992.1	1.04603e-06	1.51632e-08	5.77067e-05	0.000187119	0.000131358	0.000161034	1	1	1	1	1	1	1	2	1	0	0	0	45.7667	70.9333	76.1333	128.633	67.7667
IEENATGFSYESLFR	Q8WV92	1991.99	0.000181848	1.06087e-07	7.63773e-07	0.000187119	0.000131358	0.000161034	1	1	1	1	1	1	2	1	1	0	0	0	45.8333	55.1333	171.233	115	92.8667
GLEVTDDSPK	P49588	1518.84	0.000120981	2.76929e-05	4.47841e-05	0.000187119	0.000131358	0.000161034	1	1	1	1	1	1	1	1	1	0	0	0	45.8333	87.8333	84.0667	62.1333	97.3333
ELLTQPGDWTLFVPTNDAFK	Q15063	2750.48	3.12404e-05	5.38196e-08	1.25973e-06	0.000187119	0.000131358	0.000161034	1	1	1	1	1	1	3	5	3	0	0	0	45.9	52.2333	248.767	280.267	355.8
QEAFLLNEDLGDSLDSVEALLK	Q13813	2877.55	5.09413e-06	0.00116323	8.12374e-07	0.000187119	0.000131358	0.000161034	1	1	1	1	1	1	1	1	2	0	0	0	45.9333	49.5333	60.8667	61.8667	76.1333
SGSGPSLK	P16150	1190.71	0.00282646	0.101579	0.00149402	0.000415927	0.00988041	0.000304672	1	1	1	1	1	1	1	1	1	0	0	0	45.9667	80.3	231.733	188.6	285.167
CNDQDTR	P02751	1137.52	0.00949561	0.00382332	0.00814799	0.00142815	0.000534018	0.00126317	1	1	1	1	1	1	23	24	21	0	0	0	46	1114.93	5.16667	5.26667	5.86667
GVNLPGAAVDLPAVSEK	P14618	2095.22	1.21073e-06	2.34915e-07	0.00014448	0.000187119	0.000131358	0.000161034	1	1	1	1	1	1	4	2	2	0	0	0	46	89.7	80.35	69.7	59.85
ETCENVDCGPGK	P19883	1823.87	3.8606e-06	1.05721e-05	1.25113e-06	0.000187119	0.000131358	0.000161034	1	1	1	1	1	1	2	2	2	0	0	0	46.0333	634.967	16.7333	20.7333	33.7333
YLLQYQEPIPCEQLVTALCDIK	P25789	3152.68	1.59116e-05	1.02359e-05	2.51735e-06	0.000187119	0.000131358	0.000161034	1	1	1	1	1	1	2	2	3	0	0	0	46.1667	58.3333	85.3667	61.5667	80.4667
ADHGEPIGR	P08238	1180.63	0.00157155	0.000170182	0.00814799	0.000415927	0.000131358	0.00126317	1	1	1	1	1	1	1	1	1	0	0	0	46.1667	102.267	82.2333	32.5667	125.667
NVQFVFDAVTDVIIK	P04899; P08754	2166.26	2.49093e-05	0.000337435	5.84608e-07	0.000187119	0.000131358	0.000161034	2	2	2	3	3	3	1	3	2	0	0	0	46.2	36.5667	45.7667	57.7667	36.4333
YNFFTGCPK	Q99832	1591.83	0.0106867	0.000337435	0.000234851	0.00142815	0.000131358	0.000161034	1	1	1	1	1	1	1	3	3	0	0	0	46.3	60.4	102.9	77.55	73.4
IQEPNTFPAILR	P15586	1627.94	0.00362	0.00182334	0.0431583	0.000551413	0.000131358	0.00419755	1	1	1	1	1	1	1	1	1	0	0	0	46.3	26.4667	21.7667	20.5	33.6667
VIAPVDEVQISILSSK	P16284	2156.29	9.85894e-06	3.50247e-10	8.28332e-09	0.000187119	0.000131358	0.000161034	1	1	1	1	1	1	1	2	2	0	0	0	46.3	48.7667	231.1	444.433	412.333
ESLVISGLR	P06213	1202.73	0.00114241	0.00445235	0.00308674	0.000322409	0.000667619	0.00059576	1	1	1	1	1	1	1	1	1	0	0	0	46.4	51.3	97.05	48.65	90.6
EVLDQVCYR	Q15459	1410.72	0.00105713	0.00979475	0.00114799	0.000322409	0.00171558	0.000304672	1	1	1	1	1	1	1	1	1	0	0	0	46.5333	50.6667	91.1	61.7667	85.3
LEAPLEELR	Q16401	1298.75	0.00128412	0.000516598	0.0768282	0.000415927	0.000131358	0.00800629	1	1	1	1	1	1	1	1	1	0	0	0	46.6	70.1667	48.2667	64.6	57.8333
SIPAYLAETLYYAMK	P08758	2208.2	7.89811e-06	1.01877e-06	9.0081e-06	0.000187119	0.000131358	0.000161034	1	1	1	1	1	1	2	2	2	0	0	0	46.7	74.1	33.7	41.3667	45.7
QMEQTYWQANPFR	P49747	1927.93	1.84142e-05	0.00450916	0.0041983	0.000187119	0.000799913	0.00086023	1	1	1	1	1	1	2	2	1	0	0	0	46.7667	43.6333	33.4333	35.7667	37.9667
EEDDVVSEDLVQQDVQDLYEAGELK	P08133	3323.64	1.22714e-07	9.1001e-09	4.23359e-08	0.000187119	0.000131358	0.000161034	1	1	1	1	1	1	4	4	3	0	0	0	46.8667	95.0667	91.6667	59.5333	136.233
QEIGETYCR	Q86Y38	1384.67	0.00199006	0.00858415	0.0483392	0.000415927	0.0013664	0.00488887	1	1	1	1	1	1	1	1	1	0	0	0	46.8667	115.633	36.6667	29.3333	39.7333
QVTDLEAER	Q15025	1289.69	0.00110425	0.000146686	0.0040333	0.000322409	0.000131358	0.00086023	1	1	1	1	1	1	1	1	1	0	0	0	46.9667	165.5	231.433	27.5667	68.5667
CEQCQPGYYGDAQR	P98160	1960.85	0.000602793	0.000238107	0.000166814	0.000322409	0.000131358	0.000161034	1	1	1	1	1	1	3	5	5	0	0	0	47	85.0667	17.3	13.5333	23.5
ALVEMQDVVAELLR	Q9C0H2	1815.02	6.80283e-08	2.35725e-09	7.26777e-10	0.000187119	0.000131358	0.000161034	1	1	1	1	1	1	2	2	2	0	0	0	47	48.4667	46.2667	204.867	126.5
SDASPSSIR	P33992	1148.61	0.0259562	0.0669572	0.0142937	0.00321294	0.00631207	0.00126317	1	1	1	1	1	1	1	1	1	0	0	0	47	208.467	127.533	57.9333	145.333
TTVYVVEDQR	Q9H1C7	1438.77	0.000168822	0.000506697	0.000522122	0.000187119	0.000131358	0.000161034	1	1	1	1	1	1	1	1	2	0	0	0	47	76.3	230.3	166.9	226.6
GATEEPSPPSR	Q13219	1356.7	0.000722822	0.000328833	0.000196587	0.000322409	0.000131358	0.000161034	1	1	1	1	1	1	1	1	1	0	0	0	47.0667	290.2	9.06667	8.26667	14.4333
FVLGQCIPEDYDVCAEAPCEQQCTDNFGR	Q6UXH8	3707.61	3.54269e-05	5.10196e-07	0.000200664	0.000187119	0.000131358	0.000161034	1	1	1	1	1	1	2	1	1	0	0	0	47.1	78	29.7	39.1	31.1
ISALALLK	Q92905	1286.88	0.0031892	0.000554581	0.00302538	0.000415927	0.000131358	0.00059576	1	1	1	1	1	1	1	1	1	0	0	0	47.1	50.2	60.3	58.9	56
FADDTYTESYISTIGVDFK	P62820; Q9H0U4	2630.33	0.000470269	4.00989e-06	2.58839e-05	0.000322409	0.000131358	0.000161034	2	2	2	2	2	2	1	1	2	0	0	0	47.1667	33.3	25	31.9	24.8
LQVVDQPLPVR	P49327	1492.9	0.00072629	5.8227e-05	0.000149511	0.000322409	0.000131358	0.000161034	1	1	1	1	1	1	2	2	1	0	0	0	47.1667	50.2	172.7	102.733	138.433
DCTEPLK	Q8IX30	1320.72	0.0113131	0.00733453	0.00731715	0.00142815	0.00112085	0.00123002	1	1	1	1	1	1	1	1	2	0	0	0	47.2	447.2	26.7667	26.3333	46.0667
QSQVVFVLTGDCDDR	Q96RW7	1967.97	0.000879997	2.223e-05	0.000155779	0.000322409	0.000131358	0.000161034	1	1	1	1	1	1	1	1	1	0	0	0	47.2	36.3333	13.4333	25.7667	20.2
NQSFCPTVNLDK	P46776	1880.99	0.00170209	0.000314304	0.0012283	0.000415927	0.000131358	0.000304672	1	1	1	1	1	1	1	1	1	0	0	0	47.25	50.75	155.4	123.1	99.6
DDMTCVK	P49189	1326.68	0.00944282	0.0144448	0.00473498	0.00142815	0.00196757	0.00086023	1	1	1	1	1	1	1	1	1	0	0	0	47.2667	303.433	42.5667	50.2	99.3333
DQGTYEDYVEGLR	P60660	1773.85	0.000997531	0.00196906	0.000149511	0.000322409	0.000131358	0.000161034	1	1	1	1	1	1	2	3	1	0	0	0	47.3333	60.2	68.6	70.3667	77.5333
ESQSPDTTIQR	Q92973	1490.76	0.000202746	0.000104156	0.000169113	0.000187119	0.000131358	0.000161034	1	1	1	1	1	1	1	1	1	0	0	0	47.4	101.533	44.4	38.7333	96.5333
DPSQQELPR	P49327	1298.69	0.00218143	0.00238575	0.00513048	0.000415927	0.000273781	0.000995933	1	1	1	1	1	1	1	1	1	0	0	0	47.4	149.1	165.7	80.5	210.967
DVDECER	Q8IX30	1151.52	0.0276014	0.0229453	0.0164935	0.00330447	0.0020773	0.00149966	1	1	1	1	1	1	2	1	1	0	0	0	47.4333	535.8	27.4	24.5333	46.7667
NQGSEPK	P23229	1217.69	0.0293644	0.0178681	0.0829192	0.00369671	0.00206178	0.00913064	1	1	1	1	1	1	1	1	1	0	0	0	47.4667	486.1	12.55	17.3667	25.0333
EEIQSSISGVTAAYNR	P46940	1954.01	1.01616e-05	2.03428e-06	3.62132e-05	0.000187119	0.000131358	0.000161034	1	1	1	1	1	1	2	2	1	0	0	0	47.5333	67.0667	54.0333	58.2333	73.7667
DTICNQDER	Q9ULV4	1379.64	0.000355894	0.000603076	0.00129654	0.000187119	0.000131358	0.000304672	1	1	1	1	1	1	2	1	1	0	0	0	47.5333	280.1	56.9	49.8667	110.733
NCVDENECATGFHR	Q14112	1937.84	0.000391939	8.02083e-07	0.000249758	0.000187119	0.000131358	0.000161034	1	1	1	1	1	1	1	1	1	0	0	0	47.55	104.9	4.2	7.9	11.1
EFCQQEVEPMCK	Q96FW1	2042.97	7.44888e-05	1.17238e-05	0.00023166	0.000187119	0.000131358	0.000161034	1	1	1	1	1	1	1	1	1	0	0	0	47.6	63.1	38.7667	41.9667	43.0667
VQVLPEVR	Q92692	1168.73	0.0498821	0.0661507	0.0654082	0.00536381	0.00631207	0.00657947	1	1	1	1	1	1	1	1	1	0	0	0	47.7333	86.2667	52.9333	135.333	126.667
AEIDMLDIR	P09525	1304.71	0.00580086	0.00188271	8.07261e-05	0.0010394	0.000131358	0.000161034	1	1	1	1	1	1	1	1	1	0	0	0	47.7667	38.4667	22.2333	31.3333	36.5333
TIQVDNTDAEGR	P28838	1547.79	1.19858e-06	2.61281e-05	3.28704e-07	0.000187119	0.000131358	0.000161034	1	1	1	1	1	1	1	1	1	0	0	0	47.7667	66.6667	41.3	58.2333	58.2333
VFSGLVSTGLK	P13639	1565.97	0.00703043	0.00382332	0.00121181	0.00114515	0.000534018	0.000304672	1	1	1	1	1	1	1	1	1	0	0	0	47.8	47.2	60.7	77.2	68.8
ITIADCGQLE	P62937	1348.7	0.00208334	0.00190699	0.000425523	0.000415927	0.000131358	0.000161034	1	1	1	1	1	1	5	7	5	0	0	0	47.8333	125.4	114.4	131.333	133.9
VVLPSYEEALSLPSK	Q13571	2090.21	6.82405e-06	1.66494e-06	9.24347e-09	0.000187119	0.000131358	0.000161034	1	1	1	1	1	1	2	1	2	0	0	0	47.8333	62.2667	455.5	195.833	224.1
AQLNETLTK	Q86UP2	1475.88	0.00072629	0.00591894	0.0493123	0.000322409	0.000895841	0.00508418	1	1	1	1	1	1	1	1	1	0	0	0	47.8667	81.9667	65.9333	50.9	98.9333
VNVTGIYR	P33991	1150.68	0.0872033	0.0129057	0.0132624	0.00753422	0.00188362	0.00126317	1	1	1	1	1	1	1	1	1	0	0	0	47.9	62.8	98.4	88.2667	88.5333
TVEELLETGLIQVATK	Q86UP2	2202.3	2.92104e-07	4.57897e-08	1.7982e-07	0.000187119	0.000131358	0.000161034	1	1	1	1	1	1	2	1	1	0	0	0	47.9333	57.0333	78.8333	84	91.6667
MGPGATAGGAEK	P62820	1504.82	9.76053e-05	8.63592e-05	0.0778146	0.000187119	0.000131358	0.00809413	1	1	1	1	1	1	1	1	1	0	0	0	48	128.3	19.8667	20.1667	37.6333
VDAQFGGIDQR	P54577	1434.75	0.000124654	3.92579e-05	1.47556e-05	0.000187119	0.000131358	0.000161034	1	1	1	1	1	1	1	1	1	0	0	0	48	231.9	82.4	98.95	81.6
SLEEIYLFSLPIK	P15880	2010.19	1.96601e-05	7.96916e-07	9.98354e-06	0.000187119	0.000131358	0.000161034	1	1	1	1	1	1	3	3	3	0	0	0	48	70.3667	186.5	167.033	103.133
DPDPASR	P08246	986.51	0.0274317	0.0340019	0.0265636	0.00330447	0.0034199	0.00247027	1	1	1	1	1	1	1	1	1	0	0	0	48	154.167	100	21.1	861.133
HDGLDQNDWAIDNVLISGSADQR	P78509	2768.34	2.71737e-08	1.35387e-06	6.16531e-10	0.000187119	0.000131358	0.000161034	1	1	1	1	1	1	1	1	2	0	0	0	48.0333	30.1667	23.8333	30.1	26.2667
ESEAVEWQQK	P26038	1691.9	6.87482e-05	3.38357e-05	3.59534e-06	0.000187119	0.000131358	0.000161034	1	1	1	1	1	1	3	2	2	0	0	0	48.0333	87.3333	23.4333	519.5	150.9
GANDFMCDEMER	P17987	1703.7	7.7535e-05	6.88795e-05	0.00461006	0.000187119	0.000131358	0.00086023	1	1	1	1	1	1	1	1	1	0	0	0	48.2	122.233	75.3667	53.4667	50.6667
LVNCLTGEGEDTR	Q99828	1692.84	3.10819e-06	1.12976e-06	1.2083e-07	0.000187119	0.000131358	0.000161034	1	1	1	1	1	1	1	1	1	0	0	0	48.2	37.3667	118.367	219.7	95.9333
SASSSTINLMVSTEPLALTETDICK	P12111	3126.63	0.000129723	1.06406e-05	0.00926084	0.000187119	0.000131358	0.00126317	1	1	1	1	1	1	1	1	1	0	0	0	48.2	18.1	7.7	7.3	11.7
TQEEYEDK	P13611	1499.76	0.000992723	0.000865162	0.0005012	0.000322409	0.000131358	0.000161034	1	1	1	1	1	1	6	3	6	0	0	0	48.3333	560.233	4.23333	15.2	22.0333
LFLAEFQSIPR	P08575	1549.89	0.000215114	1.21089e-05	3.26757e-05	0.000187119	0.000131358	0.000161034	1	1	1	1	1	1	1	2	3	0	0	0	48.3667	42.0667	46.4	86.8333	69.1
ECGADCAK	Q9NR45	1368.67	0.00358191	0.00171011	0.000823629	0.000551413	0.000131358	0.000161034	1	1	1	1	1	1	1	1	1	0	0	0	48.4	710.867	23.1333	16.3333	46.2667
YLFTGLK	P54578	1299.81	0.00741963	0.0210225	0.00345852	0.00136344	0.0020773	0.00059576	1	1	1	1	1	1	2	1	1	0	0	0	48.4	55.2	76.85	81.05	54.45
SPYLYPLYGLGELPQGFAR	P31150; P50395	2370.27	4.22732e-06	0.000182714	0.00364854	0.000187119	0.000131358	0.00059576	2	2	2	2	2	2	1	3	2	0	0	0	48.4	49.2333	43.2333	52.8667	51
TKTETITGFQVDAVPANGQTPIQR	P02751	3030.66	3.6708e-06	8.24508e-08	8.82021e-07	0.000187119	0.000131358	0.000161034	1	1	1	1	1	1	1	2	1	1	1	1	48.5	44.6	31.8	29.2	39.5
ALENDPDCR	P13796; P13797	1318.63	0.00358191	0.0129867	0.00122003	0.000551413	0.00188362	0.000304672	2	2	2	2	2	2	2	2	3	0	0	0	48.5	90.6333	86.4667	38.7333	82.9
QEVISTSSK	P63244	1436.84	0.000973731	0.000171285	0.000335079	0.000322409	0.000131358	0.000161034	1	1	1	1	1	1	1	1	1	0	0	0	48.5	189.633	263.867	73.5667	249.533
NAAANDK	Q14204	1161.66	0.0164351	0.0271625	0.0458318	0.00194301	0.00249065	0.00480608	1	1	1	1	1	1	1	1	1	0	0	0	48.6	554.267	16.4	15.9	44.9667
SLVASLAEPDFVVTDFAK	P22314	2367.32	8.85695e-07	1.60917e-05	1.92363e-09	0.000187119	0.000131358	0.000161034	1	1	1	1	1	1	2	1	2	0	0	0	48.6	71.5333	137.4	130.533	87.9
VILPQLSR	P11049	1154.75	0.0110577	0.00853034	0.0101793	0.00142815	0.0013664	0.00126317	1	1	1	1	1	1	3	2	1	0	0	0	48.6	60.9333	92.8333	822.467	276.8
VVDLLAQDADIVCR	P30520	1815.98	0.000259305	0.000827023	0.000709278	0.000187119	0.000131358	0.000161034	1	1	1	1	1	1	2	1	1	0	0	0	48.65	56.4	42.35	41.1	40.25
VVLEGGIDPILR	P05164	1509.92	2.75474e-05	3.72799e-05	5.76955e-06	0.000187119	0.000131358	0.000161034	1	1	1	1	1	1	4	3	3	0	0	0	48.65	40.5	523.75	34.4	54.25
WLITLNK	P06730	1345.86	0.0332809	0.0151862	0.0160497	0.00395732	0.00196757	0.00149966	1	1	1	1	1	1	1	2	1	0	0	0	48.65	49.45	130.8	117.95	79.6
FIQQTYPSGGEEQAQYCR	Q8WUM4	2391.12	0.000124654	2.15232e-05	0.000134	0.000187119	0.000131358	0.000161034	1	1	1	1	1	1	1	2	1	0	0	0	48.75	69	24.1	42.15	35.15
QVCEPENPCK	P35442	1718.86	0.00428861	0.00187069	0.00476673	0.000671906	0.000131358	0.00086023	1	1	1	1	1	1	2	2	1	0	0	0	48.8667	215.9	21.6	23.3333	39.5667
FDDTNPEK	P47897; P07814	1423.75	0.0251751	0.0184356	0.0137215	0.00321294	0.00206178	0.00126317	2	2	2	2	2	2	1	1	1	0	0	0	48.9333	114.867	100.8	62.4	130.767
QEPLLIGSTK	P49327	1543.95	0.000352468	0.000173512	0.0078785	0.000187119	0.000131358	0.00126317	1	1	1	1	1	1	1	3	1	0	0	0	48.9333	50.8667	149.167	83.8333	137.767
EVLDSFLDLAR	Q15758	1506.84	4.53228e-05	1.86706e-05	3.9317e-05	0.000187119	0.000131358	0.000161034	1	1	1	1	1	1	1	1	1	0	0	0	49	183.4	159.633	340.767	121.967
EQYFIPGTEDYR	O94813	1746.85	0.00822634	0.00126463	0.00984105	0.00136344	0.000131358	0.00126317	1	1	1	1	1	1	1	1	2	0	0	0	49.0333	86.6667	10.5667	18	14.6667
TTEGCLNPR	P05107	1276.65	0.00703043	0.0866535	0.00269983	0.00114515	0.00846708	0.00059576	1	1	1	1	1	1	1	1	1	0	0	0	49.0667	158.067	188.567	221.633	267.767
LIATFPDTLTYSAYR	P23229	1961.06	0.0602568	9.17085e-06	0.0147891	0.00623769	0.000131358	0.00126317	1	1	1	1	1	1	1	1	1	0	0	0	49.1	37.3	17.9	37.35	20.3
SGDAAIVDMVPGKPMCVESFSDYPPLGR	P68104	3469.72	2.57926e-06	8.03466e-08	4.23823e-06	0.000187119	0.000131358	0.000161034	1	1	1	2	2	2	1	1	1	0	0	0	49.1	37.6333	30.9667	35.8333	32.5
SIPLDEGEDEAQR	Q14204	1687.83	8.08852e-07	1.0338e-07	8.40233e-08	0.000187119	0.000131358	0.000161034	1	1	1	1	1	1	1	1	1	0	0	0	49.1667	96.8	43.5667	46.4333	59.3333
GAEGTAGNDGAR	P05997	1304.64	7.93801e-06	1.55068e-06	2.36674e-06	0.000187119	0.000131358	0.000161034	1	1	1	1	1	1	2	1	2	0	0	0	49.2333	370.8	23.3	22.7333	43.6333
DVAQIFNNILR	Q9Y376	1531.88	0.00018095	0.000865162	2.58839e-05	0.000187119	0.000131358	0.000161034	1	1	1	1	1	1	1	1	1	0	0	0	49.2667	126.333	240.367	413.467	151.567
VHLVGIDIFTGK	Q9GZV4	1757.07	0.000169661	0.00246321	1.51657e-05	0.000187119	0.000273781	0.000161034	1	1	1	3	3	3	2	1	2	0	0	0	49.3333	55.8333	37.7667	62.1	43.6
EAQELSLPVVGSQLVGLVPLK	O95954	2634.58	5.15527e-08	3.06719e-08	0.000823629	0.000187119	0.000131358	0.000161034	1	1	1	1	1	1	1	2	1	0	0	0	49.5	77.95	37.6	53.1	47.7
EVCGFAPYER	Q9Y3U8	1456.71	0.00435732	0.00462493	0.066693	0.000671906	0.000799913	0.00667348	1	1	1	1	1	1	1	2	1	0	0	0	49.5	59.5	89.2667	74.2	61.9
VGFEGATCDR	O15230	1340.65	0.000676006	0.000302362	0.0395579	0.000322409	0.000131358	0.00402497	1	1	1	1	1	1	1	1	1	0	0	0	49.5	203.533	38.2	23.7	71.0667
NQLSTLPEELGDLPLVR	O75427	2123.19	0.00413245	0.000910899	0.00179222	0.000671906	0.000131358	0.000304672	1	1	1	1	1	1	1	1	1	0	0	0	49.5	40.0333	103.567	68.9333	101.533
AGGLLGAGPDPR	P0CG12	1309.74	0.0241249	0.0930243	0.0374881	0.00321294	0.00877232	0.00394553	1	1	1	1	1	1	1	1	1	0	0	0	49.6	69	80.9	69.4	120
GFFLVQTK	O75695	1397.86	0.00168514	0.00203313	0.00854117	0.000415927	0.000131358	0.00126317	1	1	1	1	1	1	2	3	1	0	0	0	49.6	69.0333	160.333	183.267	144.233
FVDGEWYR	Q7KZF4	1300.65	0.0122608	0.00249489	0.00837035	0.00142815	0.000273781	0.00126317	1	1	1	1	1	1	1	1	1	0	0	0	49.6667	56.9333	61.3333	48.1667	48
TLDGGLNVIQLETAVGAAIK	Q16851	2441.44	5.98584e-06	3.96691e-11	2.9055e-07	0.000187119	0.000131358	0.000161034	1	1	1	1	1	1	1	2	2	0	0	0	49.8	32	33.6	40.2	43.9
IQGGYENVPTIDIHMNQIGFER	Q02809	2760.4	9.12899e-07	7.74237e-09	3.22013e-07	0.000187119	0.000131358	0.000161034	1	1	1	1	1	1	1	1	1	0	0	0	49.8	95.6	37.5333	42.3667	49.6667
GVLFYGPPGCGK	P55072	1709.94	0.000542711	5.25075e-05	0.000101895	0.000322409	0.000131358	0.000161034	1	1	1	1	1	1	4	3	3	0	0	0	49.8667	53	102.3	109.533	83.5333
LGGIGQFLAK	Q08211	1461.92	0.00417648	0.00492731	1.04027e-05	0.000671906	0.000895841	0.000161034	1	1	1	1	1	1	1	2	1	0	0	0	49.9	51.9	279.45	181	211.25
NFIAQGPYENR	P21281	1537.8	0.00200019	0.000431222	0.000392062	0.000415927	0.000131358	0.000161034	1	1	1	1	1	1	1	1	1	0	0	0	49.9667	62.5333	37.9	43.7667	41
QVMADSGPIYDQTYAGGR	P35442	2158.04	4.91002e-07	1.76156e-05	1.83657e-06	0.000187119	0.000131358	0.000161034	1	1	1	1	1	1	2	1	1	0	0	0	50.0333	70.0667	30.6	26.2	35.6333
ETVDSFLDLAR	P43007	1494.8	5.62482e-05	1.40495e-05	1.63533e-05	0.000187119	0.000131358	0.000161034	1	1	1	1	1	1	2	4	2	0	0	0	50.0333	165.267	217.4	232.567	182.667
AYLPVNESFGFTADLR	P13639	2029.06	0.0136917	8.80495e-05	1.14504e-05	0.0015334	0.000131358	0.000161034	1	1	1	1	1	1	1	1	1	0	0	0	50.0667	48.1667	54.3	64.6667	50.0667
DFMIQGGDFTR	P23284	1515.75	0.000254268	1.65131e-05	3.82539e-05	0.000187119	0.000131358	0.000161034	1	1	1	1	1	1	1	1	1	0	0	0	50.3667	76.6333	86.1	107.067	128.6
QVTEEVR	P12270	1089.61	0.0153083	0.017646	0.0374881	0.00174329	0.00206178	0.00394553	1	1	1	1	1	1	1	1	1	0	0	0	50.3667	112.767	104.033	50.0333	167.667
EFGPVVIDYGK	Q14204	1681.96	0.000444028	0.00524919	0.00332248	0.000322409	0.000895841	0.00059576	1	1	1	1	1	1	2	1	1	0	0	0	50.4	64.4333	61.9	48.9	67.9
SDGGYTYDTSDLAAIK	P54136	2135.09	7.1921e-05	5.71091e-05	0.000135847	0.000187119	0.000131358	0.000161034	1	1	1	1	1	1	1	1	1	0	0	0	50.4	74.75	81.15	67.4	76.15
IAEPSVCGR	P33991	1217.65	0.00818152	0.00122463	0.0377409	0.00136344	0.000131358	0.00402497	1	1	1	1	1	1	1	1	1	0	0	0	50.4333	80.2667	220.967	126.8	178.3
SEYFPTLSSR	Q9UIW2	1415.74	0.0304826	0.00477376	0.0834458	0.00377953	0.000895841	0.00913064	1	1	1	2	2	2	1	1	1	0	0	0	50.4667	83.9667	63.3	59.8333	72.1
SAAESMLDIALLMANASQLK	Q92982	2535.39	0.00243052	5.1439e-08	3.46653e-10	0.000415927	0.000131358	0.000161034	1	1	1	1	1	1	1	1	1	0	0	0	50.5	45.5	25.9	24.7	14.6
QEGGDNDLIER	P30566	1474.73	2.68541e-06	1.73077e-06	1.69155e-06	0.000187119	0.000131358	0.000161034	1	1	1	1	1	1	2	2	1	0	0	0	50.5	69.0333	50.7333	42.4	52.7333
SVSAFAPICNPVLCPWGK	P10768	2461.31	6.58747e-06	6.11407e-07	1.99292e-07	0.000187119	0.000131358	0.000161034	1	1	1	1	1	1	2	1	2	0	0	0	50.5667	63.0667	100.2	80.2	49.1
GLVEPVDVVDNADGTQTVNYVPSR	P21333	2773.42	8.6364e-10	2.91387e-12	2.21898e-11	0.000187119	0.000131358	0.000161034	1	1	1	1	1	1	3	2	2	0	0	0	50.6	41.65	22.4	30.95	23.9
NLQSEVEGVK	Q9BV40	1560.9	0.000149117	0.000104156	1.41542e-06	0.000187119	0.000131358	0.000161034	1	1	1	1	1	1	1	1	3	0	0	0	50.6333	152.1	514.467	282.9	290.367
TDFGSPGEPQIIFCR	P08575	1952.97	0.0191905	1.39834e-06	0.000122588	0.00236519	0.000131358	0.000161034	1	1	1	1	1	1	1	1	2	0	0	0	50.7	44.7	131.967	142.2	148.933
IVLTTLEIIQDR	Q16394	1642.99	1.35425e-05	3.80783e-06	1.57948e-06	0.000187119	0.000131358	0.000161034	1	1	1	1	1	1	1	2	2	0	0	0	50.7333	78.7667	81.8333	120.567	93.8667
AAGHPGDPESQQR	Q9Y490	1578.78	0.000184569	6.09213e-05	3.05114e-05	0.000187119	0.000131358	0.000161034	1	1	1	1	1	1	4	3	3	0	0	0	50.7333	185.333	30.3667	19.3333	57.7333
FCECDNFNCDR	P05556	1765.69	0.00419867	3.65641e-05	0.00698129	0.000671906	0.000131358	0.00123002	1	1	1	1	1	1	1	1	2	0	0	0	50.8	92.3	55.5	93.5	41.7333
GLVQALQTK	P49327	1415.9	0.02487	0.00145662	0.000181091	0.00321294	0.000131358	0.000161034	1	1	1	1	1	1	1	1	1	0	0	0	50.9	57	371.6	186.45	288.05
GPNCSEPECPGNCHLR	P24821	2112.92	7.17683e-06	2.88391e-06	4.32629e-06	0.000187119	0.000131358	0.000161034	1	1	1	1	1	1	1	1	1	0	0	0	50.95	66.95	6.45	5.8	9.6
QGPSGASGER	P02452	1174.6	0.000112258	0.000800811	0.000709278	0.000187119	0.000131358	0.000161034	1	1	1	1	1	1	5	6	4	0	0	0	51	1194.97	2.2	5.7	7.73333
WHDALLLCESR	Q9UBG0	1628.84	0.000950518	0.00219543	0.00114799	0.000322409	0.000131358	0.000304672	1	1	1	1	1	1	1	1	1	0	0	0	51.0333	110.5	117.8	97.1	115.767
DYIPVDQEELR	Q14204	1605.83	0.000114521	2.46518e-05	0.0355235	0.000187119	0.000131358	0.00394553	1	1	1	1	1	1	1	1	1	0	0	0	51.05	98	70.7	67.1	83.75
GEAGAQGPMGPSGPAGAR	P02458	1796.89	0.000154394	4.82766e-05	5.06627e-05	0.000187119	0.000131358	0.000161034	1	1	1	1	1	1	2	2	2	0	0	0	51.0667	79.6	49.5	49.0667	45.4667
NQADCIPFFR	P05164	1496.75	0.000594223	0.000100845	0.00076955	0.000322409	0.000131358	0.000161034	1	1	1	1	1	1	1	1	1	0	0	0	51.0667	47.1667	733.1	47.1667	60.8667
FQDGDLTLYQSNTILR	P09211	2113.11	2.22479e-07	0.00252696	3.90358e-06	0.000187119	0.000273781	0.000161034	1	1	1	1	1	1	2	1	1	0	0	0	51.1	52.9	45.95	75.05	48.05
VPATLQVLQTLPEENYQVLR	Q07960	2540.43	0.00011978	5.11677e-05	8.01751e-05	0.000187119	0.000131358	0.000161034	1	1	1	1	1	1	1	1	2	0	0	0	51.1333	62.8	91.1667	77.9	101.2
WTAPEAINFGCFTIK	P07948	2213.18	4.46836e-06	2.19833e-06	4.44654e-06	0.000187119	0.000131358	0.000161034	1	1	1	1	1	1	1	1	1	0	0	0	51.1667	58.0333	70.5667	264.2	56.1333
SSSGILSMVFYTDSAIAK	O14786	2335.26	6.97901e-05	5.29453e-06	8.76448e-06	0.000187119	0.000131358	0.000161034	1	1	1	1	1	1	1	1	1	0	0	0	51.3	29.2333	16.6333	18.7667	21.6667
SDGVYTGLSTR	P30273	1384.73	0.000321443	1.09193e-05	0.000109117	0.000187119	0.000131358	0.000161034	1	1	1	1	1	1	1	1	1	0	0	0	51.3667	65.4333	142.233	48.4333	216.267
AFPGMCTYGK	P35556	1589.82	0.00132239	0.0278496	0.00306615	0.000415927	0.002585	0.00059576	1	1	1	1	1	1	2	1	1	0	0	0	51.45	32.55	20.1	19.6	27.05
RSPTLGASNR	P05164	1287.73	0.00201039	0.00124847	0.000649254	0.000415927	0.000131358	0.000161034	1	1	1	1	1	1	1	1	1	1	1	1	51.4667	76.6667	723.467	2.6	27.4333
AENSQLTER	Q9P2E9	1276.67	0.0140158	0.00776218	0.00582585	0.00164355	0.00112085	0.00111453	1	1	1	1	1	1	1	1	1	0	0	0	51.4667	268.333	33.8667	25.1333	68.4333
LELNSMQEQLIQAQNTLK	Q15075	2559.42	1.09044e-05	2.18417e-06	7.32998e-07	0.000187119	0.000131358	0.000161034	1	1	1	1	1	1	1	1	1	0	0	0	51.5	58.7	67.3	32.8	55.2
FLTPLFTTK	Q02094	1525.94	0.00555962	0.00710709	0.0176576	0.0010394	0.00112085	0.00172918	1	1	1	1	1	1	3	2	1	0	0	0	51.5333	132.7	27.5	158.2	32.7
ALELDPDNETYK	O43765	1865.99	0.0025203	0.0010228	0.0111157	0.000415927	0.000131358	0.00126317	1	1	1	1	1	1	2	2	1	0	0	0	51.5333	69	71.6	82.5	86.7
LNVAEVTQSEIGQK	Q9HBI1	1974.13	1.89791e-05	3.88238e-06	4.15197e-06	0.000187119	0.000131358	0.000161034	1	1	1	1	1	1	1	1	1	0	0	0	51.55	48.85	25.1	30.3	33.6
LIEDNEYTAR	P07947	1452.75	0.000871569	0.000142945	5.57633e-05	0.000322409	0.000131358	0.000161034	1	2	2	4	4	4	1	2	2	0	0	0	51.5667	78.6333	45.9667	72.9667	57.4667
LVEPVTDFLLDMPYHIR	P09619	2287.24	1.07951e-05	3.05664e-06	3.4035e-06	0.000187119	0.000131358	0.000161034	1	1	1	1	1	1	1	1	1	0	0	0	51.5667	63.7	49	51.1333	51.8333
AEVDTYCR	P13762	1242.6	0.0068442	0.00462493	0.00544878	0.00114515	0.000799913	0.00111453	1	1	1	1	1	1	2	3	3	0	0	0	51.6667	106.733	33.0333	445.267	33.5667
FYPEDVAEELIQDITQK	P15311	2496.33	2.74012e-06	6.98174e-09	8.7551e-08	0.000187119	0.000131358	0.000161034	1	1	1	1	1	1	5	4	3	0	0	0	51.7	41.2333	91.8667	192.7	107.6
CDTGYIGK	P05107	1371.73	0.00413245	0.00181169	0.0016868	0.000671906	0.000131358	0.000304672	1	1	1	1	1	1	1	1	1	0	0	0	51.7	91.2333	329.967	420.367	460.2
LLPSFVSSENAFYLSPDIR	P12111	2384.27	1.38965e-08	1.21509e-07	4.85835e-07	0.000187119	0.000131358	0.000161034	1	1	1	1	1	1	3	3	3	0	0	0	51.7	46.75	21.8	30.4	26.85
GEPGAPGENGTPGQTGAR	P08123	1881.93	2.58026e-05	4.79657e-05	2.07774e-06	0.000187119	0.000131358	0.000161034	1	1	1	1	1	1	2	2	2	0	0	0	51.7333	172.767	7.5	9.2	10.2667
VPDVLVADPPIAR	Q14697	1590.94	0.00133541	0.00207256	0.00121181	0.000415927	0.000131358	0.000304672	1	1	1	1	1	1	1	1	1	0	0	0	51.85	65.55	63.1	71.2	89.7
TGGLYSCDITAR	P23229	1542.78	0.000140479	0.00229596	2.287e-06	0.000187119	0.000131358	0.000161034	1	1	1	1	1	1	1	1	1	0	0	0	51.9	69.7667	55.2667	205.233	40.7333
AAVPDAVGK	P50993; P05023	1285.79	0.0107475	0.0422628	0.0190329	0.00142815	0.00412308	0.00195066	2	1	2	3	3	3	1	1	1	0	0	0	52	86.55	72.75	43.5	72
LDPGSEETQTLVR	P26641	1673.89	3.25234e-05	0.00109077	2.16497e-06	0.000187119	0.000131358	0.000161034	1	1	1	1	1	1	1	1	1	0	0	0	52	91.9667	152.367	129.333	120.533
EQCTAGAGCCLQPATGR	P24821	2065.94	2.56214e-07	0.0719914	6.42774e-09	0.000187119	0.00664359	0.000161034	1	1	1	1	1	1	2	1	4	0	0	0	52.1	132.7	26.4	17.2	36.6
LLLAGYDDFNCNVWDTLK	Q9HAV0	2615.36	7.92702e-07	2.94037e-06	4.386e-06	0.000187119	0.000131358	0.000161034	1	1	1	1	1	1	2	4	3	0	0	0	52.1	86.1	107.733	186.567	65
GGSGGGGSISGGGYGSGGGSGGR	P35908	1970.91	1.08181e-07	2.82487e-09	4.53144e-09	0.000187119	0.000131358	0.000161034	1	1	1	1	1	1	8	9	8	0	0	0	52.1333	121.267	24.7333	20.6667	38.9
EMNDAAMFYTNR	Q01518	1691.77	3.3693e-06	4.9312e-06	5.89051e-05	0.000187119	0.000131358	0.000161034	1	1	1	1	1	1	4	3	3	0	0	0	52.1333	70.7333	31.1667	32.3333	123.7
NCEDMDECSIR	P35555	1657.68	1.65659e-05	2.53422e-06	0.00544878	0.000187119	0.000131358	0.00111453	1	1	1	1	1	1	2	1	2	0	0	0	52.2	140.033	5.56667	9	12.8333
NPAVLSAASFDGR	O94979	1533.82	5.65313e-05	3.51735e-05	0.0818748	0.000187119	0.000131358	0.00896082	1	1	1	1	1	1	1	1	1	0	0	0	52.2	58.7667	42.1333	39.4333	46.6
IAPLAWINQENLESIDLSYNK	O94769	2889.58	3.06179e-05	4.60866e-08	5.31399e-06	0.000187119	0.000131358	0.000161034	1	1	1	1	1	1	1	2	1	0	0	0	52.2333	111.767	18.6333	20.9	21.2667
TQLIQLSTLLR	Q8TC07	1514.95	0.000280432	1.83121e-05	0.000141543	0.000187119	0.000131358	0.000161034	1	1	1	1	1	1	1	1	1	0	0	0	52.2667	74.8	136.467	100.9	114.2
SADTLWDIQK	P07195	1634.92	0.00624959	0.00133993	1.6579e-05	0.00114515	0.000131358	0.000161034	1	1	1	1	1	1	3	2	2	0	0	0	52.3333	76.3	283.3	168.533	213.133
ADTTICLK	P08575	1379.8	0.00530052	0.00626497	0.00182878	0.0010394	0.000895841	0.000304672	1	1	1	1	1	1	1	1	1	0	0	0	52.4	58.0333	229.867	355.3	499.8
AFQVIETQDPPR	Q14623	1629.88	0.000149117	4.41007e-05	0.000962691	0.000187119	0.000131358	0.000161034	1	1	1	1	1	1	1	1	1	0	0	0	52.4667	51.5333	37.3333	44.3	46.7667
MLSAVSQQVQCIQEALR	Q14204	2190.16	3.63291e-05	1.41406e-05	2.10642e-06	0.000187119	0.000131358	0.000161034	1	1	1	1	1	1	1	1	1	0	0	0	52.6	64.5333	82	89.1333	85.9
AVYEAVLR	P12955	1149.68	0.00219264	0.00358787	0.0155118	0.000415927	0.000406281	0.00138554	1	1	1	1	1	1	1	1	1	0	0	0	52.6333	62.3	63.1333	95.8	58.8
NGQDLGVAFK	Q00839	1506.87	0.0100994	9.09405e-05	2.64216e-05	0.00142815	0.000131358	0.000161034	1	1	1	1	1	1	1	1	1	0	0	0	52.6667	56.5	148.6	116.667	172.967
EVSQFTPVAFPIAK	Q8TER0	1992.16	2.97074e-05	0.00128099	0.000214871	0.000187119	0.000131358	0.000161034	1	1	1	1	1	1	1	1	1	0	0	0	52.7	56.35	176.25	111.1	119.55
SAAFQIQSFDIVCSPVWTSR	Q99715	2528.28	5.21628e-07	6.66143e-08	5.23883e-07	0.000187119	0.000131358	0.000161034	1	1	1	1	1	1	2	2	2	0	0	0	52.7667	55.6667	20.9333	22.1667	24.5333
QLTLLGGPTPNTGAALEFVLR	P12111	2397.37	1.48876e-06	5.33809e-07	1.34977e-05	0.000187119	0.000131358	0.000161034	1	1	1	1	1	1	2	1	1	0	0	0	52.8	40.1333	19.9	22.3667	21.5
LQELPDAVPHGEMPR	P33992	1918.01	0.00151042	0.000876377	0.000551374	0.000415927	0.000131358	0.000161034	1	1	1	1	1	1	1	1	1	0	0	0	52.9	81.7667	64.4	57.5333	68.2
ADAGTAVTFQCR	Q8IUL8	1525.76	2.37937e-06	3.65641e-05	0.000272972	0.000187119	0.000131358	0.000161034	1	1	1	1	1	1	1	1	1	0	0	0	53.1	91.4	33.0667	29.3	42
YTLNILEEIGGGQK	P13796	1993.14	4.28853e-05	2.01762e-05	1.06188e-05	0.000187119	0.000131358	0.000161034	1	1	1	1	1	1	1	2	1	0	0	0	53.1	47	134.567	100.4	78.7667
VAVPLLSSGGQVAVLELR	P57737	2037.23	1.17606e-05	8.13919e-08	2.26887e-08	0.000187119	0.000131358	0.000161034	1	1	1	1	1	1	2	2	2	0	0	0	53.1667	79.7333	85.4	104.9	90.1333
TTPDVIFVFGFR	P62847	1627.9	0.0272632	0.000717728	0.00124502	0.00321294	0.000131358	0.000304672	1	1	1	1	1	1	1	1	1	0	0	0	53.2	56.7	85.9	78.7333	59.3333
SGYTGDGK	Q8IX30	1242.67	0.00330906	0.00858415	0.0143914	0.000415927	0.0013664	0.00126317	1	1	1	1	1	1	5	6	3	0	0	0	53.2333	974.267	43.6	43.1	95
DNCPNLPNSGQEDYDK	P07996	2324.09	9.23816e-05	0.000118523	2.35158e-05	0.000187119	0.000131358	0.000161034	1	1	1	1	1	1	1	2	1	0	0	0	53.2667	181.4	95.1333	126.833	168.533
YTCVATNPAGEEDR	Q96RW7	1811.84	2.98532e-06	6.78017e-07	2.86594e-07	0.000187119	0.000131358	0.000161034	1	1	1	1	1	1	3	2	1	0	0	0	53.3	60.3333	16.7333	29.8	26.0667
GETGEQGDR	P02452	1177.56	0.00119934	0.00074123	0.000335079	0.000322409	0.000131358	0.000161034	1	1	1	1	1	1	3	3	3	0	0	0	53.3667	1695.8	0	5.76667	5
EYEEDGAR	P61163	1197.56	0.00583177	0.0131504	0.00101631	0.0010394	0.00188362	0.000161034	1	1	1	1	1	1	2	2	2	0	0	0	53.4	311.65	30.95	21.3	49
CESQVDECR	Q9UM47	1411.61	0.00121699	0.00053353	0.000540218	0.000415927	0.000131358	0.000161034	1	1	1	1	1	1	1	1	1	0	0	0	53.4	275.667	29.0667	21.2667	92.0333
GSDFDCELR	P61978	1327.61	0.00127786	0.00332416	0.0778146	0.000415927	0.000406281	0.00809413	1	1	1	1	1	1	1	1	1	0	0	0	53.4667	60.6333	96.8333	109.7	93.4
VFDAIMNFK	P13639	1542.88	0.0039192	0.000300416	5.46288e-05	0.000671906	0.000131358	0.000161034	1	1	1	1	1	1	1	2	3	0	0	0	53.5333	57.6333	158.2	180.367	114.2
LSTSWTEEDVNDNTLFK	P19883	2457.25	9.37782e-05	0.00031634	9.2585e-06	0.000187119	0.000131358	0.000161034	1	1	1	1	1	1	1	1	1	0	0	0	53.65	198.05	20.1	26.7	27.95
AQLGVQAFADALLIIPK	P40227	2226.36	9.14112e-06	1.28177e-08	1.39538e-07	0.000187119	0.000131358	0.000161034	1	1	1	1	1	1	1	2	2	0	0	0	53.7	38.75	96.7	79.75	113.95
NDNDNIFLSPLSISTAFAMTK	P01008	2757.45	7.84749e-07	2.25192e-05	2.51735e-06	0.000187119	0.000131358	0.000161034	1	1	1	1	1	1	7	7	5	0	0	0	53.7333	86.8667	75.8	81.5667	86.2333
FLSAIVSSVDK	P46940	1623.97	0.000134996	0.0236738	3.22309e-05	0.000187119	0.0020773	0.000161034	1	1	1	1	1	1	1	1	1	0	0	0	53.8333	58.4667	235.5	122.9	179.8
DLSGLDAETLLK	P29350	1733.01	1.25567e-05	3.1071e-08	2.41459e-07	0.000187119	0.000131358	0.000161034	1	1	1	1	1	1	2	2	2	0	0	0	53.8667	55.5	173.633	167.4	80.2667
DSAYNTR	P56199	1055.53	0.012842	0.0121222	0.00610539	0.0015334	0.00188362	0.00111453	1	1	1	1	1	1	1	1	1	0	0	0	53.9	431.75	10.25	12.15	33.05
SALQILFSEDSTK	Q969X6	1897.07	0.00191096	0.00324057	0.00425479	0.000415927	0.000406281	0.00086023	1	1	1	1	1	1	1	1	1	0	0	0	53.9333	75	94.8	101.5	85.6333
VQENCIDLVGR	O75533	1531.81	7.1921e-05	5.50388e-06	9.38148e-07	0.000187119	0.000131358	0.000161034	1	1	1	1	1	1	1	1	1	0	0	0	53.9333	61.4	130.867	101.467	89.4667
SERPGPGGGACEPR	O75462	1655.81	6.34473e-05	0.000302362	0.000376328	0.000187119	0.000131358	0.000161034	1	1	1	1	1	1	1	1	1	0	0	0	53.9667	261.267	2.35	6.46667	7.9
VAAIEALNDGELQK	Q8IZP2	1929.11	1.38266e-08	5.69449e-07	1.73761e-07	0.000187119	0.000131358	0.000161034	1	1	1	2	2	2	2	2	2	0	0	0	54.0667	58.7	88.1333	117.567	130.567
AEGLYLFENGQR	Q9Y240	1625.85	8.78736e-05	7.11413e-05	0.000265609	0.000187119	0.000131358	0.000161034	1	1	1	1	1	1	1	1	2	0	0	0	54.1	54.5333	56.5667	62.9333	91.3
ITASYEDR	Q9Y624	1183.62	0.0042434	0.00897027	0.00249115	0.000671906	0.00160206	0.000304672	1	1	1	1	1	1	1	1	1	0	0	0	54.1	70.8333	166.6	268.633	118.833
FCGLPQPETVGQLGTVLR	P05164	2201.19	2.09064e-08	8.55635e-07	2.94233e-09	0.000187119	0.000131358	0.000161034	1	1	1	1	1	1	4	2	5	0	0	0	54.2	51.9	434.233	51.7	51.7
FNAIALSAA	P15374	1106.64	0.0542889	0.0248876	0.020796	0.00580362	0.0020773	0.00195066	1	1	1	1	1	1	1	1	1	0	0	0	54.3333	82.0333	77.2667	74.1667	79.3667
SVQYDDVPEYK	Q13740	1800.94	0.00296293	0.000326717	0.00129654	0.000415927	0.000131358	0.000304672	1	1	1	1	1	1	2	2	1	0	0	0	54.4	86.3	46.2667	81.7333	68.5
NAYVWTLK	O15143	1452.86	0.00137532	0.00356513	0.000384115	0.000415927	0.000406281	0.000161034	1	1	1	1	1	1	2	1	1	0	0	0	54.4333	47.2667	104.633	82.8	76.5
DSLIFLVDASK	P12956	1665.98	0.000702366	6.99073e-06	2.65924e-06	0.000322409	0.000131358	0.000161034	1	1	1	1	1	1	1	2	1	0	0	0	54.4333	39.7333	420.967	347.3	610.167
DTGNIGQER	Q01082	1218.63	0.00726119	0.00208587	0.000468165	0.00126873	0.000131358	0.000161034	1	1	1	1	1	1	1	1	1	0	0	0	54.4667	277.7	46.8667	32.5333	107
EDGSGDRGDGPFR	P13010	1593.75	0.000174783	0.000639105	0.00219289	0.000187119	0.000131358	0.000304672	1	1	1	1	1	1	1	1	1	1	1	1	54.5	211.133	108.4	52.8667	216.567
NCIVLIDSTPYR	P62241	1679.9	4.26703e-05	0.000118523	8.24022e-05	0.000187119	0.000131358	0.000161034	1	1	1	1	1	1	1	1	2	0	0	0	54.6333	53.1	91.1	80.4667	60.2667
SLGTIQQCCDAIDHLCR	P78527	2276.08	8.86884e-06	8.37749e-06	7.73886e-08	0.000187119	0.000131358	0.000161034	1	1	1	1	1	1	1	1	1	0	0	0	54.65	75.1	78.15	88.6	133.05
LGGGMPGLGQGPPTDAPAVDTAEQVYISSLALLK	O00487	3782.05	7.22824e-05	4.44675e-06	0.000102595	0.000187119	0.000131358	0.000161034	1	1	1	1	1	1	3	2	3	0	0	0	54.7	50.4	60	62.6333	50.7333
NEFQCQDGK	P01130	1583.79	0.00288627	0.00031634	0.0129063	0.000415927	0.000131358	0.00126317	1	1	1	1	1	1	1	1	1	0	0	0	54.9	103.367	42.5333	38.3	75.4667
FFPEDVSEELIQEITQR	P35241	2309.19	2.15849e-07	1.68441e-09	4.66e-08	0.000187119	0.000131358	0.000161034	1	1	1	1	1	1	3	3	2	0	0	0	54.9	70.1	71.9	136.967	79.8333
VTAQSIIPGILER	O75153	1625.98	0.000498023	0.000971468	0.000342016	0.000322409	0.000131358	0.000161034	1	1	1	1	1	1	1	1	1	0	0	0	55	69	58.9	61.2	67.8
EDLVAVEEIR	O43736	1401.78	0.000261859	0.000143871	7.03903e-05	0.000187119	0.000131358	0.000161034	1	1	1	1	1	1	1	1	1	0	0	0	55.15	71.7	47.1	286.05	61.1
QITQSALLAEAR	P78527	1529.88	1.15259e-05	4.14159e-06	2.69705e-05	0.000187119	0.000131358	0.000161034	1	1	1	1	1	1	1	1	1	0	0	0	55.1667	66.0333	84.8667	101.4	113.733
LNDGNEYLFQAK	Q01082	1870.01	0.0135327	0.0111739	0.00216362	0.0015334	0.00188362	0.000304672	1	1	1	1	1	1	1	1	1	0	0	0	55.2	61.0333	62.9667	66.6333	74.3333
VLNEECDQNWYK	P62993	2056.02	0.000307672	0.00118589	0.000363697	0.000187119	0.000131358	0.000161034	1	1	1	1	1	1	2	1	1	0	0	0	55.2	67.85	112.65	159.65	91.75
VDLPLAVLSK	Q9H773	1512.98	5.01133e-05	5.31905e-05	3.90485e-05	0.000187119	0.000131358	0.000161034	1	1	1	1	1	1	1	1	1	0	0	0	55.3	99.3667	370.2	364.167	213.333
ELSYMVVSR	Q6YHK3	1312.71	0.00075105	0.000216123	0.000529287	0.000322409	0.000131358	0.000161034	1	1	1	1	1	1	1	2	2	0	0	0	55.3333	46.5	82.4333	65.3667	99.4667
NSMVALVENLASK	B0I1T2	1834.05	4.39449e-07	2.82002e-08	5.4617e-06	0.000187119	0.000131358	0.000161034	1	1	1	1	1	1	2	2	1	0	0	0	55.3667	91.7333	598.2	996.467	245.767
LYTLVLTDPDAPSR	P30086	1789.99	8.73575e-06	1.22086e-06	9.51097e-07	0.000187119	0.000131358	0.000161034	1	1	1	1	1	1	2	4	4	0	0	0	55.3667	67.0667	84	117.133	86.3333
GLVLGPIHK	P08195	1391.91	0.000964376	0.000140201	1.55872e-05	0.000322409	0.000131358	0.000161034	1	1	1	1	1	1	1	1	1	0	0	0	55.55	76.4	132.35	243.15	85.35
EDGLAQQQTQLNLR	P49327	1842.99	0.000747461	0.001141	0.0115772	0.000322409	0.000131358	0.00126317	1	1	1	1	1	1	4	4	1	0	0	0	55.55	115.85	124.55	92.5	145.75
EDWGDQR	Q9UBG0	1134.54	0.0855367	0.0986524	0.0697796	0.00753422	0.0091786	0.0070452	1	1	1	1	1	1	1	1	1	0	0	0	55.6	217.35	68.1	62.2	121.35
VEQLFGLGLRPR	Q07912	1613.97	7.8584e-06	3.40551e-05	0.0608867	0.000187119	0.000131358	0.0063261	1	1	1	1	1	1	1	1	1	0	0	0	55.6333	60.3	58.2	328.167	42.6
LGGSLIVAFEGCPV	P60981	1647.9	0.000217245	7.16025e-05	2.36776e-05	0.000187119	0.000131358	0.000161034	1	1	1	1	1	1	1	2	1	0	0	0	55.7	68.45	43.1	52.05	50.55
VILLIPK	Q86UD3	1253.9	0.02487	0.0755396	0.0458318	0.00321294	0.00707033	0.00480608	1	1	1	1	1	1	1	1	1	0	0	0	55.75	37.2	15.65	24.15	17.9
EIFNFVLK	P78527	1467.9	0.00954874	0.00733453	0.00865702	0.00142815	0.00112085	0.00126317	1	1	1	1	1	1	1	1	1	0	0	0	55.7667	68.0333	242.367	343.9	336.267
NLISPDLGVVFLNVPENLK	P46821	2539.49	9.5172e-06	2.07046e-05	2.20995e-06	0.000187119	0.000131358	0.000161034	1	1	1	1	1	1	1	1	1	0	0	0	55.85	97.4	13.1	20.55	19.85
AVLLAGPPGTGK	Q9Y265	1538.97	0.000104157	0.000197439	0.000179856	0.000187119	0.000131358	0.000161034	1	1	1	1	1	1	1	2	2	0	0	0	55.9333	68.4	132.633	107.167	108.867
DGAVGER	P05997	932.5	0.0906286	0.0690137	0.0566519	0.0081696	0.00657929	0.00604437	1	1	1	1	1	1	3	2	2	0	0	0	56	395.633	79.2	35.6333	111.467
GESGPAGPAGAPGPAGSR	P02461	1721.88	7.46162e-07	2.88889e-07	3.95746e-06	0.000187119	0.000131358	0.000161034	1	1	1	1	1	1	2	1	1	0	0	0	56	307.9	28.7	32.6	25.9
ALNEITESGR	P05107	1318.72	0.000148377	0.000104831	0.000139618	0.000187119	0.000131358	0.000161034	1	1	1	1	1	1	1	1	1	0	0	0	56.0333	118.767	98.7	144.633	119.233
DVLVGADSVR	O43760	1259.72	8.78736e-05	3.38357e-05	0.000207646	0.000187119	0.000131358	0.000161034	1	1	1	1	1	1	2	1	2	0	0	0	56.0333	84.2667	214.6	183.367	221.833
EVIELPLTNPELFQR	P62333	2027.14	0.000115094	7.6382e-05	2.88836e-05	0.000187119	0.000131358	0.000161034	1	1	1	1	1	1	2	3	3	0	0	0	56.0667	62.5	80.9667	76.1	80.9
GDYPSNWIEPLGGNAILNCEVK	Q96RW7	2904.5	0.000200753	5.7215e-06	0.000300381	0.000187119	0.000131358	0.000161034	1	1	1	1	1	1	1	1	1	0	0	0	56.1	34.5	20.75	27.75	20.7
GGPTPQEAIQR	Q9H444	1382.76	0.0101564	0.00309927	0.00439936	0.00142815	0.000406281	0.00086023	1	1	1	1	1	1	4	5	5	0	0	0	56.1	89.0333	97.7	88.4333	71.8333
KPDDLPAFPLFSAFGR	Q8IWA5	2236.25	2.68628e-05	0.000152484	4.91993e-09	0.000187119	0.000131358	0.000161034	1	1	1	1	1	1	1	1	1	0	0	0	56.1	240	74.7	185.3	97.35
VNSAYQDK	P16112	1382.77	0.00129674	0.00276322	0.000125132	0.000415927	0.000273781	0.000161034	1	1	1	1	1	1	6	5	5	0	0	0	56.2	1098.4	26.2	30.2	46.1333
LCETDNDDCVAHK	O75094	2034.96	2.67191e-06	2.01162e-07	2.96421e-08	0.000187119	0.000131358	0.000161034	1	1	1	1	1	1	1	1	1	0	0	0	56.2	201.35	5.2	7.7	6.2
ELPGELLGYR	P10586	1375.78	0.0154901	0.0404676	0.0530389	0.00174329	0.00376364	0.00557256	1	1	1	1	1	1	1	1	1	0	0	0	56.2333	58.8	56.7667	60.3333	77.1333
ETADTDTADQVMASFK	P12814	2188.08	1.36797e-05	7.23285e-07	4.03968e-06	0.000187119	0.000131358	0.000161034	1	1	1	1	1	1	1	1	1	0	0	0	56.2333	55.5	36.0333	33.8667	67.1
GGSGGSYGGGGSGGGYGGGSGSR	P35527	2020.89	9.00709e-09	8.4355e-10	6.11979e-11	0.000187119	0.000131358	0.000161034	1	1	1	1	1	1	14	14	17	0	0	0	56.2667	89.6333	25.9333	20.6667	39.3667
GIFPVLCK	P14618	1391.85	0.0025466	0.00897027	0.00563413	0.000415927	0.00160206	0.00111453	1	1	1	1	1	1	4	4	4	0	0	0	56.4	145.5	241.633	125.233	116.433
VENQENVSNLVIEDTELK	Q01518	2531.36	2.19505e-09	2.29017e-11	5.3665e-13	0.000187119	0.000131358	0.000161034	1	1	1	1	1	1	4	3	4	0	0	0	56.4333	73.0333	68.0333	37.9667	599.133
VLLPVWEAEGLGLR	Q5T447	1781.05	0.00182607	0.000201302	0.000199295	0.000415927	0.000131358	0.000161034	1	1	1	1	1	1	2	2	2	0	0	0	56.5	65.1667	56.9333	65.7667	63.1
GPEGPQGQR	P05997	1154.61	0.000417203	0.000459963	0.000236462	0.000187119	0.000131358	0.000161034	1	1	1	1	1	1	1	1	1	0	0	0	56.5333	953.133	0	3.36667	3.63333
VFQANNDATEVVLNK	O60462	2120.18	8.86884e-06	3.42759e-05	2.51735e-06	0.000187119	0.000131358	0.000161034	1	1	1	1	1	1	1	1	1	0	0	0	56.6667	46.7667	65.9333	70.8	83.2667
QVLEHLLK	Q96H20	1437.92	0.00373679	0.000821713	0.0570254	0.000551413	0.000131358	0.00604437	1	1	1	1	1	1	1	1	1	0	0	0	56.6667	69.2333	176.033	218.733	163.033
TGEAIVDAALSALR	Q15084	1615.92	0.000507627	1.64068e-05	7.03833e-06	0.000322409	0.000131358	0.000161034	1	1	1	1	1	1	1	1	1	0	0	0	56.8333	64.8667	131.8	118.367	195.4
YSYVCPDLVK	P61158	1701.93	0.00114241	8.14804e-05	0.000614849	0.000322409	0.000131358	0.000161034	1	1	1	1	1	1	1	2	2	0	0	0	56.8667	66.0333	80.1667	77.4667	78.2667
AQGLEEGVAETLVLVK	Q13308	2114.25	1.32723e-05	8.55635e-07	1.86192e-06	0.000187119	0.000131358	0.000161034	1	1	1	1	1	1	1	1	1	0	0	0	57.0667	51.7	20.1	37.8333	21.5
DDFEGQLESDR	P78509	1539.71	1.25567e-05	3.90755e-06	1.55872e-05	0.000187119	0.000131358	0.000161034	1	1	1	1	1	1	1	1	1	0	0	0	57.0667	98.2333	52.6	90.4667	67.9667
DVDGVFLSK	Q8N1N4	1437.84	0.0579455	4.9862e-05	0.000142515	0.00615286	0.000131358	0.000161034	1	1	1	1	1	1	1	1	1	0	0	0	57.1667	45.0333	29.1	30.9667	35.3667
IFGGLDMLAEK	Q92688	1651.95	1.08496e-05	3.11648e-06	0.00129654	0.000187119	0.000131358	0.000304672	1	1	1	1	1	1	1	1	1	0	0	0	57.2	75.1667	186.833	200.167	158.5
VSASPLLYTLIEK	P02786	1892.15	4.5985e-07	1.50846e-05	2.62304e-06	0.000187119	0.000131358	0.000161034	1	1	1	1	1	1	7	5	6	0	0	0	57.2333	91.3333	288	641.467	66.3667
IDMNLTDLLGELQR	Q15437	1860.01	0.000218318	1.42322e-05	6.1799e-05	0.000187119	0.000131358	0.000161034	1	1	1	2	2	2	1	2	2	0	0	0	57.3	65.9333	66.9333	88.5	73.1333
NQISDIAPDAFQGLK	O75094	2075.15	6.82405e-06	9.91041e-06	0.00470343	0.000187119	0.000131358	0.00086023	1	1	1	1	1	1	1	1	1	0	0	0	57.3	130.5	11.05	16	19.8
VPLEVQEADEAK	P26640	1786	0.00489569	0.00508574	0.00292579	0.000930208	0.000895841	0.00059576	1	1	1	1	1	1	1	1	1	0	0	0	57.3	78.1333	124.033	90.3	117.833
SCAEEPCGAGTCK	P16112	1884.87	3.50724e-05	3.70397e-05	6.01178e-06	0.000187119	0.000131358	0.000161034	1	1	1	1	1	1	1	2	3	0	0	0	57.4	569.133	15.2	16.6333	38.6333
LEEQLSR	Q96EA4	1103.63	0.00993042	0.0375614	0.00871555	0.00142815	0.00356914	0.00126317	1	1	1	1	1	1	1	1	1	0	0	0	57.4	116.767	43.1667	46.2333	65.7667
GAQAAIVVYDITNTDTFAR	P51148	2255.19	9.79668e-07	7.37446e-07	3.15459e-07	0.000187119	0.000131358	0.000161034	1	1	1	1	1	1	1	2	2	0	0	0	57.5	47.9333	34.8333	44.9333	32.6667
CPFGALSIVNLPSNLEK	P61221	2317.3	8.39054e-06	1.19742e-06	4.9934e-07	0.000187119	0.000131358	0.000161034	1	1	1	1	1	1	1	1	1	0	0	0	57.5333	68.3	95.4333	80.5	82.7667
FGVIFAGAQK	Q9Y617	1495.9	0.00024568	0.00019365	1.37781e-05	0.000187119	0.000131358	0.000161034	1	1	1	1	1	1	3	3	3	0	0	0	57.6667	66.3	48.1667	58.1	57.7333
TAIEEVQAER	Q32P28	1374.74	7.71476e-05	4.43866e-05	0.00567196	0.000187119	0.000131358	0.00111453	1	1	1	1	1	1	1	1	1	0	0	0	57.6667	140.633	53.6	31.5	119.433
YALTGDEVK	P62701	1453.83	0.000366364	0.000221779	0.00012343	0.000187119	0.000131358	0.000161034	1	1	1	3	3	3	3	2	1	0	0	0	57.6667	99.6	213.7	144.5	168.2
DVTNNVHYENYR	Q16181	1752.85	0.00229638	0.0342144	0.00178019	0.000415927	0.0034199	0.000304672	1	1	1	1	1	1	1	1	1	0	0	0	57.7	105.5	46	44.8	54.4
EALELTDTGLLSGSEER	Q14204	2049.05	4.30675e-07	1.06637e-10	7.62499e-10	0.000187119	0.000131358	0.000161034	1	1	1	1	1	1	1	1	2	0	0	0	57.7333	95.8667	47.3667	55.5667	63.6667
LISGVMTSK	Q8WWI5	1393.85	0.00176289	0.0153774	0.00889357	0.000415927	0.00196757	0.00126317	1	1	1	1	1	1	1	1	1	0	0	0	57.8	80.9	51.6	84	115.5
NNIFMSNSYPR	P05164	1587.78	0.000905788	0.000130584	0.0001033	0.000322409	0.000131358	0.000161034	1	1	1	1	1	1	2	1	1	0	0	0	57.8333	56.5667	164.167	38.6333	35.2333
EKPDQDAEGK	P80723	1804.01	0.000635297	4.43866e-05	0.000128607	0.000322409	0.000131358	0.000161034	1	1	1	1	1	1	1	1	1	0	0	0	57.8667	1728.43	64.8667	14.8667	288.933
AAPEASGTPSSDAVSR	P31146	1731.87	1.77763e-05	1.59403e-07	2.38404e-05	0.000187119	0.000131358	0.000161034	1	1	1	1	1	1	2	2	2	0	0	0	57.8667	164.533	119.233	65.4667	80.3667
QVIQEFFGK	P48723	1553.91	0.00038632	0.0099185	0.00013678	0.000187119	0.00171558	0.000161034	1	1	1	1	1	1	2	2	1	0	0	0	57.9	74.85	121.2	145.05	148.4
SEDWYGSAVPLLTDR	Q6UWD8	1937.98	1.97445e-06	3.64569e-07	2.39941e-06	0.000187119	0.000131358	0.000161034	1	1	1	1	1	1	2	2	1	0	0	0	57.9667	243.067	68.5333	433.533	134.567
QQISLATQMVR	P48643	1503.85	6.31298e-05	4.03589e-06	3.40472e-05	0.000187119	0.000131358	0.000161034	1	1	1	1	1	1	1	1	1	0	0	0	58.1333	91.5333	153.7	105.5	116.467
INENTGSVSVTR	P55290	1505.81	0.000547916	2.24524e-07	1.39538e-07	0.000322409	0.000131358	0.000161034	1	1	1	1	1	1	1	1	1	0	0	0	58.2	208.7	66.95	38.15	71.55
TLVNPANVTFK	O75608	1662	1.26202e-05	7.08168e-06	1.06918e-05	0.000187119	0.000131358	0.000161034	1	1	1	1	1	1	1	1	1	0	0	0	58.3667	67.9	106.133	176.5	93.2333
DSLSDDGVDLK	P07948	1621.87	1.05796e-05	2.88391e-06	2.60512e-06	0.000187119	0.000131358	0.000161034	1	1	1	1	1	1	1	1	2	0	0	0	58.45	60.65	134.9	658.15	97.35
EVVLLVATEGR	P16112	1414.85	0.000307672	0.000144803	0.000126858	0.000187119	0.000131358	0.000161034	1	1	1	1	1	1	1	1	2	0	0	0	58.4667	147.767	12.7333	19.5333	19.9
GVDQEPK	P55290	1230.71	0.0209965	0.00949204	0.0144898	0.00288813	0.00171558	0.00126317	1	1	1	1	1	1	1	1	1	0	0	0	58.5	732	16.9	25.1667	49.8333
MTDQEAIQDLWQWR	P06748	2049.01	8.1406e-06	0.000984054	0.0147891	0.000187119	0.000131358	0.00126317	1	1	1	1	1	1	2	2	1	0	0	0	58.5333	69.3	111.667	142.067	104.1
LELFLPEEYPMAAPK	P61088	2206.22	0.00144472	0.000100196	8.29686e-05	0.000415927	0.000131358	0.000161034	1	1	1	1	1	1	1	1	1	0	0	0	58.65	51.8	72.95	103.4	65.7
VDNDENEHQLSLR	P06748	1797.89	4.95979e-07	1.87916e-05	8.24022e-05	0.000187119	0.000131358	0.000161034	1	1	1	1	1	1	3	2	2	0	0	0	58.7	85.9667	155.3	129.467	116.067
ADAMAK	P26038	1064.62	0.0528922	0.0882081	0.0210812	0.0057235	0.00863315	0.00205469	1	1	1	1	1	1	1	1	2	0	0	0	58.7	441.65	21.6	99.15	137.75
FCTGLTQIETLFK	P12277	2016.12	0.000611487	0.000153472	0.000339688	0.000322409	0.000131358	0.000161034	1	1	1	1	1	1	1	2	1	0	0	0	58.8	76.9	37.5	159.35	62.95
GLLFPVCTPLPVEGELCHDPASR	Q9UBP4	2793.43	4.37239e-07	2.19927e-10	8.39766e-09	0.000187119	0.000131358	0.000161034	1	1	1	1	1	1	1	1	1	0	0	0	58.8333	58.5667	38.8333	51.2667	47.1333
EELIAELQDCEGLIVR	O43175	2116.12	1.07408e-05	2.09476e-08	0.000339688	0.000187119	0.000131358	0.000161034	1	1	1	1	1	1	3	2	1	0	0	0	58.8333	67.4333	70.9333	65.8333	55.1667
QFVTATDVVR	P13796	1364.77	0.00161113	0.00018509	8.35389e-05	0.000415927	0.000131358	0.000161034	1	1	1	1	1	1	1	1	1	0	0	0	58.9	66.2333	258.2	182.333	134.533
ESESAPGDFSLSVK	P62993	1911.01	5.45792e-05	2.59598e-05	8.64495e-05	0.000187119	0.000131358	0.000161034	1	1	1	1	1	1	2	2	2	0	0	0	58.9	59.85	118.8	183.7	100.85
VAVYSTCL	P07942	1141.61	0.0522077	0.0230892	0.0513136	0.0057235	0.0020773	0.0051728	1	1	1	1	1	1	3	1	2	0	0	0	58.9667	63.2333	29.0333	29	36.4667
TYEMSASDTR	Q9H4E7	1389.65	0.0125477	0.000996803	0.000461822	0.00142815	0.000131358	0.000161034	1	1	1	1	1	1	1	1	1	0	0	0	59	67.8333	57.2333	71.3667	136.6
TSLEDFYLDEER	P36955	1745.84	1.10149e-05	3.30884e-07	1.77371e-07	0.000187119	0.000131358	0.000161034	1	1	1	1	1	1	6	7	5	0	0	0	59.0667	66.5	231.067	261.867	229.7
TCQDIDECALGR	Q96RW7	1666.77	0.00400314	0.00019365	6.84798e-06	0.000671906	0.000131358	0.000161034	1	1	1	1	1	1	1	1	1	0	0	0	59.1	53.7667	2.3	1.9	2.13333
NHEEEMNALR	P02533; Q04695	1487.71	0.0264379	0.00375113	0.00492874	0.00321294	0.000534018	0.00086023	2	2	2	2	2	2	1	1	1	0	0	0	59.1667	159.367	23.7333	20.1333	32.1333
GDPGNPGQDSQER	P12111	1585.74	2.80555e-07	1.8615e-07	6.42774e-09	0.000187119	0.000131358	0.000161034	1	1	1	1	1	1	4	4	4	0	0	0	59.2	382.367	6.96667	11.8	38.4667
VVLPTLASLR	Q01970	1297.84	0.0234042	0.0143547	0.00883382	0.00317337	0.00196757	0.00126317	1	1	1	1	1	1	1	1	1	0	0	0	59.2	82.5667	91.9333	121.833	96.7
DVDLEFLAK	P55072	1507.88	0.000157492	6.41535e-05	9.6462e-05	0.000187119	0.000131358	0.000161034	1	1	1	1	1	1	1	2	1	0	0	0	59.4	79.5667	117	136.6	90.4667
VETPLEEAIK	Q9BXJ9	1586.94	0.00160313	0.000294654	4.60285e-05	0.000415927	0.000131358	0.000161034	1	1	1	1	1	1	1	2	2	0	0	0	59.4	96	178.933	135.5	120.033
VLLVLCGGDD	P09525	1289.7	0.000490937	0.00209926	0.00434096	0.000322409	0.000131358	0.00086023	1	1	1	1	1	1	1	1	1	0	0	0	59.4	150.033	97.1333	141.767	221.1
FVGQDVEGER	P17812	1364.7	0.00024689	2.89745e-05	8.07261e-05	0.000187119	0.000131358	0.000161034	1	1	1	1	1	1	1	2	1	0	0	0	59.4	87.1	118.7	71.2	255.8
LLPQLTYLDGYDR	Q92688	1795.98	0.000927875	2.9926e-05	3.67129e-05	0.000322409	0.000131358	0.000161034	1	1	1	2	2	2	1	1	1	0	0	0	59.4333	76.6	144.6	152.267	112.9
GGTLGTPQTGSENDALYEYLR	P05452	2471.23	6.03426e-05	6.29218e-05	0.000296304	0.000187119	0.000131358	0.000161034	1	1	1	1	1	1	2	1	1	0	0	0	59.6	50.65	52.6	55.65	63.7
LLVTEDWFSDISPQTMR	Q9ULH0	2267.16	0.00024689	0.000102157	3.85169e-05	0.000187119	0.000131358	0.000161034	1	1	1	1	1	1	1	1	1	0	0	0	59.7667	40.8	28.4	47.8333	30.3
NCSSPEFSK	Q99829	1513.77	0.00200019	0.00967254	0.00216362	0.000415927	0.00171558	0.000304672	1	1	1	1	1	1	1	1	1	0	0	0	59.8333	133.167	80.5333	95.3333	144.8
DESTNVDMSLAQR	P50995	1694.82	4.16113e-05	3.3955e-07	0.000733801	0.000187119	0.000131358	0.000161034	1	1	1	1	1	1	2	2	2	0	0	0	60	124.633	82.3	112.2	74.0333
DGVYVLDLAAK	P53396	1621.96	0.000295907	0.00185874	0.00120364	0.000187119	0.000131358	0.000304672	1	1	1	1	1	1	2	2	2	0	0	0	60.0333	50.8333	56.2667	55.2	57.7333
EELEFEVPFR	Q9Y5B9	1523.79	0.000997531	0.000223216	0.00153488	0.000322409	0.000131358	0.000304672	1	1	1	1	1	1	2	1	1	0	0	0	60.0333	84.9667	144.7	119	156.733
DLQASSGGNR	Q8IWU6	1233.64	0.00013771	4.64406e-05	9.84762e-06	0.000187119	0.000131358	0.000161034	1	1	1	1	1	1	1	1	1	0	0	0	60.0667	826.867	7.3	14.9	29.7667
VELAPLPSWQPVGK	P05362	1979.17	0.0125477	0.000587721	1.527e-05	0.00142815	0.000131358	0.000161034	1	1	1	1	1	1	1	1	1	0	0	0	60.1	108.2	60.95	332.4	53.9
VDIGDTIIYLVH	Q9P2J5	1586.9	0.000306178	0.00126463	6.52807e-05	0.000187119	0.000131358	0.000161034	1	1	1	1	1	1	1	1	1	0	0	0	60.15	69.9	69.35	73.2	68.55
SNVCTLVR	P08246	1177.66	0.013934	0.0219629	0.0133529	0.00164355	0.0020773	0.00126317	1	1	1	1	1	1	1	1	1	0	0	0	60.2	133	224.8	28.5667	965.8
VTWAPPPSIDLTNFLVR	P02751	2155.21	5.95574e-06	9.48852e-07	6.56859e-07	0.000187119	0.000131358	0.000161034	1	1	1	1	1	1	19	28	22	0	0	0	60.3333	144.033	31.9333	37.5333	40.5
DIILQSNPLLEAFGNAK	O00160	2301.32	8.39054e-06	5.4426e-07	1.04742e-05	0.000187119	0.000131358	0.000161034	1	1	1	2	2	2	1	1	1	0	0	0	60.3333	65.8667	121.967	92.1333	182.533
VPSTETEALASNLMGMFEK	P31150	2513.3	6.89319e-06	5.20185e-07	2.27014e-07	0.000187119	0.000131358	0.000161034	1	1	1	1	1	1	1	2	1	0	0	0	60.4	86.95	74.85	99.8	94.3
TAEELMNFSK	P50990	1627.88	0.000689057	0.000163713	0.00013492	0.000322409	0.000131358	0.000161034	1	1	1	1	1	1	2	2	2	0	0	0	60.4333	85.7333	277.733	187.267	177.267
SDLAVEAGAPYAER	Q969P0	1677.86	0.000211955	0.00024592	0.000312952	0.000187119	0.000131358	0.000161034	1	1	1	1	1	1	5	2	2	0	0	0	60.4667	96.4333	59.6333	110.533	64.7
NCLTNFHGMDLTR	P61247	1807.88	2.32141e-05	1.17238e-05	1.25175e-05	0.000187119	0.000131358	0.000161034	1	1	1	1	1	1	1	1	1	0	0	0	60.5	71.9333	124.633	122.967	107.433
AEEGTYECTAVSR	Q8NDA2	1701.8	4.28509e-07	2.81516e-07	0.0026818	0.000187119	0.000131358	0.000461817	1	1	1	1	1	1	1	1	1	0	0	0	60.5667	95.8667	34.1333	32.1333	55.2
ETGYPLAVK	P45974	1435.86	0.0198926	7.6382e-05	0.00205037	0.00257421	0.000131358	0.000304672	1	1	1	1	1	1	1	1	1	0	0	0	60.5667	90.2667	49.2	55.9667	51.1333
SCHTAVDR	P02788	1174.58	0.00791829	0.00269358	0.0016868	0.00136344	0.000273781	0.000304672	1	1	1	1	1	1	2	3	2	0	0	0	60.6333	303.167	121.133	11.1667	165
EIVVTDYSDQNLQELEK	P40261	2481.31	0.0217682	3.03153e-05	1.54648e-07	0.00297346	0.000131358	0.000161034	1	1	1	1	1	1	1	1	1	0	0	0	60.65	118.55	14.25	20.15	20.5
DGIVMPTNPK	Q9Y624	1529.88	0.000384464	0.00471367	0.0010875	0.000187119	0.000895841	0.000304672	1	1	1	1	1	1	1	1	1	0	0	0	60.65	64.1	103.65	221.8	73.15
LFEEPEDPSNR	P63151	1561.77	0.00125927	0.00684335	0.072062	0.000415927	0.00112085	0.00733803	1	1	1	2	2	2	1	1	1	0	0	0	60.7	78.1	52.7	47.9667	80.1333
SCDSLNNR	P07996	1194.57	0.00266868	0.00489622	0.000852062	0.000415927	0.000895841	0.000161034	1	1	1	1	1	1	3	2	3	0	0	0	60.7333	706.467	21.5	23.8333	80
SQEQLAAELAEYTAK	P15311	2110.14	4.55236e-07	0.00577127	0.000386746	0.000187119	0.000895841	0.000161034	1	1	1	1	1	1	2	1	1	0	0	0	60.8333	76.8667	75.3667	163.267	94.1667
GDKGETGEQGDR	P02452	1706.87	0.000540127	0.000153472	0.000434322	0.000322409	0.000131358	0.000161034	1	1	1	1	1	1	3	3	2	1	1	1	60.9	1467.67	0	7.66667	8.26667
VALILQNVDLPN	Q04446	1537.92	0.000959734	0.00172111	0.000238085	0.000322409	0.000131358	0.000161034	1	1	1	1	1	1	1	1	2	0	0	0	60.95	94.2	34.3	50.25	43.1
TVGALQVLGTEAQSSLLK	P78527	2273.35	9.11354e-11	5.28994e-13	2.3615e-10	0.000187119	0.000131358	0.000161034	1	1	1	1	1	1	2	2	3	0	0	0	61	58.2333	229.5	284.667	348.067
DIPGLTDTTVPR	P62753	1513.84	0.000879997	0.000746021	6.05313e-06	0.000322409	0.000131358	0.000161034	1	1	1	1	1	1	1	1	1	0	0	0	61.0333	72.1667	120.6	90.4667	84.2333
QAIGIALETR	Q99460	1300.78	0.000973731	0.000664309	0.0111913	0.000322409	0.000131358	0.00126317	1	1	1	1	1	1	1	1	1	0	0	0	61.1	70.8667	54.9333	50.0667	58.9667
SDVWSFGILQTELVTK	P07947	2281.28	0.000791722	0.000175768	3.79927e-05	0.000322409	0.000131358	0.000161034	1	1	1	1	1	1	1	1	1	0	0	0	61.1667	52.5333	39.5	128.033	42.6667
DLEGTYLCR	P05362	1355.68	0.0105661	0.017646	0.00422645	0.00142815	0.00206178	0.00086023	1	1	1	1	1	1	1	1	1	0	0	0	61.1667	110.233	61.3	224.6	77.0667
GSAPPGPVPEGSIR	P78417	1549.85	0.000112258	8.14804e-05	9.45002e-05	0.000187119	0.000131358	0.000161034	1	1	1	1	1	1	1	1	1	0	0	0	61.2333	78.6667	48.9667	42.3667	33.4667
TCECDDRR	O95965	1340.59	0.0124753	0.060754	0.0788123	0.00142815	0.00578812	0.00838527	1	1	1	1	1	1	1	1	1	1	1	1	61.25	243.95	21.45	18.75	31.95
AVLSAEQLR	P50454	1215.73	0.0575689	0.00118589	0.00159825	0.0060689	0.000131358	0.000304672	1	1	1	1	1	1	1	1	1	0	0	0	61.35	102.7	105.95	97.1	132.1
SIQEIQELDKDDESLR	P52565	2376.27	1.4863e-07	3.80291e-09	3.71248e-10	0.000187119	0.000131358	0.000161034	1	1	1	1	1	1	1	1	1	1	1	1	61.4333	72.4333	102.333	102.933	92.8667
LLETIDQLYLEYAK	P12814	2170.24	5.21677e-05	3.44981e-05	3.35838e-05	0.000187119	0.000131358	0.000161034	1	1	1	1	1	1	1	1	1	0	0	0	61.4667	53.2667	37.5	32	52.3
IAPCYQDYVK	P13612	1714.92	0.000113384	0.000341819	7.43557e-05	0.000187119	0.000131358	0.000161034	1	1	1	1	1	1	2	1	1	0	0	0	61.4667	70.2	147.233	235.533	82.8
LAQVVQAACGPAMR	Q7LGC8	1700.91	2.08848e-05	3.1775e-06	8.70012e-07	0.000187119	0.000131358	0.000161034	1	1	1	1	1	1	1	1	1	0	0	0	61.5	71.7	72	82.2667	99.5
DPYTVEQAR	Q92626	1307.68	0.000577448	0.00671513	0.000175	0.000322409	0.00112085	0.000161034	1	1	1	1	1	1	1	1	1	0	0	0	61.5333	170.167	46.8333	34.7667	63.4333
IVEMEDVGLLFAR	Q15758	1736.95	0.000167987	0.000760582	8.35389e-05	0.000187119	0.000131358	0.000161034	1	1	1	1	1	1	1	1	1	0	0	0	61.6	101.6	127.4	131.5	95
NLIEWLNK	Q96DG6	1487.9	0.00555962	0.0042321	0.000962691	0.0010394	0.000534018	0.000161034	1	1	1	1	1	1	1	1	2	0	0	0	61.6	148.9	133.433	208.167	167.633
QVCTDIDECR	P35443	1524.7	6.97901e-05	9.95502e-05	9.78035e-06	0.000187119	0.000131358	0.000161034	1	1	1	1	1	1	1	1	2	0	0	0	61.6333	90.7333	70.3	61.0667	123.833
TIDSWMSIMVPK	P07093	1866.03	0.000259305	6.45694e-05	0.000186116	0.000187119	0.000131358	0.000161034	1	1	1	1	1	1	2	3	3	0	0	0	61.7	102.2	21.8	26.0667	30.3667
LNNGGCDHICR	Q8IX30	1544.73	3.01558e-06	1.36027e-05	1.52543e-07	0.000187119	0.000131358	0.000161034	1	1	1	1	1	1	1	1	1	0	0	0	61.8	649.567	23.8667	20.6333	55.1
IPVDTYNNILTVLK	Q96QK1	2061.24	0.000167156	0.000103485	1.25113e-06	0.000187119	0.000131358	0.000161034	1	1	1	1	1	1	2	2	2	0	0	0	61.8667	116.533	101.033	83.2333	83.5333
GLPFGCSK	P31943	1323.75	0.00413245	0.00283464	0.00105131	0.000671906	0.000273781	0.000304672	1	1	1	3	3	3	1	1	1	0	0	0	61.9	85	210.8	219.1	311.5
RCEPIAMTVPR	P31146	1558.84	2.59328e-05	2.23742e-05	0.00198258	0.000187119	0.000131358	0.000304672	1	1	1	1	1	1	1	1	1	1	1	1	61.9333	106.6	176	130.3	167.533
TMQTLLSLVR	P00492	1390.83	0.000268352	5.05106e-05	1.82486e-05	0.000187119	0.000131358	0.000161034	1	1	1	1	1	1	1	1	1	0	0	0	62.1	89.5	116.9	159.767	98.7
YWPQEAGEYAVHVLCNSEDIR	P21333	2765.32	9.05262e-09	4.50653e-10	2.54928e-08	0.000187119	0.000131358	0.000161034	1	1	1	1	1	1	2	2	1	0	0	0	62.2	67.1	43.9333	52.6667	51.9
VTVAIPLK	P13612	1298.88	0.00296293	0.00326127	0.00984105	0.000415927	0.000406281	0.00126317	1	1	1	1	1	1	4	2	2	0	0	0	62.2	62.35	625.1	951.5	277.4
CGPLIDLCR	P26639	1332.7	0.0126939	0.00771347	0.00149402	0.00142815	0.00112085	0.000304672	1	1	1	1	1	1	1	1	1	0	0	0	62.2	76.7333	70.4	89.4667	79.4
TEVEQQR	Q9BZQ8	1118.6	0.064314	0.0707009	0.0671263	0.00666486	0.00664359	0.00667348	1	1	1	1	1	1	1	1	1	0	0	0	62.4	757.833	32.2	15.1667	62.5667
ITSLTEVVCGLDLCNQGNSGR	Q03405	2522.25	7.57534e-07	2.02466e-07	5.81034e-05	0.000187119	0.000131358	0.000161034	1	1	1	1	1	1	1	1	1	0	0	0	62.4333	121.867	44.3667	32.5667	31.5667
DVSELTGFPEMLGGR	P31939	1836.94	8.73575e-06	7.23285e-07	6.66278e-06	0.000187119	0.000131358	0.000161034	1	1	1	1	1	1	1	4	3	0	0	0	62.4333	59.5667	61.0667	72.6667	66.3
EPVELGQPNTLICHIDK	P20036	2421.32	5.15527e-08	1.26531e-08	6.97881e-09	0.000187119	0.000131358	0.000161034	1	1	1	1	1	1	1	1	1	0	0	0	62.6	67.35	63.05	767.2	54.3
GQVHIANQCEVGGLR	Q9H2X0	1866.98	2.75474e-05	0.000618832	2.28799e-05	0.000187119	0.000131358	0.000161034	1	1	1	1	1	1	1	1	1	0	0	0	62.6	60.7333	56.1667	36.4333	63.8333
ALGFTDIVTVQVLPQCECR	P05107	2435.26	6.30729e-08	7.67926e-08	3.35533e-07	0.000187119	0.000131358	0.000161034	1	1	1	1	1	1	1	1	1	0	0	0	62.6	68.3	110.4	111.45	97.9
FNAESQGCNHEEDAGVR	Q9Y4K0	2148.96	8.49259e-08	4.21722e-09	1.43177e-10	0.000187119	0.000131358	0.000161034	1	1	1	1	1	1	2	1	2	0	0	0	62.6333	169.667	3.2	5.76667	10.0667
EFSFVQLSDAYSTGSSLMPQK	P04424	2780.42	3.55581e-07	5.27861e-08	1.47403e-07	0.000187119	0.000131358	0.000161034	1	1	1	1	1	1	1	1	1	0	0	0	62.7	70.4	42.1667	53.5667	47.1333
EAFTDADNFGIQFPLDLDVK	O15162	2713.41	1.15509e-07	2.82487e-09	1.2412e-08	0.000187119	0.000131358	0.000161034	1	1	1	1	1	1	8	5	5	0	0	0	62.7333	58.5333	87.8333	321.367	95.2
DLTQTASSTAR	Q9NZM1	1379.73	0.000153629	0.000827023	0.0161595	0.000187119	0.000131358	0.00149966	1	1	1	1	1	1	2	1	1	0	0	0	62.7667	133.1	19.1333	12.4333	25.4333
CALGYYGIVK	P24043	1601.91	4.0375e-05	0.000127252	1.00522e-05	0.000187119	0.000131358	0.000161034	1	1	1	1	1	1	1	1	1	0	0	0	62.9	38.4667	18.6	25.0333	20.2667
GLQTSQDAR	P27797	1204.65	0.000537555	0.00013751	0.000397451	0.000322409	0.000131358	0.000161034	1	1	1	1	1	1	1	2	2	0	0	0	62.9667	206.367	129.3	49.2667	231.267
GAEILEVLHSLPAVR	Q15008	1833.08	0.000210912	5.83352e-06	4.32629e-06	0.000187119	0.000131358	0.000161034	1	1	1	1	1	1	1	2	2	0	0	0	63	97.8667	104.833	112.967	101.567
QEYDESGPSIVHR	P60709	1745.87	0.000439796	0.000232035	5.61467e-05	0.000322409	0.000131358	0.000161034	1	1	1	7	7	7	5	3	4	0	0	0	63	193.967	90.4667	78.9667	103.2
QEAEQLK	P62873	1303.76	0.0052725	0.00548675	0.00702829	0.0010394	0.000895841	0.00123002	1	1	1	2	2	2	2	2	1	0	0	0	63.0667	454.567	80.9667	69.7667	132.067
GIPGFAGADGGPGPR	P08572	1554.82	5.31362e-08	4.60866e-08	1.98129e-05	0.000187119	0.000131358	0.000161034	1	1	1	1	1	1	2	2	1	0	0	0	63.1	425.033	60.2667	66.5667	83.9333
ANVEAIMLAVMK	O43592	1748.02	0.0397736	0.000865162	0.024485	0.00468957	0.000131358	0.00247027	1	1	1	1	1	1	1	1	1	0	0	0	63.2333	77.7333	88.2667	73.3333	81.6667
CGVPFSCCVPDPAQK	Q8NG11	2180.07	0.00873812	9.91041e-06	3.09325e-05	0.00136344	0.000131358	0.000161034	1	1	1	1	1	1	1	2	1	0	0	0	63.2667	51.9	59.8667	49.9333	43.5667
LITEDVQGK	P61247	1460.87	0.000830659	0.000755698	0.000290291	0.000322409	0.000131358	0.000161034	1	1	1	1	1	1	2	2	2	0	0	0	63.3333	81.6	227.233	131.533	119.7
FTQVTPTSLSAQWTPPNVQLTGYR	P02751	2921.54	7.51194e-09	1.39652e-09	3.7401e-09	0.000187119	0.000131358	0.000161034	1	1	1	1	1	1	23	28	16	0	0	0	63.4333	117.767	53.6333	61.5333	59.2333
EGYCFTEVLQNMCQIGSSNR	P35555	2622.19	0.000401478	0.00756915	1.48334e-08	0.000187119	0.00112085	0.000161034	1	1	1	1	1	1	1	1	1	0	0	0	63.45	106.35	47.6	82.15	50.35
EATTLANGVLASLNLPAAIEDVSGDTVPQSILTK	Q8WUM4	3867.14	1.04603e-09	1.95183e-12	1.20696e-09	0.000187119	0.000131358	0.000161034	1	1	1	1	1	1	3	2	3	0	0	0	63.4667	63.9	115.633	406.333	86.6
GCLANQADLDAEWR	P35052	1847.89	3.03113e-05	2.07046e-05	1.55872e-05	0.000187119	0.000131358	0.000161034	1	1	1	1	1	1	2	2	2	0	0	0	63.5	140.467	48.4333	49.4333	50.1
SSGLPNIPVQTISR	P02786	1697.97	0.000155163	0.000220351	0.000443303	0.000187119	0.000131358	0.000161034	1	1	1	1	1	1	2	2	2	0	0	0	63.5	71.5667	126.733	185.567	77.2333
AQAYQTGK	P14625	1324.76	0.0408095	0.0698526	0.0051649	0.00483268	0.00664359	0.000995933	1	1	1	2	2	2	1	1	1	0	0	0	63.5333	259.433	58.7	42.4667	150.033
EQFLDGDGWTSR	P27797	1639.79	6.57145e-05	5.26043e-06	0.0186476	0.000187119	0.000131358	0.00185107	1	1	1	1	1	1	1	1	1	0	0	0	63.65	51.45	100.85	61.7	102.35
DDETMYVESK	O15144	1674.83	0.000248105	2.223e-05	1.15291e-05	0.000187119	0.000131358	0.000161034	1	1	1	1	1	1	1	1	1	0	0	0	63.6667	192.9	124.233	104.933	120.633
LACGVIGIAQ	P00441	1230.71	0.00532869	0.00979475	0.00174458	0.0010394	0.00171558	0.000304672	1	1	1	1	1	1	1	1	1	0	0	0	63.7333	67.7667	82.9667	104.5	71.7333
TAEAQLAYELQGAR	Q14254	1749.93	5.79679e-05	6.86838e-07	2.38302e-06	0.000187119	0.000131358	0.000161034	1	1	1	1	1	1	2	1	2	0	0	0	63.7667	57.9333	33.9667	49.8	50.4
FGENFASCQAGISSFYTK	P13612	2472.23	4.37915e-06	4.72123e-07	4.09323e-07	0.000187119	0.000131358	0.000161034	1	1	1	1	1	1	3	1	1	0	0	0	63.7667	74.8667	240.2	345.467	162.1
VSGGPSLEQR	Q9Y262	1258.7	0.00638437	0.018093	0.00820301	0.00114515	0.00206178	0.00126317	1	1	1	1	1	1	1	1	1	0	0	0	63.8	148.833	99.8	60.5333	78.8333
DYFGLLFQESPEQK	O43491	2159.14	9.18731e-06	9.76392e-05	7.48668e-05	0.000187119	0.000131358	0.000161034	1	1	1	1	1	1	2	1	2	0	0	0	63.8333	149.767	73.2333	281.6	152.167
SGCTPCSCDPQGAVR	O00468	1880.83	0.000585775	0.00137481	0.000254934	0.000322409	0.000131358	0.000161034	1	1	1	1	1	1	1	2	1	0	0	0	63.8667	148.833	19.5333	13.0333	37.1333
LVINGNPITIFQER	P04406	1843.06	1.30075e-05	2.12843e-06	3.33422e-06	0.000187119	0.000131358	0.000161034	1	1	1	1	1	1	4	5	5	0	0	0	63.8667	210.7	248.9	175.867	112.1
MGPTVSPICLPGTSSDYNLMDGDLGLISGWGR	P09871	3595.74	1.25847e-07	3.74116e-07	4.03968e-06	0.000187119	0.000131358	0.000161034	1	1	1	1	1	1	2	1	2	0	0	0	63.9333	36.3667	6.93333	10.7667	11.0333
VLDFEHFLPMLQTVAK	P60660	2362.32	4.71817e-05	2.62975e-05	4.57142e-05	0.000187119	0.000131358	0.000161034	1	1	1	1	1	1	1	2	1	0	0	0	64.0333	88.9333	54.7667	68	74.4333
ILTPLVSLDTPGK	Q9HC38	1812.12	0.00020375	1.31082e-06	6.70506e-07	0.000187119	0.000131358	0.000161034	1	1	1	1	1	1	1	3	3	0	0	0	64.0333	79.3	92.7	106.8	111.233
EAGEGGEAEAPAAEGGK	P29966	1988	2.60637e-05	0.000376569	1.25175e-05	0.000187119	0.000131358	0.000161034	1	1	1	1	1	1	2	2	1	0	0	0	64.1	254.6	21.7	20.15	46.9
ILPDTPQEPFALWEILNK	Q05707	2582.46	6.7556e-06	7.51884e-07	1.81056e-07	0.000187119	0.000131358	0.000161034	1	1	1	1	1	1	2	1	1	0	0	0	64.1667	459.233	4.85	13.6667	14.2667
INNVPAEGENEVNNELANR	Q9NUQ9	2325.16	3.06179e-05	1.3428e-05	0.000796136	0.000187119	0.000131358	0.000161034	1	1	1	1	1	1	4	3	3	0	0	0	64.2	79.7	41.6	63.8	49.85
FTSTGQCNDR	P35555	1414.66	0.000154394	5.31905e-05	0.000300381	0.000187119	0.000131358	0.000161034	1	1	1	1	1	1	1	1	1	0	0	0	64.2333	695.633	9.4	14.1333	32
VSFSSPLVAISGVALR	Q13219	1832.08	3.1239e-06	3.40551e-05	1.45547e-05	0.000187119	0.000131358	0.000161034	1	1	1	1	1	1	3	2	5	0	0	0	64.2667	161.467	28.1333	40.5667	41.3
VVAPTISSPVCQEQLVEAGR	Q9Y490	2369.27	5.88728e-07	5.38196e-08	1.79719e-08	0.000187119	0.000131358	0.000161034	1	1	1	1	1	1	4	3	4	0	0	0	64.2667	69.6333	42.1	54.9	48.2667
GVPESLASGEGAGAGLPALDLAK	O95865	2538.42	1.44685e-08	6.75973e-09	1.09774e-07	0.000187119	0.000131358	0.000161034	1	1	1	1	1	1	1	1	1	0	0	0	64.3	94.8333	31.6	31.2	41.7333
GSFTYFAPSNEAWDNLDSDIR	Q15063	2634.23	3.95712e-05	3.26071e-06	1.95432e-05	0.000187119	0.000131358	0.000161034	1	1	1	1	1	1	3	2	3	0	0	0	64.3	70.3	59.3	79.0333	82.3
DGLLENQTPEFFQDVCKPK	P49327	2952.57	1.67467e-08	9.89773e-09	5.99523e-11	0.000187119	0.000131358	0.000161034	1	1	1	1	1	1	2	2	2	0	0	0	64.4333	83.2333	561.5	279.5	421.667
GYDCSDMSCPNDCHQHGR	P24821	2440.93	0.000364599	1.26914e-06	6.56859e-07	0.000187119	0.000131358	0.000161034	1	1	1	1	1	1	1	1	1	0	0	0	64.4667	57.8	15.3333	9.6	15.6667
INAWNSPTLPIYEPGLK	O60701	2371.34	0.000349073	1.46305e-06	2.16592e-05	0.000187119	0.000131358	0.000161034	1	1	1	1	1	1	2	2	1	0	0	0	64.55	71.2	34.35	48.55	45.4
LDGLVETPTGYIESLPR	P55209	2089.14	5.45792e-05	2.95944e-06	6.17561e-07	0.000187119	0.000131358	0.000161034	1	1	1	1	1	1	1	2	3	0	0	0	64.6	75.8333	50.8333	66.8333	61
LDPATGSLYTSEK	Q14517	1840.01	0.0001978	0.000105511	0.00013038	0.000187119	0.000131358	0.000161034	1	1	1	1	1	1	2	2	1	0	0	0	64.6333	136.567	100.8	106.1	137.567
TCLDEMNVVR	Q99435	1465.73	0.000207813	1.86706e-05	0.00610539	0.000187119	0.000131358	0.00111453	1	1	1	1	1	1	1	1	1	0	0	0	64.65	91.95	54.35	61.25	83
YGQQGSGSGQSPSR	Q86YZ3	1624.79	3.57943e-06	1.70046e-07	2.39941e-06	0.000187119	0.000131358	0.000161034	1	1	1	1	1	1	2	1	1	0	0	0	64.6667	192.967	19.7667	10.9	39.6
DAFPVAGQK	P54725; P54727	1390.81	0.00160313	0.000226118	0.00229843	0.000415927	0.000131358	0.000304672	2	1	1	2	2	2	1	1	1	0	0	0	64.7333	137.967	99.1	81.5667	100.533
AGPWTPEAAVEHPEAVR	Q93088	2046.06	1.05663e-06	3.40135e-08	6.25738e-08	0.000187119	0.000131358	0.000161034	1	1	1	1	1	1	3	3	4	0	0	0	64.7667	69.5	120.7	99.6333	111.7
GEQGPAGSPGFQGLPGPAGPPGEAGKPGEQGVPGDLGAPGPSGAR	P02452	4475.27	3.66502e-07	1.62034e-09	2.75046e-07	0.000187119	0.000131358	0.000161034	1	1	1	1	1	1	4	2	3	0	0	0	64.8	89.4	2.8	2.6	2.2
YVIIPTTFEPGHTGEFLLR	O15484	2419.32	1.10705e-05	3.71065e-06	2.67753e-06	0.000187119	0.000131358	0.000161034	1	1	1	1	1	1	2	1	1	0	0	0	64.8333	66.4333	29.8	40.9	37.9667
APCYETVK	O14817	1425.78	0.00469267	0.0160657	0.00135931	0.000930208	0.00196757	0.000304672	1	1	1	1	1	1	1	1	1	0	0	0	64.8667	276.467	87.9	271.6	199.967
AYLEGTCVEWLR	P10321	1725.88	0.000368137	0.00157327	0.000312952	0.000187119	0.000131358	0.000161034	1	1	1	1	1	1	2	2	1	0	0	0	64.9	99.1	84.3	93.3333	94.8333
AFAVGVQQVLLK	O95373	1731.09	6.2861e-07	3.89579e-08	5.87975e-09	0.000187119	0.000131358	0.000161034	1	1	1	1	1	1	2	1	1	0	0	0	64.9	110.733	133.267	140.9	127.933
LLPETPSDPFAIWQITDR	Q99715	2328.24	7.79244e-05	0.000198718	1.75134e-05	0.000187119	0.000131358	0.000161034	1	1	1	1	1	1	2	2	2	0	0	0	64.95	47.85	8.35	8.95	12.45
DLFEDELVPLFEK	O60506	2052.13	7.04933e-05	1.63011e-05	6.89584e-05	0.000187119	0.000131358	0.000161034	1	1	1	1	1	1	2	2	1	0	0	0	64.95	84.1	174.05	208.65	205.6
GANGAPGNDGAK	P02452	1486.8	1.45322e-05	5.03644e-07	2.03433e-07	0.000187119	0.000131358	0.000161034	1	1	1	1	1	1	4	4	3	0	0	0	65.0667	994.167	8.6	10.5333	12.1
EDAENLLESQPLGSFLIR	Q96JZ2	2260.2	9.09517e-06	7.72905e-08	2.65779e-07	0.000187119	0.000131358	0.000161034	1	1	1	1	1	1	1	3	2	0	0	0	65.1	62.6333	56.5333	127.267	50.7333
RLQSIGTENTEENR	P04075	1875.97	9.17513e-07	0.00450916	4.82901e-05	0.000187119	0.000799913	0.000161034	1	1	1	1	1	1	1	1	1	1	1	1	65.1667	128.4	40.9333	23.4	40.0333
LAGFLDLTEQEFR	Q9Y262	1767.95	6.89319e-06	5.24461e-08	3.45171e-05	0.000187119	0.000131358	0.000161034	1	1	1	1	1	1	2	2	1	0	0	0	65.1667	71.7	160.433	127.8	93.4667
HLECGCLACS	O75094	1435.63	0.0257979	0.0239716	0.00618772	0.00321294	0.0020773	0.00111453	1	1	1	1	1	1	1	1	1	0	0	0	65.2	115.1	16.3	15.7	22.8
DKQQAEENEK	Q14699	1906.05	0.000709118	0.000353031	0.000373767	0.000322409	0.000131358	0.000161034	1	1	1	1	1	1	1	1	1	1	1	1	65.2	762.9	10.8	22.5333	36.7667
DQPGYSR	Q9UBG0	1051.54	0.0314507	0.0268253	0.0364929	0.00377953	0.00249065	0.00394553	1	1	1	1	1	1	2	2	1	0	0	0	65.2	385.6	96.5	62.7667	237.3
NGQLIQLPVAEIVVGDIAQVK	P23634	2662.59	3.03615e-08	3.55877e-08	3.15459e-07	0.000187119	0.000131358	0.000161034	1	1	1	1	1	1	1	1	2	0	0	0	65.2667	65.7	44.7667	83	43
GEEDNSLSVR	P27701	1334.67	0.000227093	0.000202606	0.000133085	0.000187119	0.000131358	0.000161034	1	1	1	1	1	1	7	8	2	0	0	0	65.3667	236.367	91.3667	649.767	122.3
EGVYTVFAPTNEAFR	Q15582	1929.99	0.000429384	0.000603076	0.000187394	0.000322409	0.000131358	0.000161034	1	1	1	1	1	1	1	1	3	0	0	0	65.4	81.8	45.2	59	56.5
GLGNQVEVLK	Q9P265	1514.93	8.31662e-05	3.36177e-05	3.09207e-06	0.000187119	0.000131358	0.000161034	1	1	1	1	1	1	1	1	1	0	0	0	65.45	93	140.2	316.7	168.75
DQCPEPCR	O00468	1290.58	0.0410731	0.0074275	0.0409072	0.00483268	0.00112085	0.00409833	1	1	1	1	1	1	2	1	2	0	0	0	65.5	486.367	6.45	9.03333	68.8
VQNATLAVANITNADSATR	P27105	2159.16	3.20365e-06	2.81516e-07	8.87596e-08	0.000187119	0.000131358	0.000161034	1	1	1	1	1	1	2	2	2	0	0	0	65.5333	65.2	25	34.6	32.7333
CDSGFALDSEER	P35555	1614.73	2.94051e-06	3.76542e-07	6.79762e-07	0.000187119	0.000131358	0.000161034	1	1	1	1	1	1	1	1	1	0	0	0	65.5667	273.133	22.7	28.8333	44.2333
LAMQEFMILPVGAANFR	P06733	2137.15	5.54993e-06	2.76929e-05	9.45085e-06	0.000187119	0.000131358	0.000161034	1	1	1	1	1	1	2	2	1	0	0	0	65.7	84.35	84.55	89.35	86.3
AEAEQMAK	O75955	1335.73	0.000614414	0.000451145	0.00129654	0.000322409	0.000131358	0.000304672	1	1	1	1	1	1	1	2	1	0	0	0	65.8667	298.233	28.8333	35.9	45.7333
TEESADAR	P07942	1107.55	0.00452192	0.00499009	0.00648485	0.000671906	0.000895841	0.00123002	1	1	1	1	1	1	1	1	1	0	0	0	65.9	1155.3	0	14.5667	38.6667
LYWVDAFYDR	Q07954	1576.8	0.000488597	4.0286e-05	0.000274844	0.000322409	0.000131358	0.000161034	1	1	1	1	1	1	2	2	1	0	0	0	65.9	168.9	139.733	207.467	168.233
GFEVVYMTEPIDEYCVQQLK	P08238	2922.47	0.00019202	4.58443e-05	1.3223e-05	0.000187119	0.000131358	0.000161034	1	1	1	1	1	1	1	2	2	0	0	0	65.9	54.7	105.5	113.1	88.8
TETVTSFR	P78527	1169.64	0.0505355	0.0561155	0.00865702	0.00545831	0.00543839	0.00126317	1	1	1	1	1	1	1	1	1	0	0	0	65.9333	89.6333	167.233	173.967	302.5
LAPEYEAAATR	P30101	1420.76	0.00224962	1.78448e-05	0.00100264	0.000415927	0.000131358	0.000161034	1	1	1	1	1	1	1	1	1	0	0	0	65.9333	104.767	87.0667	77.7333	125.3
NPAYEVDVQAR	Q9NPG4	1490.78	5.29595e-05	1.70854e-06	7.23018e-07	0.000187119	0.000131358	0.000161034	1	1	1	1	1	1	1	1	1	0	0	0	65.9667	104.3	121.333	111.7	184.167
GHCQDINECR	Q14767	1517.68	0.00079553	0.00654786	0.00138712	0.000322409	0.00102011	0.000304672	1	1	1	1	1	1	1	1	1	0	0	0	66	221.367	17.7	8.03333	22.0333
VSWQEPLEK	Q7Z5N4	1573.9	0.00159517	0.000934662	0.00310747	0.000415927	0.000131358	0.00059576	1	1	1	1	1	1	1	1	1	0	0	0	66	67.3333	61.1667	66.2667	98.8
EASDPQPEEADGGLK	P52907	2001.02	0.00317245	8.80495e-05	0.000153661	0.000415927	0.000131358	0.000161034	1	1	1	1	1	1	1	2	2	0	0	0	66.1	137.3	71.3	82.95	89.15
SGTSEFLNK	P14625	1440.81	0.000978444	0.0101706	0.00582585	0.000322409	0.00188362	0.00111453	1	1	1	1	1	1	1	1	1	0	0	0	66.1	100.533	83.5667	62.2333	142.833
SQDDVNK	Q05707	1263.69	0.0168302	0.0219629	0.0251595	0.00194301	0.0020773	0.00247027	1	1	1	1	1	1	1	1	1	0	0	0	66.1333	1940	0	20.6333	33.2333
SILQMSLDHHIVTPLTSLVIENEAGDER	P19823	3362.75	0.0136917	0.0121222	0.036005	0.0015334	0.00188362	0.00394553	1	1	1	1	1	1	8	5	4	0	0	0	66.2333	72.2	19.1333	23.4667	24.4667
LEPHEGLLLR	P08195	1405.84	0.00296293	0.00428613	2.5012e-05	0.000415927	0.000667619	0.000161034	1	1	1	1	1	1	1	1	1	0	0	0	66.2667	176.367	118.1	199.833	86.0667
LAFDMATNAACASLLK	Q92882	2155.17	6.50587e-05	8.7652e-06	1.85005e-05	0.000187119	0.000131358	0.000161034	1	1	1	1	1	1	1	1	1	0	0	0	66.2667	90.8333	118.033	100.2	114.867
NVEDNCR	P49746	1135.54	0.0392663	0.01721	0.0308309	0.00449206	0.00206178	0.00324292	1	1	1	1	1	1	1	1	1	0	0	0	66.3333	760.4	32.3	23.3	152.267
GLCAIAQAESLR	P23396	1517.83	0.000635297	3.61595e-06	4.57015e-06	0.000322409	0.000131358	0.000161034	1	1	1	1	1	1	2	2	2	0	0	0	66.4667	78.2667	114.067	89.8667	85.8333
ASLHGGEPTTIIR	P14543	1580.9	1.99594e-05	7.26714e-06	1.07599e-06	0.000187119	0.000131358	0.000161034	1	1	1	1	1	1	1	1	1	0	0	0	66.5	52.3	21.6	17.3	25.5
AIADTGANVVVTGGK	P50990	1831.07	5.68312e-07	5.3565e-09	6.61377e-07	0.000187119	0.000131358	0.000161034	1	1	1	1	1	1	2	2	2	0	0	0	66.5333	87.1333	284.233	181.333	199.067
QQLLQEQQLR	O95819	1512.87	0.000107325	8.63592e-05	4.29673e-06	0.000187119	0.000131358	0.000161034	1	1	1	1	1	1	1	1	1	0	0	0	66.5667	119.133	69.5	202.5	86.1333
LALGIPLPELR	P27708	1420.91	0.00128412	9.89091e-05	0.000330532	0.000415927	0.000131358	0.000161034	1	1	1	1	1	1	1	1	1	0	0	0	66.6	67.8	73.35	74.25	60.95
AGELTEDEVER	P62269	1476.74	2.28661e-05	2.60059e-06	4.00991e-07	0.000187119	0.000131358	0.000161034	1	1	1	1	1	1	2	2	1	0	0	0	66.6333	110.933	231.3	104.6	156.8
QITLNDLPVGR	Q13162	1454.85	0.000140479	0.000379007	7.23458e-05	0.000187119	0.000131358	0.000161034	1	1	1	1	1	1	2	2	1	0	0	0	66.65	63.65	46.95	47.1	80.75
ADGNQLTLEER	Q6YHK3	1474.77	0.00148082	0.0195029	0.00661658	0.000415927	0.0020773	0.00123002	1	1	1	1	1	1	1	1	1	0	0	0	66.6667	56.3333	18.0333	39.8333	39.9333
VIPATDLSEQISTAGTEASGTGNMK	P06737	2952.52	0.000369918	9.21849e-09	1.37561e-08	0.000187119	0.000131358	0.000161034	1	1	1	1	1	1	1	2	4	0	0	0	66.7	79.1	37	47.8	54.55
VVIFQQEQENK	P63151	1820.03	2.45359e-05	3.83914e-07	2.04945e-06	0.000187119	0.000131358	0.000161034	1	1	1	1	1	1	1	1	1	0	0	0	66.9	71.9	66.1	71.1	92.4667
QEMGGIVTELIR	P27701	1590.87	0.000233898	0.000189934	0.000699698	0.000187119	0.000131358	0.000161034	1	1	1	1	1	1	3	3	2	0	0	0	66.9333	57	66.7667	313.467	73.8
DMYSFLEDMGLK	P01023	1906.97	0.00100236	0.00238575	4.69845e-05	0.000322409	0.000273781	0.000161034	1	1	1	1	1	1	5	6	6	0	0	0	66.9667	77.5	55.2667	66.1	61.2
EIPIQDVAIQDFTCDDGNDDNSCSPLSR	O94813	3410.53	1.42513e-08	1.408e-10	6.34376e-08	0.000187119	0.000131358	0.000161034	1	1	1	1	1	1	2	2	1	0	0	0	67	104.35	39.4	36.85	50.6
GHAVVGAVGAK	P20701	1423.88	0.000310683	5.95803e-07	5.691e-06	0.000187119	0.000131358	0.000161034	1	1	1	1	1	1	1	2	1	0	0	0	67.05	132.75	370.1	361.7	446.15
VREEVVTVGNSVNEGLNQPTDDSCFDPYTVSHYAVGDEWER	P02751	4899.26	0.0791657	1.65131e-05	3.66193e-10	0.00740162	0.000131358	0.000161034	1	1	1	1	1	1	1	1	2	1	1	1	67.1	85.5	27	45.3	41.2
[truncated: 12,256 more rows]
